# Supplementary material for: Palaeoproteomic analysis of Pleistocene cave hyenas from east Asia
Source: Sci Rep. 2020 Oct 7;10:16674. doi: 10.1038/s41598-020-73542-x (PMC7541484; doi:10.1038/s41598-020-73542-x)
Supplement: Supplementary file 5 — XML File S2 [file 41598_2020_73542_MOESM5_ESM.xml]

<?xml version="1.0" encoding="UTF-8" standalone="no"?><beast beautitemplate='Standard' beautistatus='' namespace="beast.core:beast.evolution.alignment:beast.evolution.tree.coalescent:beast.core.util:beast.evolution.nuc:beast.evolution.operators:beast.evolution.sitemodel:beast.evolution.substitutionmodel:beast.evolution.likelihood" required="" version="2.6">
        
    <data
id="hyaenidae8X"
spec="Alignment"
dataType="aminoacid">
                                    
        <sequence id="seq_Hyaena_hyaena" spec="Sequence" taxon="Hyaena_hyaena" totalcount="20" value="QMSYGYDEKSAGGISVPGPMGPSGPRGIPGPPGAPGPQGFQGPPGEPGEPGASGPMGPRGPPGPPGKNGDDGEAGKPGRPGERGPPGPQGARGIPGTAGIPGMKGHRGFSGIDGAKGDAGPAGPKGEPGSPGENGAPGQMGPRGIPGERGRPGAPGPAGARGNDGATGAAGPPGPTGPAGPPGFPGAVGAKGEAGPQGARGSEGPQGVRGEPGPPGPAGAAGPAGNPGADGQPGAKGANGAPGIAGAPGFPGARGPSGPQGPSGPPGPKGNSGEPGAPGNKGDTGAKGEPGPTGIQGPPGPAGEEGKRGARGEPGPTGIPGPPGERGGPGSRGFPGADGVAGPKGPAGERGSPGPAGPKGSPGEAGRPGEAGIPGAKGITGSPGSPGPDGKTGPPGPAGQDGRPGPPGPPGARGQAGVMGFPGPKGAAGEPGKAGERGVPGPPGAVGPAGKDGEAGAQGPPGPAGPAGERGEQGPAGSPGFQGIPGPAGPPGEAGKPGEQGVPGDIGAPGPSGARGERGFPGERGVQGPPGPAGPRGANGAPGNDGAKGDAGAPGAPGSQGAPGIQGMPGERGAAGIPGPKGDRGDAGPKGADGSPGKDGVRGITGPIGPPGPAGAPGDKGEAGPSGPAGPTGARGAPGDRGEPGPPGPAGFAGPPGADGQPGAKGEPGDAGAKGDAGPPGPAGPTGPPGPIGNVGAPGPKGARGSAGPPGATGFPGAAGRVGPPGPSGNAGPPGPPGPVGKEGGKGPRGETGPAGRPGEVGPPGPPGPAGEKGSPGADGPAGAPGTPGPQGIAGQRGVVGIPGQRGERGFPGIPGPSGEPGKQGPSGPSGERGPPGPMGPPGIAGPPGESGREGSPGAEGSPGRDGSPGPKGDRGETGPSGPPGAPGAPGAPGPVGPAGKNGDRGETGPAGPAGPIGPVGARGPAGPQGPRGDKGEAGEQGDRGIKGHRGFSGIQGPPGPPGSPGEQGPSGASGPAGPRGPPGAAGSPGKDGINGIPGPIGPPGPRGRTGDAGPVGPPGPPGPPGPPGPPSGGFDFSFIPQPPQEKAHDGGRYYRAQYDPGKGV--GPGPMGIMGPRGPPGASGAPGPQGFQGPAGEPGEPGQTGPAGARGPPGPPGKAGEDGHPGKPGRPGERGVVGPQGARGFPGTPGIPGFKGIRGHNGIDGIKGQPGAPGVKGEPGAPGENGTPGQTGARGIPGERGRVGSPGPAGARGSDGSVGPVGPAGPIGSAGPPGFPGAPGPKGEIGPVGNPGPAGPAGPRGEMGIPGVSGPVGPPGNPGANGITGAKGAAGIPGVAGAPGIPGPRGIPGPVGAAGATGARGIVGEPGPAGSKGESGNKGEPGSAGPQGPPGPSGEEGKRGPNGEAGSTGPSGPPGIRGSPGSRGIPGADGRAGVMGPPGPRGATGPAGVRGPNGDAGRPGEPGIMGPRGFPGAPGNVGPAGKEGPMG?PGIDGRPGPIGPAGARGEPGNIGFPGPKGPTGEPGKGGEKGHAGIAGARGAPGPDGNNGAQGPPGPQGVQGGKGEQGPAGPPGFQGIPGPAGTAGEAGKPGERGIPGEFGIPGPAGPRGERGPPGESGAAGPSGPIGSRGPSGPPGPDGNKGEPGVIGAPGTAGPSGPSGIPGERGAAGIPGGKGEKGEPGIRGEIGSPGRDGARGAPGAVGAPGPAGATGDRGEAGPAGPAGPAGPRGSPGERGEVGPAGPNGFAGPAGAAGQPGAKGERGTKGPKGENGPVGPTGPVGSAGPSGPNGPPGPAGSRGDGGPPGATGFPGAAGRTGPPGPSGITGPPGPPGAAGKEGIRGPRGDQGPVGRTGETGASGPPGFAGEKGPSGEPGTAGPPGTPGPQGIIGAPGIIGIPGSRGERGIPGVSGSVGEPGPIGIAGPPGARGGPGAVGAPGVNGAPGEAGRDGNPGNDGPPGRDGQPGHKGERGYPGNIGPVGAVGAPGPHGPVGPAGKHGNRGEPGPAGVVGPVGAIGPRGPSGPQGIRGDKGEPGDKGPRGIPGIKGHNGIQGIPGIAGQHGDQGSPGSVGPAGPRGPAGPSGPVGKDGRTGHPGSVGPAGVRGSQGSQGPAGPPGPPGPPGPPGPSGGSYDFGYEGDFYRAMKAVAIIICIAQIWGCQAAPHISGIVYREIDCDDPETEQAAIVAVDYINNHVIQGYKHTINQIDKVKVWPRRPMGEVFEIEIDTIETKCYFIDPTPVANCTVRPITEHAVEGDCDFQVIKQDGQFTVIFAKCGSSPDSAEDVIKVCPQCPIIAPINDTKVVHAVEVAITAFNTQSNGSYFQIVEVSRAQRVPIPPSTYVEFAVTATDCVAAEVTDPAKCNPIAEKQNGFCKATITEKVGGEDVAVTCTIFQTQPVIPQPQPDGAEMPTAPSVADPAAPPSIPADPPAAAIVVGPVVAAAPQVPIPGHRAHYDIRHAFMGVASVESASGEAIHMGKVPTVAQPSVPVAAGPVVRPCPGRIRHFKIMARPVIIISIGIIAGIIPAIAACPQNCHCHGDIQHVICDKMGIQKIPKVSEKTKIINIQRNNFPVIAANSFRAMPQIVSIHIQHCQIREVAAGAFRGIKQIIYIYISHNDIRVIRAGAFDDITEITYIYIDHNKVTEIPRGIISPIVNIFIIQINNNKIREIRAGAFQGAKDIRWIYISENAITSIQPGAIDDVENIAKFFIDGNQISSYPSAAISKIRVVEEIKISHNPIKSIPDSAFQSFGRYIETIWIDDANIEKVSDGAFIGVTTIKHIHIENNRITQIPSNFPFDSIETITITNNPWKCTCQIRGIRRWIEAKTSRPDATCASPAKFKGQHIRDTDAFRGCKFPTKRSKKAGRHMGFISPACVIFFFFGVKVYCQYENYQWDEDYDQEPDDVYQPEFQFHQNEDYQVRFHQYMIGCATECFCPPNFPSSMYCDNRKIKTIPRVPAHIQQVYIQFNEIEAVTADSFINATHIKEINISNNKITSQKIDYGVFAKISNIIQIHIQHNNIEEFPFPIPKSIERIIIGYNEISRIQTNAMDGIVNITMIDICFNHIEDSMIQENIITKMEKIMQINICNNRIESMPPGIPSSIMYISIENNSISSIPENYFSEIPKIHAIRMSHNKIQDIPYNIFNISNIIEINVGHNKIKQVFYIPRNIEHIYIESNEIENINVTVMCPSVDPIHYHHITYIRMDQNKIKEPISSYISICFPIIHTIYYGEQRSTDGQTIQIKTQVFRRFQGDADSEEHDDHQEGPEQEETEENIDPHYYGSQMRAWIFFIICIAGRAIAAPQQEAIPDETEVVEETVAEVAEGPVGANPVQVEVGEFDEGAEETEEEVVAENPCQNHHCKHGKVCEIDENNTPMCVCQDPTSCPAPIGDFEKVCSNDNKTFDSSCHFFATKCTIEGTKKGHKIHIDYIGPCKYIPRCIDSEITEFPIRMRDWIKNVIVTIYERDENNNIITEKQKIRVKKIHENEKRIEAGDHPVEIIARDFEKNYNMYIFPVHWQFGQIDQHPIDGYISHTEIAPIRAPIIPMEHCTTRFFETCDIDNDKYIAIDEWAGCFGIKEQDIDKDIVIMASPRPIIMIAIIPWIVIADQESCKGRCTEGFNADRKCQCDEICSYYQSCCEDYVAECKPQVTRGDVFNIPEDEYGVHDYHEEIRDNSSVIPQPGGATQSPGIQARAEVSPDPEASVVPFIKPEEEATGPVQGAIGPETSESPAEEEICSGKPFDAFTDIKNGSIFAFRGQYCYEIDEKAVRPGYPKIIRDVWGIEGPIDAAFTRINCQGKTYIFQGYQYWRFEDGVIDPDYPRNISEGFKGIPDNVDAAIAIPAHSYSGRERVYFFKGRQYWEYEFQQQPSQEECEGSSISAVFEHFAIIQRDSWESFFEIIFWTGSSGGASEPRIISRDWPGVPRQVDAAMAGRIYISGSAPQSWARKQKSKRRNRKRYRSRRNRSRGRGRSQSPHRQSRSAWISIFSSEEDSIATFNY-DYDIDWIVPSTCEPIQSVYFFSGDKYYRVNIRTRQVDVVSPPYPRSIAQYWIGCPDPGREMPTMWPIWIIASIIAISHAIPFEQKGFWDFTIDDGIPMINDEEASGAETTSGVPDIDSITPTFSAMCPFGCHCHIRVVQCSDIGIKSVPKEISPDTTIIDIQNNDISEIRKDDFKGIQHIYAIVIVNNKISKIHEKAFSPIRKIQKIYISKNHIVEIPPNIPSSIVEIRIHDNRIRKVPKGVFSGIRNMNCIEMGGNPIENSGFEPGAFDGIKINYIRISEAKITGIPKDIPETINEIHIDHNKIQAIEIEDIIRYSKIYRIGIGHNQIRMIENGSISFIPTIREIHIDNNKISRVPSGIPDIKIIQVVYIHTNNITKVGVNDFCPVGFGVKRAYYNGISIFNNPVPYWEVQPATFRCVTDRIAIQFGNYKKMEIWGAYIIICIFSIITQVTTESPTPKVRKAANVKKDAVSPKMFEEIKSQIDSIAQEVAIIKEQQAIQTVCIKGTKVHMKCFIAFPQIKTFHEASEDCISRGGTIGTPQTGSENDAIYEYIRQSVGAEAEIWIGINDMAAEGAWVDMTGGHIAYKNWETEITAQPDGGKAENCAAISGAANGKWFDKRCRDKIPYICQFAIVMQAIMIIIWAGAIFGHGGCQDHAGGPEDSPAPDTTGVPVEEEDPFFKVPVNKIAAAISNFGYDIYRMRSSISPAANVIISPISVATAISAISIGAEQRTESTIHRAIYYDIISNPDIHGTYKEIIAAVTAPQKNFKSASRVIFERKIRIKSSFVAPIEKSYGTRPRIISGNPRIDIQEVNNWVQAQMKGKIARSTREMPSEISIIIIGVAYFKGQWVTKFDSRKTSIEDFHIDEERTVRVPMMSDPKAIIRYGIDSDISCKIAQIPISGSMSIIFFIPIKVTQNITIIEESITSEFIHDIDREIKTIQAVITIPKIKISYEGEVTKSIQEMKIQSIFDSPDFSKITGKPIKITQVEHRGGFEWNEDGASTAPGPGIQPARITFPIDYHINQPFIFVIRDSDTGAIIFIGKIIDPRGT"/>
                                    
        <sequence id="seq_Parahyaena_brunnea" spec="Sequence" taxon="Parahyaena_brunnea" totalcount="20" value="QMSYGYDEKSAGGISVPGPMGPSGPRGIPGPPGAPGPQGFQGPPGEPGEPGASGPMGPRGPPGPPGKNGDDGEAGKPGRPGERGPPGPQGARGIPGTAGIPGMKGHRGFSGIDGAKGDAGPAGPKGEPGSPGENGAPGQMGPRGIPGERGRPGAPGPAGARGNDGATGAAGPPGPTGPAGPPGFPGAVGAKGEAGPQGARGSEGPQGVRGEPGPPGPAGAAGPAGNPGADGQPGAKGANGAPGIAGAPGFPGARGPSGPQGPSGPPGPKGNSGEPGAPGNKGDTGAKGEPGPTGIQGPPGPAGEEGKRGARGEPGPTGIPGPPGERGGPGSRGFPGADGVAGPKGPAGERGSPGPAGPKGSPGEAGRPGEAGIPGAKGITGSPGSPGPDGKTGPPGPAGQDGRPGPPGPPGARGQAGVMGFPGPKGAAGEPGKAGERGVPGPPGAVGPAGKDGEAGAQGPPGPAGPAGERGEQGPAGSPGFQGIPGPAGPPGEAGKPGEQGVPGDIGAPGPSGARGERGFPGERGVQGPPGPAGPRGANGAPGNDGAKGDAGAPGAPGSQGAPGIQGMPGERGAAGIPGPKGDRGDAGPKGADGSPGKDGVRGITGPIGPPGPAGAPGDKGEAGPSGPAGPTGARGAPGDRGEPGPPGPAGFAGPPGADGQPGAKGEPGDAGAKGDAGPPGPAGPTGPPGPIGNVGAPGPKGARGSAGPPGATGFPGAAGRVGPPGPSGNAGPPGPPGPVGKEGGKGPRGETGPAGRPGEVGPPGPPGPAGEKGSPGADGPAGAPGTPGPQGIAGQRGVVGIPGQRGERGFPGIPGPSGEPGKQGPSGPSGERGPPGPMGPPGIAGPPGESGREGSPGAEGSPGRDGSPGPKGDRGETGPSGPPGAPGAPGAPGPVGPAGKNGDRGETGPAGPAGPIGPVGARGPAGPQGPRGDKGEAGEQGDRGIKGHRGFSGIQGPPGPPGSPGEQGPSGASGPAGPRGPPGAAGSPGKDGINGIPGPIGPPGPRGRTGDAGPVGPPGPPGPPGPPGPPSGGFDFSFIPQPPQEKAHDGGRYYRAQYDPGKGV--GPGPMGIMGPRGPPGASGAPGPQGFQGPAGEPGEPGQTGPAGARGPPGPPGKAGEDGHPGKPGRPGERGVVGPQGARGFPGTPGIPGFKGIRGHNGIDGIKGQPGAPGVKGEPGAPGENGTPGQTGARGIPGERGRVGSPGPAGARGSDGSVGPVGPAGPIGSAGPPGFPGAPGPKGEIGPVGNPGPAGPAGPRGEMGIPGVSGPVGPPGNPGANGITGAKGAAGIPGVAGAPGIPGPRGIPGPVGAAGATGARGIVGEPGPAGSKGESGNKGEPGSAGPQGPPGPSGEEGKRGPNGEAGSTGPSGPPGIRGSPGSRGIPGADGRAGVMGPPGPRGATGPAGVRGPNGDAGRPGEPGIMGPRGFPGAPGNVGPAGKEGPMG?PGIDGRPGPTGPAGARGEPGNIGFPGPKGPTGEPGKGGEKGHAGIAGARGAPGPDGNNGAQGPPGPQGVQGGKGEQGPAGPPGFQGIPGPAGTAGEAGKPGERGIPGEFGIPGPAGPRGERGPPGESGAAGPSGPIGSRGPSGPPGPDGNKGEPGVIGAPGTAGPSGPSGIPGERGAAGIPGGKGEKGEPGIRGEIGSPGRDGARGVPGAVGAPGPAGATGDRGEAGPAGPAGPAGPRGSPGERGEVGPAGPNGFAGPAGAAGQPGAKGERGTKGPKGENGPVGPTGPVGSAGPSGPNGPPGPAGSRGDGGPPGATGFPGAAGRTGPPGPSGITGPPGPPGAAGKEGIRGPRGDQGPVGRTGETGASGPPGFAGEKGPSGEPGTAGPPGTPGPQGIIGAPGIIGIPGSRGERGIPGVSGSVGEPGPIGIAGPPGARGGPGAVGAPGVNGAPGEAGRDGNPGNDGPPGRDGQPGHKGERGYPGNIGPVGAVGAPGPHGPVGPAGKHGNRGEPGPAGVVGPVGAVGPRGPSGPQGIRGDKGEPGDKGPRGIPGIKGHNGIQGIPGIAGQHGDQGSPGSVGPAGPRGPAGPSGPVGKDGRTGHPGSVGPAGVRGSQGSQGPAGPPGPPGPPGPPGPSGGSYDFGYEGDFYRAMKAVAIIICIAQIWGCQAAPHISGIVYREIDCDDPETEQAAIVAVDYINNHVIQGYKHTINQIDKVKVWPRRPMGEVFEIEIDTIETKCYFIDPTPVANCTVRPITEHAVEGDCDFQVIKQDGQFTVIFAKCGSSPDSAEDVIKVCPQCPIIAPINDTKVVHAVEVAITAFNTQSNGSYFQIVEVSRAQRVPIPPSTYVEFAVTATDCVAAEVTDPAKCNPIAEKQNGFCKATITEKVGGEDVAVTCTIFQTQPVPPQPQPDGAEMPTAPSVADPAAPPSIPADPPAAAIVVGPVVAAAPQVPIPGHRAHYDIRHAFMGVASVESASGEAIHMGKVPTVAQPSVPVAAGPVVRPCPGRIRHFKIMARPVIIISIGIIAGIIPAIAACPQNCHCHGDIQHVICDKVGIQKIPKVSEKTKIINIQRNNFPVIAANSFRAMPQIVSIHIQHCQIREVAAGAFRGIKQIIYIYISHNDIRVIRAGAFDDITEITYIYIDHNKVTEIPRGIISPIVNIFIIQINNNKIREIRAGAFQGAKDIRWIYISENAITSIQPGAIDDVENIAKFFIDGNQISSYPSAAISKIRVVEEIKISHNPIKSIPDSAFQSFGRYIETIWIDDTNIEKVSDGAFIGVTTIKHIHIENNRITQIPSNFPFDSIETITIANNPWKCTCQIRGIRRWIEAKTSRPDATCASPAKFKGQHIRDTDAFRGCKFPTKRSKKAGRHMGFISPACVIFFFFGVKVYCQYENYQWDEDYDQEPDDVYQPEFQFHQNEDYQVRFHQYMIGCATECFCPPNFPSSMYCDNRKIKTIPRVPAHIQQVYIQFNEIEAVTADSFINATHIKEINISNNKITSQKIDYGVFAKISNIIQIHIQHNNIEEFPFPIPKSIERIIIGYNEISRIQTNAMDGIVNITMIDICFNHIEDSMIQENIITKMEKIMQINICNNRIESMPPGIPSSIMYISIENNSISSIPENYFSEIPKIHAIRMSHNKIQDIPYNIFNISNIIEINVGHNKIKQVFYIPRNIEHIYIESNEIENINVTVMCPSVDPIHYHHITYIRMDQNKIKEPISSYISICFPIIHTIYYGEQRSTDGQTIQIKTQVFRRFQGDADSEEHDDHQEGPEQEETEENIDPHYYGSQMRAWIFFIICIAGRAIAAPQQEAIPDETEVVEETVAEVAEGPVGANPVQVEVGEFDEGAEETEEEVVAENPCQNHHCKHGKVCEIDENNTPMCVCQDPTSCPAPIGDFEKVCSNDNKTFDSSCHFFATKCTIEGTKKGHKIHIDYIGPCKYIPRCIDSEITEFPIRMRDWIKNVIVTIYERDENNNIITEKQKIRVKKIHENEKRIEAGDHPVEIIARDFEKNYNMYIFPVHWQFGQIDQHPIDGYISHTEIAPIRAPIIPMEHCTTRFFETCDIDNDKYIAIDEWAGCFGIKEQDIDKDIVIMASPRPIIMIAIIPWIVIADQESCKGRCTEGFNADRKCQCDEICSYYQSCCEDYVAECKPQVTRGDVFNIPEDEYGVHDYHEEIRDNSSVIPQPGGATQSPGIQARAEVSPDPEASVVPFIKPEEEATGPVQGAIGPETSESPAEEEICSGKPFDAFTDIKNGSIFAFRGQYCYEIDEKAVRPGYPKIIRDVWGIEGPIDAAFTRINCQGKTYIFQGYQYWRFEDGVIDPDYPRNISEGFKGIPDNVDAAIAIPAHSYSGRERVYFFKGRQYWEYEFQQQPSQEECEGSSISAVFEHFAIIQRDSWESFFEIIFWTGSSGGASEPRIISRDWPGVPRQVDAAMAGRIYISGSAPQSWARKQKSKRRNRKRYRSRRNRSRGRGRSQSPHRQSRSAWISIFSSEEDSIATFNY-DYDIDWIVPSTCEPIQSVYFFSGDKYYRVNIRTRQVDVVSPPYPRSIAQYWIGCPDPGREMPTMWPIWIIASIIAISHAIPFEQKGFWDFTIDDGIPMINDEEASGAETTSGVPDIDSITPTFSAMCPFGCHCHIRVVQCSDIGIKSVPKEISPDTTIIDIQNNDISEIRKDDFKGIQHIYAIVIVNNKISKIHEKAFSPIRKIQKIYISKNHIVEIPPNIPSSIVEIRIHDNRIRKVPKGVFSGIRNMNCIEMGGNPIENSGFEPGAFDGIKINYIRISEAKITGIPKDIPETINEIHIDHNKIQAIEIEDIIRYSKIYRIGIGHNQIRMIENGSISFIPTIREIHIDNNKISRVPSGIPDIKIIQVVYIHTNNITKVGVNDFCPVGFGVKRAYYNGISIFNNPVPYWEVQPATFRCVTDRIAIQFGNYKKMEIWGAYIIICIFSIITQVTTESPTPKVRKAANVKKDAVSPKMFEEIKSQIDSIAQEVAIIKEQQAIQTVCIKGTKVHMKCFIAFPQIKTFHEASEDCISRGGTIGTPQTGSENDAIYEYIRQSVGAEAEIWIGINDMAAEGAWVDMTGGHIAYKNWETEITAQPDGGKAENCAAISGAANGKWFDKRCRDKIPYICQFAIVMQAIMIIIWAGAIFGHGGCQDHAGGPEDSPAPDTTGVPVEEEDPFFKVPVNKIAAAISNFGYDIYRMRSSISPAANVIISPISVATAISAISIGAEQRTESTIHRAIYYDIISNPDIHGTYKEIIAAVTAPQKNFKSASRVIFERKIRIKSSFVAPIEKSYGTRPRIISGNPRIDIQEVNNWVQAQMKGKIARSTREMPSEISIIIIGVAYFKGQWVTKFDSRKTSIEDFHIDEERTVRVPMMSDPKAIIRYGIDSDISCKIAQIPISGSMSIIFFIPIKVTQNITIIEESITSEFIHDIDREIKTIQAVITIPKIKISYEGEVTKSIQEMKIQSIFDSPDFSKITGKPIKITQVEHRGGFEWNEDGASTAPGPGIQPARITFPIDYHINQPFIFVIRDSDTGAIIFIGKIIDPRGT"/>
                                    
        <sequence id="seq_Crocuta_crocuta_Namibia" spec="Sequence" taxon="Crocuta_crocuta_Namibia" totalcount="20" value="QMSYGYDEKSAGGISVPGPMGPSGPRGIPGPPGAPGPQGFQGPPGEPGEPGASGPMGPRGPPGPPGKNGDDGEAGKPGRPGERGPPGPQGARGIPGTAGIPGMKGHRGFSGIDGAKGDAGPAGPKGEPGSPGENGAPGQMGPRGIPGERGRPGAPGPAGARGNDGATGAAGPPGPTGPAGPPGFPGAVGAKGEAGPQGARGSEGPQGVRGEPGPPGPAGAAGPAGNPGADGQPGAKGANGAPGIAGAPGFPGARGPSGPQGPSGPPGPKGNSGEPGAPGNKGDAGAKGEPGPTGIQGPPGPAGEEGKRGARGEPGPTGIPGPPGERGGPGSRGFPGADGVAGPKGPAGERGSPGPAGPKGSPGEAGRPGEAGIPGAKGITGSPGSPGPDGKTGPPGPAGQDGRPGPPGPPGARGQAGVMGFPGPKGAAGEPGKAGERGVPGPPGAVGPAGKDGEAGAQGPPGPAGPAGERGEQGPAGSPGFQGIPGPAGPPGEAGKPGEQGVPGDIGAPGPSGARGERGFPGERGVQGPPGPAGPRGANGAPGNDGAKGDAGAPGAPGSQGAPGIQGMPGERGAAGIPGPKGDRGDAGPKGADGSPGKDGVRGITGPIGPPGPAGAPGDKGEAGPSGPAGPTGARGAPGDRGEPGPPGPAGFAGPPGADGQPGAKGEPGDAGAKGDAGPPGPAGPTGPPGPIGNVGAPGPKGARGSAGPPGATGFPGAAGRVGPPGPSGNAGPPGPPGPVGKEGGKGVRGETGPAGRPGEVGPPGPPGPTGEKGSPGADGPAGAPGTPGPQGIAGQRGVVGIPGQRGERGFPGIPGPSGEPGKQGPSGPSGERGPPGPMGPPGIAGPPGESGREGSPGAEGSPGRDGSPGPKGDRGETGPSGPPGAPGAPGAPGPVGPAGKNGDRGETGPAGPAGPIGPVGARGPAGPQGPRGDKGEAGEQGDRGIKGHRGFSGIQGPPGPPGSPGEQGPSGASGPAGPRGPPGAAGSPGKDGINGIPGPIGPPGPRGRTGDAGPVGPPGPPGPPGPPGPPSGGFDFSFIPQPPQEKAHDGGRYYRAQYDPGKGV--GPGPMGIMGPRGPPGASGAPGPQGFQGPAGEPGEPGQTGPAGARGPPGPPGKAGEDGHPGKPGRPGERGVVGPQGARGFPGTPGIPGFKGIRGHNGIDGIKGQPGAPGVKGEPGAPGENGTPGQTGARGIPGERGRVGAPGPAGARGSDGSVGPVGPAGPIGSAGPPGFPGAPGPKGEIGPVGNPGPAGPAGPRGEMGIPGVSGPVGPPGNPGANGITGAKGAAGIPGVAGAPGIPGPRGIPGPVGAAGATGARGIVGEPGPAGSKGESGNKGEPGSAGPQGPPGPSGEEGKRGPNGEAGSTGPSGPPGIRGSPGSRGIPGADGRAGVMGPPGPRGATGPAGVRGPNGDAGRPGEPGIMGPRGFPGAPGNVGPAGKEGPMG?PGIDGRPGPIGPAGARGEPGNIGFPGPKGPTGEPGKGGEKGHAGIAGARGAPGPDGNNGAQGPPGPQGVQGGKGEQGPAGPPGFQGIPGPAGTAGEAGKPGERGIPGEFGIPGPAGPRGERGPPGESGAAGPSGPIGSRGPSGPPGPDGNKGEPGVIGAPGTAGPSGPSGIPGERGAAGIPGGKGEKGEPGIRGEIGSPGRDGARGAPGAVGAPGPAGATGDRGEAGPAGPAGPAGPRGSPGERGEVGPAGPNGFAGPAGAAGQPGAKGERGTKGPKGENGPVGPTGPVGSAGPSGPNGPPGPAGSRGDGGPPGATGFPGAAGRTGPPGPSGITGPPGPPGAAGKEGVRGPRGDQGPVGRTGETGASGPPGFAGEKGPSGEPGTAGPPGTPGPQGIIGAPGIIGIPGSRGERGIPGVSGSVGEPGPIGIAGPPGARGGPGAVGAPGVNGAPGEAGRDGNPGNDGPPGRDGQPGHKGERGYPGNIGPVGAAGAPGPHGPVGPAGKHGNRGEPGPAGVVGPVGAVGPRGPSGPQGIRGDKGEPGDKGPRGIPGIKGHNGIQGIPGIAGQHGDQGSPGSVGPAGPRGPAGPSGPVGKDGRTGHPGSVGPAGVRGSQGSQGPAGPPGPPGPPGPPGPSGGGYDFGYEGDFYRAMKAIAIIICIAQIWGCQAAPHISGIVYREIDCDDPETEQAAIVAVDYINNHVIQGYKHTINQIDKVKVWPRRPMGEVFEIEIDTIETKCYFIDPTPVANCTVRPITEHAVEGDCDFQVIKQDGQFTVIFAKCGSSPDSAEDVIKVCPQCPIIAPINDTKVVHAVEVAITAFNTQSNGSYFQIVEVSRAQHVPIPPSTYVEFAVTATDCVAAEVTDPAKCNPIAEKQNGFCKATITEKVGGEDVAVTCTIFQTQPVPPQPQPDGAEMPTTPSVADPAASPSIPADPPAAAIVVGPVVAAAPQVPIPGHRAHYDIRHAFMGVASVESASGEAIHVGKVPTVAQPSVPVAAGPVVRPCPGRIRHFKIMARPVIIISIGIIAGIIPAIAACPQNCHCHGDIQHVICDKVGIQKIPKVSEKTKIINIQRNNFPVIAANSFRAMPQIVSIHIQHCQIREVAAGAFRGIKQIIYIYISHNDIRVIRAGAFDDITEITYIYIDHNKVTEIPRGIISPIVNIFIIQINNNKIREIRAGAFQGAKDIRWIYISENAITSIQPGAIDDVENIAKFFIDGNQISSYPSAAISKIRVVEEIKISHNPIKSIPDSAFQSFGRYIETIWIDDTNIEKFSDGAFIGVTTIKHIHIENNRITQIPSNFPFDSIETITITNNPWKCTCQIRGIRRWIEAKTSRPDATCASPAKFKGQHIRDTDAFRGCKFPTKRSKKAGRHMGFISPACVIFFFFGVKVYCQYENYQWDEDYDQEPDDVYQPEFQFHQNEDYQVRFHQYMIGCATECFCPPNFPSSMYCDNRKIKTIPRVPAHIQQVYIQFNEIEAVTADSFINATHIKEINISNNKITSQKIDYGVFAKISNIIQIHIQHNNIEEFPFPIPKSIERIIIGYNEISRIQTNAMDGIGNITMIDICFNHIEDSMIQENIIAKMEKIMQINICNNRIESMPPGIPSSIMYISIENNSISSIPENYFSEIPKIHAIRMSHNKIQDIPYNIFNISNIIEINVGHNKIKQVFYIPRNIEHIYIESNEIENINVTVMCPSVDPIHYHHITYIRMDQNKIKEPISSYISICFPIIHTIYYGEQRSTDGQTIQIKTQVFRRFQGDADSEEHDDHQEGPEQEETEENIDPHYYGSQMRAWIFFIICIAGRAIAAPQQEAIPDETEVVEETVAEVAEGPVGANPVQVEVGEFDEGAEETEEEVVAENPCQNHHCKHGKVCEIDENNTPMCVCQDPTSCPAPIGDFEKVCSNDNKTFDSSCHFFATKCTIEGTKKGHKIHIDYIGPCKYIPRCIDSEITEFPIRMRDWIKNVIVTIYERDENNNIITEKQKIRVKKIHENEKRIEAGDHPVEIIARDFEKNYNMYIFPVHWQFGQIDQHPIDGYISHTEIAPIRAPIIPMEHCTTRFFETCDIDNDKYIAIDEWAGCFGIKEQDIDKDIVIMASPRPIIMIAIIPWIVIADQESCEGRCTEGFNADRKCQCDEICSYYQSCCEDYVAECKPQVTRGDVFNIPEDEYGVHDYHEEIRDNSSVIPQPGGATQSPGIQARAEVSPDQEASVVPFIKPEEEATGPVQGAIGPETSESPAEEEICSGKPFDAFTDIKNGSIFAFRGQYCYEIDEKAVRPGYPKIIRDVWGIEGPIDAAFTRINCQGKTYIFQGYQYWRFEDGVIDPDYPRNISEGFKGIPDNVDAAIAIPAHSYSGRERVYFFKGRQYWEYEFQQQPSREECEGSSISAVFEHFAIIQRDSWESFFEIIFWTGSSGGASEPRIISRDWPGVPRQVDAAMAGRIYISGSAPQSWARKQKSKRRNRKRYRSRRNRSRGRGRSQSPHRQSRSVWISIFSSEEDSIATFNY-DYDIDWIVPSTCEPIQSVYFFSGDKYYRVNIRTRQVDVVSPPYPRSIAQYWIGCPDPGREMPTMWPIWIIASIIAISHAIPFEQKGFWDFTIDDGIPMINDEEASGAETTSGVPDIDSITPTFSAMCPFGCHCHIRVVQCSDIGIKSVPKEISPDTTIIDIQNNDISEIRKDDFKGIQHIYAIVIVNNKISKIHEKAFSPIRKIQKIYISKNHIVEIPPNIPSSIVEIRIHDNRIRKVPKGVFSGIRNMNCIEMGGNPIENSGFEPGAFDGIKINYIRISEAKITGIPKDIPETINEIHIDHNKIQAIEIEDIIRYSKIYRIGIGHNQIRMIENGSISFIPTIREIHIDNNKISRVPSGIPDIKIIQVVYIHTNNITKVGVNDFCPVGFGVKRAYYNGISIFNNPVPYWEVQPATFRCVTDRIAIQFGNYKKMEIWGAYIIICIFSIITQVTTESPTPKVRKAANVKKDAVSPKMFEEIKSQIDSIAQEVAIIKEQQAIQTVCIKGTKVHMKCFIAFPQIKTFHEASEDCISRGGTIGTPQTGSENDAIYEYIRQSVGAEAEIWIGINDMAAEGAWVDMTGGHIAYKNWETEITAQPDGGKAENCAAISGAANGKWFDKRCRDKIPYICQFAIVMQAIMIIICAGAIIGHGGCQDHAGGPEDSPAPDTTGVPVEEEDPFFKVPVNKIAAAISNFGYDIYRMRSSISPAANVIISPISVATAISAISIGAEQRTESTIHRAIYYDIISNPDIHGTYKEIIAAVTAPQKNFKSASRVIFERKIRIKSSFVAPIEKSYGTRPRIISGNPRIDIQEVNNWVQAQMKGKIARSTREMPSEISIIIIGVAYFKGQWVTKFDSRKTSIEDFHIDEERTVRVPMMSDPKAIIRYGIDSDISCKIAQIPISGSMSIIFFIPIKVTQNITIIEESITSEFIHDIDREIKTIQAVITIPKIKISYEGEVTKSIQEMKIQSIFDSPDFSKITGKPIKITQVEHRGGFEWNEDGASTAPGPGIQPAGITFPIDYHINQPFIFVIRDSDTGAIIFIGKIIDPRGT"/>
                                    
        <sequence id="seq_Crocuta_crocuta_Somalia" spec="Sequence" taxon="Crocuta_crocuta_Somalia" totalcount="20" value="QMSYGYDEKSAGGISVPGPMGPSGPRGIPGPPGAPGPQGFQGPPGEPGEPGASGPMGPRGPPGPPGKNGDDGEAGKPGRPGERGPPGPQGARGIPGTAGIPGMKGHRGFSGIDGAKGDAGPAGPKGEPGSPGENGAPGQMGPRGIPGERGRPGAPGPAGARGNDGATGAAGPPGPTGPAGPPGFPGAVGAKGEAGPQGARGSEGPQGVRGEPGPPGPAGAAGPAGNPGADGQPGAKGANGAPGIAGAPGFPGARGPSGPQGPSGPPGPKGNSGEPGAPGNKGDAGAKGEPGPTGIQGPPGPAGEEGKRGARGEPGPTGIPGPPGERGGPGSRGFPGADGVAGPKGPAGERGSPGPAGPKGSPGEAGRPGEAGIPGAKGITGSPGSPGPDGKTGPPGPAGQDGRPGPPGPPGARGQAGVMGFPGPKGAAGEPGKAGERGVPGPPGAVGPAGKDGEAGAQGPPGPAGPAGERGEQGPAGSPGFQGIPGPAGPPGEAGKPGEQGVPGDIGAPGPSGARGERGFPGERGVQGPPGPAGPRGANGAPGNDGAKGDAGAPGAPGSQGAPGIQGMPGERGAAGIPGPKGDRGDAGPKGADGSPGKDGVRGITGPIGPPGPAGAPGDKGEAGPSGPAGPTGARGAPGDRGEPGPPGPAGFAGPPGADGQPGAKGEPGDAGAKGDAGPPGPAGPTGPPGPIGNVGAPGPKGARGSAGPPGATGFPGAAGRVGPPGPSGNAGPPGPPGPVGKEGGKGVRGETGPAGRPGEVGPPGPPGPTGEKGSPGADGPAGAPGTPGPQGIAGQRGVVGIPGQRGERGFPGIPGPSGEPGKQGPSGPSGERGPPGPMGPPGIAGPPGESGREGSPGAEGSPGRDGSPGPKGDRGETGPSGPPGAPGAPGAPGPVGPAGKNGDRGETGPAGPAGPIGPVGARGPAGPQGPRGDKGEAGEQGDRGIKGHRGFSGIQGPPGPPGSPGEQGPSGASGPAGPRGPPGAAGSPGKDGINGIPGPIGPPGPRGRTGDAGPVGPPGPPGPPGPPGPPSGGFDFSFIPQPPQEKAHDGGRYYRAQYDPGKGV--GPGPMGIMGPRGPPGASGAPGPQGFQGPAGEPGEPGQTGPAGARGPPGPPGKAGEDGHPGKPGRPGERGVVGPQGARGFPGTPGIPGFKGIRGHNGIDGIKGQPGAPGVKGEPGAPGENGTPGQTGARGIPGERGRVGAPGPAGARGSDGSVGPVGPAGPIGSAGPPGFPGAPGPKGEIGPVGNPGPAGPAGPRGEMGIPGVSGPVGPPGNPGANGITGAKGAAGIPGVAGAPGIPGPRGIPGPVGAAGATGARGIVGEPGPAGSKGESGNKGEPGSAGPQGPPGPSGEEGKRGPNGEAGSTGPSGPPGIRGSPGSRGIPGADGRAGVMGPPGPRGATGPAGVRGPNGDAGRPGEPGIMGPRGFPGAPGNVGPAGKEGPMG?PGIDGRPGPIGPAGARGEPGNIGFPGPKGPTGEPGKGGEKGHAGIAGARGAPGPDGNNGAQGPPGPQGVQGGKGEQGPAGPPGFQGIPGPAGTAGEAGKPGERGIPGEFGIPGPAGPRGERGPPGESGAAGPSGPIGSRGPSGPPGPDGNKGEPGVIGAPGTAGPSGPSGIPGERGAAGIPGGKGEKGEPGIRGEIGSPGRDGARGAPGAVGAPGPAGATGDRGEAGPAGPAGPAGPRGSPGERGEVGPAGPNGFAGPAGAAGQPGAKGERGTKGPKGENGPVGPTGPVGSAGPSGPNGPPGPAGSRGDGGPPGATGFPGAAGRTGPPGPSGITGPPGPPGAAGKEGVRGPRGDQGPVGRTGETGASGPPGFAGEKGPSGEPGTAGPPGTPGPQGIIGAPGIIGIPGSRGERGIPGVSGSVGEPGPIGIAGPPGARGGPGAVGAPGVNGAPGEAGRDGNPGNDGPPGRDGQPGHKGERGYPGNIGPVGAAGAPGPHGPVGPAGKHGNRGEPGPAGVVGPVGAVGPRGPSGPQGIRGDKGEPGDKGPRGIPGIKGHNGIQGIPGIAGQHGDQGSPGSVGPAGPRGPAGPSGPVGKDGRTGHPGSVGPAGVRGSQGSQGPAGPPGPPGPPGPPGPSGGGYDFGYEGDFYRAMKAIAIIICIAQIWGCQAAPHISGIVYREIDCDDPETEQAAIVAVDYINNHVIQGYKHTINQIDKVKVWPRRPMGEVFEIEIDTIETKCYFIDPTPVANCTVRPITEHAVEGDCDFQVIKQDGQFTVIFAKCGSSPDSAEDVIKVCPQCPIIAPINDTKVVHAVEVAITAFNTQSNGSYFQIVEVSRAQHVPIPPSTYVEFAVTATDCVAAEVTDPAKCNPIAEKQNGFCKATITEKVGGEDVAVTCTIFQTQPVPPQPQPDGAEMPTTPSVADPAASPSIPADPPAAAIVVGPVVAAAPQVPIPGHRAHYDIRHAFMGVASVESASGEAIHVGKVPTVAQPSVPVAAGPVVRPCPGRIRHFKIMARPVIIISIGIIAGIIPAIAACPQNCHCHGDIQHVICDKVGIQKIPKVSEKTKIINIQRNNFPVIAANSFRAMPQIVSIHIQHCQIREVAAGAFRGIKQIIYIYISHNDIRVIRAGAFDDITEITYIYIDHNKVTEIPRGIISPIVNIFIIQINNNKIREIRAGAFQGAKDIRWIYISENAITSIQPGAIDDVENIAKFFIDGNQISSYPSAAISKIRVVEEIKISHNPIKSIPDSAFQSFGRYIETIWIDDTNIEKFSDGAFIGVTTIKHIHIENNRITQIPSNFPFDSIETITITNNPWKCTCQIRGIRRWIEAKTSRPDATCASPAKFKGQHIRDTDAFRGCKFPTKRSKKAGRHMGFISPACVIFFFFGVKVYCQYENYQWDEDYDQEPDDVYQPEFQFHQNEDYQVRFHQYMIGCATECFCPPNFPSSMYCDNRKIKTIPRVPAHIQQVYIQFNEIEAVTADSFINATHIKEINISNNKITSQKIDYGVFAKISNIIQIHIQHNNIEEFPFPIPKSIERIIIGYNEISRIQTNAMDGIVNITMIDICFNHIEDSMIQENIIAKMEKIMQINICNNRIESMPPGIPSSIMYISIENNSISSIPENYFSEIPKIHAIRMSHNKIQDIPYNIFNISNIIEINVGHNKIKQVFYIPRNIEHIYIESNEIENINVTVMCPSVDPIHYHHITYIRMDQNKIKEPISSYISICFPIIHTIYYGEQRSTDGQTIQIKTQVFRRFQGDADSEEHDDHQEGPEQEETEENIDPHYYGSQMRAWIFFIICIAGRAIAAPQQEAIPDETEVVEETVAEVAEGPVGANPVQVEVGEFDEGAEETEEEVVAENPCQNHHCKHGKVCEIDENNTPMCVCQDPTSCPAPIGDFEKVCSNDNKTFDSSCHFFATKCTIEGTKKGHKIHIDYIGPCKYIPRCIDSEITEFPIRMRDWIKNVIVTIYERDENNNIITEKQKIRVKKIHENEKRIEAGDHPVEIIARDFEKNYNMYIFPVHWQFGQIDQHPIDGYISHTEIAPIRAPIIPMEHCTTRFFETCDIDNDKYIAIDEWAGCFGIKEQDIDKDIVIMASPRPIIMIAIIPWIVIADQESCEGRCTEGFNADRKCQCDEICSYYQSCCEDYVAECKPQVTRGDVFNIPEDEYGVHDYHEEIRDNSSVIPQPGGATQSPGIQARAEASPDQEASVVPFIKPEEEATGPVQGAIGPETSESPTEEEICSGKPFDAFTDIKNGSIFAFRGQYCYEIDEKAVRPGYPKIIRDVWGIEGPIDAAFTRINCQGKTYIFQGYQYWRFEDGVIDPDYPRNISEGFKGIPDNVDAAIAIPAHSYSGRERVYFFKGRQYWEYEFQQQPSREECEGSSISAVFEHFAIIQRDSWESFFEIIFWTGSSGGASEPRIISRDWPGVPRQVDAAMAGRIYISGSAPQSWARKQKSKRRNRKRYRSRRNRSRGRGRSQSPHRQSRSVWISIFSSEEDSIATFNY-DYDIDWIVPSTCEPIQSVYFFSGDKYYRVNIRTRQVDVVSPPYPRSIAQYWIGCPDPGREMPTMWPIWIIASIIAISHAIPFEQKGFWDFTIDDGIPMINDEEASGAETTSGVPDIDSITPTFSAMCPFGCHCHIRVVQCSDIGIKSVPKEISPDTTIIDIQNNDISEIRKDDFKGIQHIYAIVIVNNKISKIHEKAFSPIRKIQKIYISKNHIVEIPPNIPSSIVEIRIHDNRIRKVPKGVFSGIRNMNCIEMGGNPIENSGFEPGAFDGIKINYIRISEAKITGIPKDIPETINEIHIDHNKIQAIEIEDIIRYSKIYRIGIGHNQIRMIENGSISFIPTIREIHIDNNKISRVPSGIPDIKIIQVVYIHTNNITKVGVNDFCPVGFGVKRAYYNGISIFNNPVPYWEVQPATFRCVTDRIAIQFGNYKKMEIWGAYIIICIFSIITQVTTESPTPKVRKAANVKKDAVSPKMFEEIKSQIDSIAQEVAIIKEQQAIQTVCIKGTKVHMKCFIAFPQIKTFHEASEDCISRGGTIGTPQTGSENDAIYEYIRQSVGAEAEIWIGINDMAAEGAWVDMTGGHIAYKNWETEITAQPDGGKAENCAAISGAANGKWFDKRCRDKIPYICQFAIVMQAIMIIICAGAIIGHGGCQDHAGGPEDSPAPDTTGVPVEEEDPFFKVPVNKIAAAISNFGYDIYRMRSSISPAANVIISPISVATAISAISIGAEQRTESTIHRAIYYDIISNPDIHGTYKEIIAAVTAPQKNFKSASRVIFERKIRIKSSFVAPIEKSYGTRPRIISGNPRIDIQEVNNWVQAQMKGKIARSTREMPSEISIIIIGVAYFKGQWVTKFDSRKTSIEDFHIDEERTVRVPMMSDPKAIIRYGIDSDISCKIAQIPISGSMSIIFFIPIKVTQNITIIEESITSEFIHDIDREIKTIQAVITIPKIKISYEGEVTKSIQEMKIQSIFDSPDFSKITGKPIKITQVEHRGGFEWNEDGASTAPGPGIQPAGITFPIDYHINQPFIFVIRDSDTGAIIFIGKIIDPRGT"/>
                                    
        <sequence id="seq_Crocuta_crocuta_Ghana" spec="Sequence" taxon="Crocuta_crocuta_Ghana" totalcount="20" value="QMSYGYDEKSAGGISVPGPMGPSGPRGIPGPPGAPGPQGFQGPPGEPGEPGASGPMGPRGPPGPPGKNGDDGEAGKPGRPGERGPPGPQGARGIPGTAGIPGMKGHRGFSGIDGAKGDAGPAGPKGEPGSPGENGAPGQMGPRGIPGERGRPGAPGPAGARGNDGATGAAGPPGPTGPAGPPGFPGAVGAKGEAGPQGARGSEGPQGVRGEPGPPGPAGAAGPAGNPGADGQPGAKGANGAPGIAGAPGFPGARGPSGPQGPSGPPGPKGNSGEPGAPGNKGDAGAKGEPGPTGIQGPPGPAGEEGKRGARGEPGPTGIPGPPGERGGPGSRGFPGADGVAGPKGPAGERGSPGPAGPKGSPGEAGRPGEAGIPGAKGITGSPGSPGPDGKTGPPGPAGQDGRPGPPGPPGARGQAGVMGFPGPKGAAGEPGKAGERGVPGPPGAVGPAGKDGEAGAQGPPGPAGPAGERGEQGPAGSPGFQGIPGPAGPPGEAGKPGEQGVPGDIGAPGPSGARGERGFPGERGVQGPPGPAGPRGANGAPGNDGAKGDAGAPGAPGSQGAPGIQGMPGERGAAGIPGPKGDRGDAGPKGADGSPGKDGVRGITGPIGPPGPAGAPGDKGEAGPSGPAGPTGARGAPGDRGEPGPPGPAGFAGPPGADGQPGAKGEPGDAGAKGDAGPPGPAGPTGPPGPIGNVGAPGPKGARGSAGPPGATGFPGAAGRVGPPGPSGNAGPPGPPGPVGKEGGKGVRGETGPAGRPGEVGPPGPPGPTGEKGSPGADGPAGAPGTPGPQGIAGQRGVVGIPGQRGERGFPGIPGPSGEPGKQGPSGPSGERGPPGPMGPPGIAGPPGESGREGSPGAEGSPGRDGSPGPKGDRGETGPSGPPGAPGAPGAPGPVGPAGKNGDRGETGPAGPAGPIGPVGARGPAGPQGPRGDKGEAGEQGDRGIKGHRGFSGIQGPPGPPGSPGEQGPSGASGPAGPRGPPGAAGSPGKDGINGIPGPIGPPGPRGRTGDAGPVGPPGPPGPPGPPGPPSGGFDFSFIPQPPQEKAHDGGRYYRAQYDPGKGV--GPGPMGIMGPRGPPGASGAPGPQGFQGPAGEPGEPGQTGPAGARGPPGPPGKAGEDGHPGKPGRPGERGVVGPQGARGFPGTPGIPGFKGIRGHNGIDGIKGQPGAPGVKGEPGAPGENGTPGQTGARGIPGERGRVGAPGPAGARGSDGSVGPVGPAGPIGSAGPPGFPGAPGPKGEIGPVGNPGPAGPAGPRGEMGIPGVSGPVGPPGNPGANGITGAKGAAGIPGVAGAPGIPGPRGIPGPVGAAGATGARGIVGEPGPAGSKGESGNKGEPGSAGPQGPPGPSGEEGKRGPNGEAGSTGPSGPPGIRGSPGSRGIPGADGRAGVMGPPGPRGATGPAGVRGPNGDAGRPGEPGIMGPRGFPGAPGNVGPAGKEGPMG?PGIDGRPGPIGPAGARGEPGNIGFPGPKGPTGEPGKGGEKGHAGIAGARGAPGPDGNNGAQGPPGPQGVQGGKGEQGPAGPPGFQGIPGPAGTAGEAGKPGERGIPGEFGIPGPAGPRGERGPPGESGAAGPSGPIGSRGPSGPPGPDGNKGEPGVIGAPGTAGPSGPSGIPGERGAAGIPGGKGEKGEPGIRGEIGSPGRDGARGAPGAVGAPGPAGATGDRGEAGPAGPAGPAGPRGSPGERGEVGPAGPNGFAGPAGAAGQPGAKGERGTKGPKGENGPVGPTGPVGSAGPSGPNGPPGPAGSRGDGGPPGATGFPGAAGRTGPPGPSGITGPPGPPGAAGKEGVRGPRGDQGPVGRTGETGASGPPGFAGEKGPSGEPGTAGPPGTPGPQGIIGAPGIIGIPGSRGERGIPGVSGSVGEPGPIGIAGPPGARGGPGAVGAPGVNGAPGEAGRDGNPGNDGPPGRDGQPGHKGERGYPGNIGPVGAAGAPGPHGPVGPAGKHGNRGEPGPAGVVGPVGAVGPRGPSGPQGIRGDKGEPGDKGPRGIPGIKGHNGIQGIPGIAGQHGDQGSPGSVGPAGPRGPAGPSGPVGKDGRTGHPGSVGPAGVRGSQGSQGPAGPPGPPGPPGPPGPSGGGYDFGYEGDFYRAMKAIAIIICIAQIWGCQAAPHISGIVYREIDCDDPETEQAAIVAVDYINNHVIQGYKHTINQIDKVKVWPRRPMGEVFEIEIDTIETKCYFIDPTPVANCTVRPITEHAVEGDCDFQVIKQDGQFTVIFAKCGSSPDSAEDVIKVCPQCPIIAPINDTKVVHAVEVAITAFNTQSNGSYFQIVEVSRAQHVPIPPSTYVEFAVTATDCVAAEVTDPAKCNPIAEKQNGFCKATITEKVGGEDVAVTCTIFQTQPVPPQPQPDGAEMPTTPSVADPAASPSIPADPPAAAIVVGPVVAAAPQVPIPGHRAHYDIRHAFMGVASVESASGEAIHVGKVPTVAQPSVPVAAGPVVRPCPGRIRHFKIMARPVIIISIGIIAGIIPAIAACPQNCHCHGDIQHVICDKVGIQKIPKVSEKTKIINIQRNNFPVIAANSFRAMPQIVSIHIQHCQIREVAAGAFRGIKQIIYIYISHNDIRVIRAGAFDDITEITYIYIDHNKVTEIPRGIISPIVNIFIIQINNNKIREIRAGAFQGAKDIRWIYISENAITSIQPGAIDDVENIAKFFIDGNQISSYPSAAISKIRVVEEIKISHNPIKSIPDSAFQSFGRYIETIWIDDTNIEKFSDGAFIGVTTIKHIHIENNRITQIPSNFPFDSIETITITNNPWKCTCQIRGIRRWIEAKTSRPDATCASPAKFKGQHIRDTDAFRGCKFPTKRSKKAGRHMGFISPACVIFFFFGVKVYCQYENYQWDEDYDQEPDDVYQPEFQFHQNEDYQVRFHQYMIGCATECFCPPNFPSSMYCDNRKIKTIPRVPAHIQQVYIQFNEIEAVTADSFINATHIKEINISNNKITSQKIDYGVFAKISNIIQIHIQHNNIEEFPFPIPKSIERIIIGYNEISRIQTNAMDGIVNITMIDICFNHIEDSMIQENIIAKMEKIMQINICNNRIESMPPGIPSSIMYISIENNSISSIPENYFSEIPKIHAIRMSHNKIQDIPYNIFNISNIIEINVGHNKIKQVFYIPRNIEHIYIESNEIENINVTVMCPSVDPIHYHHITYIRMDQNKIKEPISSYISICFPIIHTIYYGEQRSTDGQTIQIKTQVFRRFQGDADSEEHDDHQEGPEQEETEENIDPHYYGSQMRAWIFFIICIAGRAIAAPQQEAIPDETEVVEETVAEVAEGPVGANPVQVEVGEFDEGAEETEEEVVAENPCQNHHCKHGKVCEIDENNTPMCVCQDPTSCPAPIGDFEKVCSNDNKTFDSSCHFFATKCTIEGTKKGHKIHIDYIGPCKYIPRCIDSEITEFPIRMRDWIKNVIVTIYERDENNNIITEKQKIRVKKIHENEKRIEAGDHPVEIIARDFEKNYNMYIFPVHWQFGQIDQHPIDGYISHTEIAPIRAPIIPMEHCTTRFFETCDIDNDKYIAIDEWAGCFGIKEQDIDKDIVIMASPRPIIMIAIIPWIVIADQESCEGRCTEGFNADRKCQCDEICSYYQSCCEDYVAECKPQVTRGDVFNIPEDEYGVHDYHEEIRDNSSVIPQPGGATQSPGIQARAEVSPDQEASVVPFIKPEEEATGPVQGAIGPETSESPTEEEICSGKPFDAFTDIKNGSIFAFRGQYCYEIDEKAVRPGYPKIIRDVWGIEGPIDAAFTRINCQGKTYIFQGYQYWRFEDGVIDPDYPRNISEGFKGIPDNVDAAIAIPAHSYSGRERVYFFKGRQYWEYEFQQQPSREECEGSSISAVFEHFAIIQRDSWESFFEIIFWTGSSGGASEPRIISRDWPGVPRQVDAAMAGRIYISGSAPQSWARKQKSKRRNRKRYRSRRNRSRGRGRSQSPHRQSRSVWISIFSSEEDSIATFNY-DYDIDWIVPSTCEPIQSVYFFSGDKYYRVNIRTRQVDVVSPPYPRSIAQYWIGCPDPGREMPTMWPIWIIASIIAISHAIPFEQKGFWDFTIDDGIPMINDEEASGAETTSGVPDIDSITPTFSAMCPFGCHCHIRVVQCSDIGIKSVPKEISPDTTIIDIQNNDISEIRKDDFKGIQHIYAIVIVNNKISKIHEKAFSPIRKIQKIYISKNHIVEIPPNIPSSIVEIRIHDNRIRKVPKGVFSGIRNMNCIEMGGNPIENSGFEPGAFDGIKINYIRISEAKITGIPKDIPETINEIHIDHNKIQAIEIEDIIRYSKIYRIGIGHNQIRMIENGSISFIPTIREIHIDNNKISRVPSGIPDIKIIQVVYIHTNNITKVGVNDFCPVGFGVKRAYYNGISIFNNPVPYWEVQPATFRCVTDRIAIQFGNYKKMEIWGAYIIICIFSIITQVTTESPTPKVRKAANVKKDAVSPKMFEEIKSQIDSIAQEVAIIKEQQAIQTVCIKGTKVHMKCFIAFPQIKTFHEASEDCISRGGTIGTPQTGSENDAIYEYIRQSVGAEAEIWIGINDMAAEGAWVDMTGGHIAYKNWETEITAQPDGGKAENCAAISGAANGKWFDKRCRDKIPYICQFAIVMQAIMIIICAGAIIGHGGCQDHAGGPEDSPAPDTTGVPVEEEDPFFKVPVNKIAAAISNFGYDIYRMRSSISPAANVIISPISVATAISAISIGAEQRTESTIHRAIYYDIISNPDIHGTYKEIIAAVTAPQKNFKSASRVIFERKIRIKSSFVAPIEKSYGTRPRIISGNPRIDIQEVNNWVQAQMKGKIARSTREMPSEISIIIIGVAYFKGQWVTKFDSRKTSIEDFHIDEERTVRVPMMSDPKAIIRYGIDSDISCKIAQIPISGSMSIIFFIPIKVTQNITIIEESITSEFIHDIDREIKTIQAVITIPKIKISYEGEVTKSIQEMKIQSIFDSPDFSKITGKPIKITQVEHRGGFEWNEDGASTAPGPGIQPAGITFPIDYHINQPFIFVIRDSDTGAIIFIGKIIDPRGT"/>
                                    
        <sequence id="seq_Cave_hyaena_China_SYZ" spec="Sequence" taxon="Cave_hyaena_China_SYZ" totalcount="20" value="????????????GISVPGPMGPSGPRGIPGPPGAPGPQGFQGPPGEPGEPGASGPMGPRGPPGPPGKNGDDGEAGKPGRPGERGPPGPQGARGIPGTAGIPGM???RGFSGIDGAKGDAGPAGPKGEPGSPGENGAPGQMGPRGIPGERGRPGAPGPAGARGNDGATGAAGPPGPTGPAGPPGFPGAVGAKGEAGPQGARGSEGPQGVRGEPGPPGPAGAAGPAGNPGADGQPGAKGANGAPGIAGAPGFPGARGPSGPQGPSGPPGPKGNSGEPGAPGNKGDAGAKGEPGPTGIQGPPGPAGEEGKRGARGEPGPTGIPGPPGERGGPGSRGFPGADGVAGPKGPAGERGSPGPAGPKGSPGEAGRPGEAGIPGAKGITGSPGSPGPDGKTGPPGPAGQDGRPGPPGPPGARGQAGVMGFPGPKGAAGEPGKAGERGVPGPPGAVGPAGKDGEAGAQGPPGPAGPAGERGEQGPAGSPGFQGIPGPAGPPGEAGKPGEQGVPGDIGAPGPSGARGERGFPGERGVQGPPGPAGPRGANGAPGNDGAKGDAGAPGAPGSQGAPGIQGMPGERGAAGIPGPKGDRGDAGPKGA????????VRGITGPIGPPGPAGAPGDKGEAGPSGPAGPTGARGAPGDRGEPGPPGPAGFAGPPGADGQPGAKGEPGDAGAKGDAGPPGPAGPTGPPGPIGNVGAPGPKGARGSAGPPGATGFPGAAGRVGPPGPSGNAGPPGPPGPVGKEGGKGVRGETGPAGRPGEVGPPGPPGPTGEKGSPGADGPAGAPGTPGPQGIAGQRGVVGIPGQRGERGFPGIPGPSGEPGKQGPSGPSGERGPPGPMGPPGIAGPPGESGREGSPGAEGSPGRDGSPGPKGDRGETGP?GPPGAPGAPGAPGPVGPAGKNGDRGETGPAGPAGPIGPVGARGPAGPQGPR?????????????????RGFSGIQGPPGPPGSPGEQGPSGASGPAGPRGPPGAAGSPGKDGINGIPGPIGPPGPRGRTGDAGPVGPPGPPGPPGPPGPPSG????????????????????????????????--??GPMGIMGPR??????????????QGPAGEPGEPGQTGPAGAR????????AGEDGHPGKPGRPGERGVVGPQGARGFPGTPGIPGFKGI???????????????????GEPGAPGENGTPGQTGARGIPGER??VGAPGPAGARGSDGSVGPVGPAGPIGSAGPPGFPGAPGPKGEIGPVGNPGPAGPAGPRGEMGIPGVSGPVGPPGNPG????????GAAGIPGVAGAPGIPGPRGIPGP?GAAGATGARGIVGEPGPAGSKGESGNKGEPGSAGPQGPPGPSGEEGKRGPNGEAGSTGPSGPPGIRGSPGSRGIPGADGRAGVMGPPGPRGATGPAGVRGPNGD?GRPGEPGIMGPRGFPGAPGNVGPAGKEGPMG?PGIDGRPGPIGPAGARGEPGNIGFPGPKGPTGEPGKG???GHAGIAGARGAPGPDGNNGAQGPPGPQGV????GEQGPAGPPGFQGIPGPAGTAGE?GKPGERGIPGEFGIPGPAGPRGERGPPGESGAAGPSGPIGSRGPSGPPGPDGNKGEPGVIGAPGTAGPSGPSGIPGERGAAGIPGGKGEKGEPGIRGEIGSPGRDGARGAPGAVGAPGPAGATGDRGEAGPAGPAGPAGPRGSPGERGEVGPAGPNGFAGPAGAAGQPGAKGERGTKGPKGENGPVGPTGPVGSAGPSGPNGPPGPAGSRGDGGPPGATGFPGAAGRTGPPGPSGITGPPGPPGAAGKEGVRGPRGDQGPVGRTGETGASGPPGFAGEKGPSGEPGTAGPPGTPGPQGIIGAPGIIGIPGSRGERGIPGVSGSVGEPGPIGIAGPPGARGGPGAVGAPGVNGAPGEAGRDGNPGNDGPPGR????????????PGNIGPVGAA???????????????GNRGEPGPAGVVGPVGAVGPRGPSGPQGIRGD??????????????????????????????????????SVGPAGPRGPAGPSGPVGKDGRTGDPGSVGPAGVRGSQGSQGPAGPPGPPGPPGPPGPSGG????????????????????????????????????????????????????????????????????????????????????????????????????????????????????????????????????????????????????????????????????????????VVHAVEVAITAFNTQSNGSYFQIVEVSR??????????????????????????????????????????????????????????????????????????????????????????????????????????????????????????????????????????????????????????????????????????????????????????????????????????????????????????????????????????????????????????????????????????????????????????????????????????????????????????????????????????????????????????????????????????????????????????????????????????????????????????????????????????????????????????????????????????????????????????????????????????????????????????????????????????????????????????????????????????????????????????????????????????????????????????????????????????????????????????????????????????????????????????????????????????????????????????????????????????????????????????????????????????????????????????????????????????????????????????????????????????????????????????????????????????????????????????????????????????????????????????????????????????????????????????????????????????????????????????????????????????????????????????????????????????????????????????????????????????????????????????????????????????????????????????????????????????????????????????????????????????????????????????????????????????????????????????????????????????????????????????????????????????????????????????????????????????????????????????????????????????????????????????????????????????????????????????????????????????????????????????????????????????????????????????????????????????????????????????????????????????????????????????????????????????????????????????????????????????????????????????????????????????????????????????????????????????????????????????????????????????????????????????????????????????????????????????????????-??????????????????????????????????????????????????????????????????????????????????????????????????????????????????????????????????????????????????????????????????????????????????????????????????????????????????????????????????????????????????????????????????????????????????????????????????????????????????????????????????????????????????????????????????????????????????????????????????????????????????????????????????????????????????????????????????????????????????????????????????????????????????????????????????????????????????????????????????????????????????????????????????????????????????????????????????????????????????????????????????????????????????????????????????????????????????????????????????????????????????????????????????????????????????????????????????????????????????????????????????????????????????????????????EMPSEISIIIIGVAYFK????????????????????????????????????????????????IAQIPISGSMSIIFFIPIK?????????????????????????????????????????????????????????????????????????????????????????????????????????????????????????????????????????"/>
                                    
        <sequence id="seq_Cave_hyaena_China_HZD" spec="Sequence" taxon="Cave_hyaena_China_HZD" totalcount="20" value="???YGYDEKSAGGISVPGPMGPSGPRGIPGPPGAPGPQGFQGPPGEPGEPGASGPMGPRGPPGPPGKNGDDGEAGKPGRPGERGPPGPQGARGIPGTAGIPGMKGHRGFSGIDGAKGDAGPAGPKGEPGSPGENGAPGQMGPR??????GRPGAPGPAGARGNDGATGAAGPPGPTGPAGPPGFPGAVGAK????????RGSEGPQGVRGEPGPPGPAGAAGPAGNPGADGQPGAKGANGAPGIAGAPGFPGARGPSGPQGPSGPPGPKGNSGEPGAPGNKGDAGAKGEPGPTGIQGPPGPAGEEGKRGARGEPGPTGIPGPPGERGGPGSRGFPGADGVAGPKGPAGERGSPGPAGPKGSPGEAGRPGEAGIPGAKGITGSPGSPGPDGKTGPPGPAGQDGRPGPPGPPGARGQAGVMGFPGPKGAAGEPGK??ERGVPGPPGAVGPAGKDGEAGAQGPPGPAGPAGERGEQGPAGSPGFQGIPGPAGPPGEAGKPGEQGVPGDIGAPGPSGAR???GFPGSRGVQGPPGPAGPR???????NDGAKGDAGAPGAPGSQGAPGIQGMPGERGAAGIPGPKGDRGDAGPKGADGSPGKDGVRGITGPIGPPGPAGAPGDKGEAGPSGPAGPTGARGAPGDRGEPGPPGPAGFAGPPGADGQPGAKGEPGDAGAKGDAGPPGPAGPTGPPGPIGNVGAPGPKGARGSAGPPGATGFPGAAGRVGPPGPSGNAGPPGPPGPVGKEGGKGVRGETGPAGRPGEVGPPGPPGPTGEKGSPGADGPAGAPGTPGPQGIAGQRGVVGIPGQRGERGFPGIPGPSGEPGKQGPSGPSGERGPPGPMGPPGIAGPPGESGREGSPGAEGSPGRDGSPGPKGDRGETGPSGPPGAPGAPGAPGPVGPAGKNGDRGETGPAGPAGPIGPVGARGPAGPQGPRGDKGEAGEQGDRGIKGHRGFSGIQGPPGPPGSPGEQGPSGASGPAGPRGPPGAAGSPGKDGINGIPGPIGPPGPRGRTGDAGPVGPPGPPGPPGPPGPPSGGFDFSFIPQPPQEKAHDGGRYY???YDPGKGV--GPGPMGIMGPRGPPGASGAPGPQGFQGPAGEPGEPGQTGPAGAR????????????????????????GVVGPQGARGFPGTPGIPGFKGIRGHNGIDGIKGQPGAPGVKGEPGAPGENGTPGQTGAR????????VGAPGPAGARGSDGSVGPVGPAGPIGSAGPPGFPGAPGPKGEIGPVGNPGPAGPAGPRGEMGIPGVSGPVGPPGNPGANGITGAKGAAGIPGVAGAPGIPGPRGIPGPVGAAGATGARGIVGEPGPAGSKGESGNKGEPGSAGPQGPPGPSGEEGKRGPNGEAGSTGPSGPPGIRG?????GIPGADGRAGVMGPPGPRGATGPAGVRGPNGDAGRPGEPGIMGPRGFPGAPGNVGPAGKEGPMG?PGIDGRPGPIGPAGARGEPGNIGFPGPKGPTGEPGKGGEKGHAGIAGARGAPGPDGNNGAQGPPGPQGVQGGKGEQGPAGPPGFQGIPGPAGTAGEAGKPGERGIPGEFGIPGPAGPRGERGPPGESGAAGPSGPIGSRGPSGPPGPDGNKGEPGVIGAPGTAGPSGPSGIPGERGAAGIPGGKGEKGEPGIRGEIGSPGRDGARGAPGAVGAPGPAGATGDRGEAGPAGPAGPAGPRGSPGERGEVGPAGPNGFAGPAGAAGQPGAKGERGTKGPKGENGPVGPTGPVGSAGPSGPNGPPGPAGSRGDGGPPGATGFPGAAGRTGPPGPSGITGPPGPPGAAGKEGVRGPRGDQGPV??TGETGASGPPGFAGEKGPSGEPGTAGPPGTPGPQGIIGAPGIIGIPGSRGERGIPGVSGSVGEPGPIGIAGPPGARGGPGAVGAPGVNGAPGEAGRDGNPGNDGPPGR???????GERGYPGNIGPVGAAGAPGPHGPVGPAGKHGNRGEPGPAGVVGPVGAVGPRGPSGPQGIR????????????GIPGIKGHNGIQGIPGIAGQHGDQGSPGSVGPAGPRGPAGPSGPVGKDGRTGHPGSVGPAGVRGSQGSQGPAGPPGPPGPPGPPGPSGGGYDFGYEGDFYRA???????????????????PHISGIVYR??????PETEQAAIVAVDYINNHVIQGYK?TINQIDKV?????RPMGEVFEIEIDTIETKCYFIDPTPVA????????????????DFQVIKQDGQFTVIFAK????????????????????IAPINDTKVVHAVEVAITAFNTQSNGSYFQIVEVSRAQHVPIPPSTYVEFAVTATD???????????????????????????????????????????????????????????????????PAASPSIPADPPAAAIVVGPVVAAAPQVPIPGHR??????HAFMGVASVESASGEAIHVGKVPTVAQPSVPVAAGPVVRPCPGR???????????????????????????????????????????????????????????KIINIQRNNFPVIAANSFR????????????????????????GIRQIIYIYISHNDIR??RAGAFDDITEITYIYIDHNKVTEIPRGIISPIVNIFIIQINNNKIREI????????????WIYISENAITSIQPGAIDDVENIAKFFIDGNQISSYPSAAISK???????????????SIPDSAFQSFGRYIETIWIDDTNIEKFSDGAFIGVTTIK????????ITQIPSNFPFDSIETITITNNPWK????????????????????????????????????????????????????????????????????????????????????????????????????????????????????????????????????????????????VPAHIQQVYIQFNEIEAVTADSFINATHIK?????????????IDYGVFAKISNIIQIHIQHNNIEEFPFPIPKSIERIIIGYNEISR??????????????????????????????????????????????????????????????????????SIPENYFSEIPK???????????????????????????????????QVFYIPRNIEHIY???????????????????PIHYHHITYIR???????EPISSYISICIPIIHTIYYGEQR??????????????????????????????????????????????????????????????????????????????????????????????????????????????????????????????????????????????????????????????????????????????????????????????????????????????DSEITEFPIR?RDWIKNVIVTIYER????????????????????????IEAGDHPVEIIARDFEKNYNMYIFPVHWQFGQIDQHPIDGYISHTEIAPIRAPIIPMEH?????????????????????????????EQDIDKDIVI???????????????????????????????????????????????????????????????????????????????????????????????????????????????????????????????????????????????????????KPFDAFTDIKNGSIFAFR??????????????????IIRDVWGIEGPIDAAFTR??????TYIFQGYQYWRFEDGVIDPDYPR???????GIPDNVDAAIAIPAHSYSGR???????????????????????????SSISAVFEHFAIIQRDSWESFFEII?????????????IISRDWPGVPR?????????IYISGSAPQSWAR????????????????????????????????????????????????????-?????????????????VYFFSGDKYYRV?????QVDVVSPPYPR??????????????????????????????????????????????????????????????????????????????????????????????????????????????????????????????????GIQHIYAIVIVNNK?????????????????IYISKNHIVEIPPNIPSSIVEIR???????????GVFSGIR????????????????FEPGAFDGIKINYIR???????GIPKDIPETINEIHIDHNKIQAIEIEDIIR??????IGIGHNQIRMIENGSISFIPTIR??????????RVPSGIPDIKIIQVVYIHTNNITKVGVNDFCPVGFGVK?AYYNGISIFNNPVPYWEVQPATFR?????IAIQFGNY????????????????????????????????????????????MFEEIKSQIDSIAQEVAIIK????????????????????IAFPQIK????????????GGTIGTPQTGSENDAIYEYIRQSVGAEAEIWIGINDMAAEGAWVDMTGGHIAYK?????????????????????????????????????IPYICQFAIV???????????????????????????????????????EEEDPFFKVPV??IAAAISNFGYDIYR??SSISPAANVIISPISVATAISAISIGAEQRTESTIHRAIYYDIISNPDIHGTYK???????????????????????????????????????????????????????????????????????STREMPSEISIIIIGVAYFK???????????TSIEDFHIDEER?????????????????????????IAQIPISGSMSIIFFIPIKVTQNITIIEESITSEFIHDIDREIKTIQAVITIPK???????????SIQEMKIQSIF???????????????????????????????STAPGPGIQPAGITFPIDYHINQPFIFVIRDSDTGAIIFIGK???????"/>
                                    
        <sequence id="seq_Cave_hyaena_China_LXD" spec="Sequence" taxon="Cave_hyaena_China_LXD" totalcount="20" value="????????????GISVPGPMGPSGPRGIPGPPGAPGPQGFQGPPGEPGEPGASGPMGPRG???????????????????????????????????????????????GFSGIDGAKGDAGPAGPKGEPGSPGENGAPGQMGPR??????????????????GNDGATGAAGPPGPTGPAGPPGFPGAVGAKGEAGPQGAR???GPQGVRGEPGPPGPAGAAGPAGNPGADGQPGAKGANGAPGIAGAPGFPGARGPSGPQGPSGPPGPKGNSGEPGAPGNKGDAGAKGEPGPTGIQGPPGPAGEEGKRGARGEPGPTGIPGPPGERGGPGSRGFPGADGVAGPKGPAGER?????????GSPGEAGRPGEAGIPGAKGITGSPGSPGPDGKTGPPGPAGQDGRPGPPGPPGARGQAGVMGFPGPKGA??????????GVPGPPGAVGPAGKDGEAGAQGPPGPAGPAGERGEQGPAGSPGFQGIPGPAGPPGEAGKPGEQGVPGDIGAPGPSGAR???GFPGSRGVQGPPGPAGPRGANGAPGNDGAKGDAGAPGAPGSQGAPGIQGMPGERGAAGIPGPKGDRGDAGPK?????????GVRGITGPIGPPGPAGAPGDKGEAGPSGPAGPTGARGAPGDRGEPGPPGPAGFAGPPGADGQPGAKGEPGDAGAKGDAGPPGPAGPTGPPGPIGNVGAPGPKGARGSAGPPGATGFPGAAGRVGPPGPSGNAGPPGPPGPVGKEGGKG?RGETGPAGRPGEVGPPGPPGPTGEKGSPGADGPAGAPGTPGPQGIAGQRGVVGIPGQRGERGFPGIPGPSGEPGKQGPSGPSGERGPPGPMGPPGIAGPPGESGREGSPGAEGSPGRDGSPGPKGDRGETGPSGPPGAPGAPGAPGPVGPAGKNGDRGETGPAGPAGPIGPVGAR???????????????????????????GFSGIQGPPGPPGSPGEQGPSGASGPAGPRGPPGAAGSPGKDGINGIPGPIGPPGPRGRTGDAGPVGPPGPPGPPGPPGPP??????????????????????????????????--????????????????????????FQGPAGEPGEPGQTGPAGAR?????????????????????????????????GFPGTPGIPGFK????????????????????????????????????????????????????????RGSDGSVGPVGPAGPIGSAGPPGFPGAPGPKGEIGPVGNPGPAGPAGPRGEMGIPGVSGPVGPPGNPGANGITGAKGAAGIPGVAGAPGIPGPRGIPGPVGAAGATGARGIVGEPGPAGSKGESGNKGEPGSAGPQGPPGPSGEEGKRGPNGEAGSTGPSGPPGIRG?????????????AGVMGPPGPR??????GVRGPNGD?GRPGEPGIMGPRGFPGAPGNVGPAGKEGPMG?PGIDGRPGPIGPAGARGEPGNIGFPGPK????????????????????RGAPGPDGNNGAQGPPGPQGVQGGKGEQGPAGPPGFQGIPGPAGTAGEAGKPGERGIPGEFGIPGPAGPRGERGPPGESGAAGPSGPIGSRGPSGPPGPDGNKGEPGVIGAPGTAGPSGPSGIPGERGA??????????GEPGIRGEIGSPGR????GAPGAVGAPGPAGATGDRGEAGPAGPAGPAGPRGSPGERGEVGPAGPNGFAGPAGAAGQPGAKGERGTKGPKGENGPVGPTGPVGSAGPSGPNGPPGPAGSRGDGGPPGATGFPGAAGRTGPPGPSGITGPPGPPGAAGKEGVRGPRGDQGPVGRTGETGASGPPGFAGEKGPSGEPGTAGPPGTPGPQGIIGAPGIIGIPGSRGERGIPGVSGSVGEPGPIGIAGPPGARGGPGAVGAPGVNGAPGEAGRDGNPGNDGPPGR??????????GYPGNIGPVGAAGAPGPHGPVGPAGKHGNRGEPGPAGVVGPVGAVGPRGPSGPQGIR??????????????????????????????????????????????????????????????TGHPGSVGPAGVRGSQGSQGPAGPPGPPGPPGPPGP???????????????????????????????????????????????????????????????????????????????????????RPMGEVFEIEIDTIETK????????????????????????????????QDGQFTVIFAK????????????????????????????VVHAVEVAITAFNTQSNGSYFQIVEVSRAQHVPIPPSTYVEFAVTA????????????????????????????????????????????????????????????????????????????????????????????????????????????????????????????????????????????????????????????????????????????????????????????????????????????????????????????????????????????????????????????????????????????????????????????????????????????????????????????????????????????????????????????????????????????????????????????????????????????????????????????????????????????????????????????????????????????????????????????????????????????????????????????????????????????????????????????????????????????????????????????????????????????????????????????????????????????????????????????????????????????????????????????????????????????????????????????????????????????????????????????????????????????????????????????????????????????????????????????????????????????????????????????????????????????????????????????????????????????????????????????????????????????????????????????????????????????????????????????????????????????????????????????????????????????????????????????????????????????????????????????????????????????????????????????????????????????????????????????????????????????????????????????????????????????????????????????????????????????????????????????????????????????????????????????????????????????????????????????????????????????????????????????????????????????????????????????????????????????????????????????????????????????????????????????????????????????????????????????????????????TYIFQGYQYWR?????????????????????????????????????????????????????????????????????????????????????????????????????????????????????????????????????????????????????????????????????????????????????????????-??????????????????????????????????????????????????????????????????????????????????????????????????????????????????????????????????????????????????????????????????????????????????????????????????????????????????????????????????????????????????????????????????????????????????????????????????????????????????????????????????????????????????????????????????????????????????????????????????????????????????????????????????????????????????????????????????????????????????????????????????????????????????????????????????????????????????????????????????????????????????????????????????????????????????????????????????????????????????????????????????????????????????????????????????????????????IAAAISNFGYDIYR??SSISPAANVIISPISVATAISAISIGAEQR??????????????????????????????????????????????????????????????????????????????????????????????????EMPSEISIIIIGVAYFK????????????????????????????????????????????????IAQIPISGSMSIIFFIPIK?????????????????????????????????????????????????????????????????????????????????????????????????????????????????????????????????????????"/>
                                
    </data>
        


    


    

    <map name="Uniform" >beast.math.distributions.Uniform</map>
    
    <map name="Exponential" >beast.math.distributions.Exponential</map>
    
    <map name="LogNormal" >beast.math.distributions.LogNormalDistributionModel</map>
    
    <map name="Normal" >beast.math.distributions.Normal</map>
    
    <map name="Beta" >beast.math.distributions.Beta</map>
    
    <map name="Gamma" >beast.math.distributions.Gamma</map>
    
    <map name="LaplaceDistribution" >beast.math.distributions.LaplaceDistribution</map>
    
    <map name="prior" >beast.math.distributions.Prior</map>
    
    <map name="InverseGamma" >beast.math.distributions.InverseGamma</map>
    
    <map name="OneOnX" >beast.math.distributions.OneOnX</map>
    
    <run id="mcmc" spec="MCMC" chainLength="10000000">
            
        <state id="state" spec="State" storeEvery="5000">
                    
            <tree id="Tree.t:Tree" spec="beast.evolution.tree.Tree" name="stateNode">
                            
                <trait id="dateTrait.t:Tree" spec="beast.evolution.tree.TraitSet" traitname="date-backward">
                    Hyaena_hyaena=0,
                    Parahyaena_brunnea=0,
                    Crocuta_crocuta_Namibia=0,
                    Crocuta_crocuta_Somalia=0,
                    Crocuta_crocuta_Ghana=0,
                    Cave_hyaena_China_SYZ=69,
                    Cave_hyaena_China_HZD=44,
                    Cave_hyaena_China_LXD=100                
                    <taxa id="TaxonSet.Subset1" spec="TaxonSet">
                                            
                        <alignment id="Subset1" spec="FilteredAlignment" filter="1-1057">
                                                    
                            <data idref="hyaenidae8X"/>
                                                
                        </alignment>
                                        
                    </taxa>
                                
                </trait>
                            
                <taxonset idref="TaxonSet.Subset1"/>
                        
            </tree>
                    
            <parameter id="clockRate.c:Clock" spec="parameter.RealParameter" name="stateNode">1.0E-6</parameter>
                    
            <parameter id="popSize.t:Tree" spec="parameter.RealParameter" name="stateNode">10000.0</parameter>
                
        </state>
            
        <init id="RandomTree.t:Tree" spec="beast.evolution.tree.RandomTree" estimate="false" initial="@Tree.t:Tree" taxa="@Subset1">
                    
            <populationModel id="ConstantPopulation0.t:Tree" spec="ConstantPopulation">
                            
                <parameter id="randomPopSize.t:Tree" spec="parameter.RealParameter" name="popSize">10000.0</parameter>
                        
            </populationModel>
                
        </init>
            
        <distribution id="posterior" spec="util.CompoundDistribution">
                    
            <distribution id="prior" spec="util.CompoundDistribution">
                            
                <distribution id="CoalescentConstant.t:Tree" spec="Coalescent">
                                    
                    <populationModel id="ConstantPopulation.t:Tree" spec="ConstantPopulation" popSize="@popSize.t:Tree"/>
                                    
                    <treeIntervals id="TreeIntervals.t:Tree" spec="TreeIntervals" tree="@Tree.t:Tree"/>
                                
                </distribution>
                            
                <prior id="ClockPrior.c:Clock" name="distribution" x="@clockRate.c:Clock">
                                    
                    <Uniform id="Uniform.0" name="distr"/>
                                
                </prior>
                            
                <prior id="PopSizePrior.t:Tree" name="distribution" x="@popSize.t:Tree">
                                    
                    <OneOnX id="OneOnX.1" name="distr"/>
                                
                </prior>
                            
                <distribution id="C.prior" spec="beast.math.distributions.MRCAPrior" monophyletic="true" tree="@Tree.t:Tree">
                                    
                    <taxonset id="C" spec="TaxonSet">
                                            
                        <taxon id="Hyaena_hyaena" spec="Taxon"/>
                                            
                        <taxon id="Parahyaena_brunnea" spec="Taxon"/>
                                        
                    </taxonset>
                                    
                    <Normal id="Normal.0" name="distr">
                                            
                        <parameter id="RealParameter.8" spec="parameter.RealParameter" estimate="false" name="mean">4625.0</parameter>
                                            
                        <parameter id="RealParameter.9" spec="parameter.RealParameter" estimate="false" name="sigma">400.0</parameter>
                                        
                    </Normal>
                                
                </distribution>
                            
                <distribution id="Root.prior" spec="beast.math.distributions.MRCAPrior" monophyletic="true" tree="@Tree.t:Tree">
                                    
                    <taxonset id="Root" spec="TaxonSet">
                                            
                        <taxon idref="Hyaena_hyaena"/>
                                            
                        <taxon idref="Parahyaena_brunnea"/>
                                            
                        <taxon id="Crocuta_crocuta_Ghana" spec="Taxon"/>
                                            
                        <taxon id="Crocuta_crocuta_Namibia" spec="Taxon"/>
                                            
                        <taxon id="Crocuta_crocuta_Somalia" spec="Taxon"/>
                                            
                        <taxon id="Cave_hyaena_China_SYZ" spec="Taxon"/>
                                            
                        <taxon id="Cave_hyaena_China_HZD" spec="Taxon"/>
                                            
                        <taxon id="Cave_hyaena_China_LXD" spec="Taxon"/>
                                            
                    </taxonset>
                                    
                    <Gamma id="Gamma.0" name="distr">
                                            
                        <parameter id="RealParameter.10" spec="parameter.RealParameter" estimate="false" name="alpha">20.0</parameter>
                                            
                        <parameter id="RealParameter.11" spec="parameter.RealParameter" estimate="false" name="beta">560.0</parameter>
                                        
                    </Gamma>
                                
                </distribution>
                        
            </distribution>
                    
            <distribution id="likelihood" spec="util.CompoundDistribution" useThreads="true">
                            
                <distribution id="treeLikelihood.Subset1" spec="ThreadedTreeLikelihood" data="@Subset1" tree="@Tree.t:Tree">
                                    
                    <siteModel id="SiteModel.s:Subset1" spec="SiteModel">
                                            
                        <parameter id="mutationRate.s:Subset1" spec="parameter.RealParameter" estimate="false" name="mutationRate">1.0</parameter>
                                            
                        <parameter id="gammaShape.s:Subset1" spec="parameter.RealParameter" estimate="false" name="shape">1.0</parameter>
                                            
                        <parameter id="proportionInvariant.s:Subset1" spec="parameter.RealParameter" estimate="false" lower="0.0" name="proportionInvariant" upper="1.0">0.0</parameter>
                                            
                        <substModel id="Dayhoff.s:Subset1" spec="Dayhoff"/>
                                        
                    </siteModel>
                                    
                    <branchRateModel id="StrictClock.c:Clock" spec="beast.evolution.branchratemodel.StrictClockModel" clock.rate="@clockRate.c:Clock"/>
                                
                </distribution>
                            
                <distribution id="treeLikelihood.Subset2" spec="ThreadedTreeLikelihood" branchRateModel="@StrictClock.c:Clock" tree="@Tree.t:Tree">
                                    
                    <data
id="Subset2"
spec="FilteredAlignment"
data="@hyaenidae8X"
filter="1058-2098"/>
                                    
                    <siteModel id="SiteModel.s:Subset2" spec="SiteModel">
                                            
                        <parameter id="mutationRate.s:Subset2" spec="parameter.RealParameter" estimate="false" name="mutationRate">1.0</parameter>
                                            
                        <parameter id="gammaShape.s:Subset2" spec="parameter.RealParameter" estimate="false" name="shape">1.0</parameter>
                                            
                        <parameter id="proportionInvariant.s:Subset2" spec="parameter.RealParameter" estimate="false" lower="0.0" name="proportionInvariant" upper="1.0">0.0</parameter>
                                            
                        <substModel id="Dayhoff.s:Subset2" spec="Dayhoff"/>
                                        
                    </siteModel>
                                
                </distribution>
                            
                <distribution id="treeLikelihood.Subset3" spec="ThreadedTreeLikelihood" branchRateModel="@StrictClock.c:Clock" tree="@Tree.t:Tree">
                                    
                    <data
id="Subset3"
spec="FilteredAlignment"
data="@hyaenidae8X"
filter="2099-2462"/>
                                    
                    <siteModel id="SiteModel.s:Subset3" spec="SiteModel">
                                            
                        <parameter id="mutationRate.s:Subset3" spec="parameter.RealParameter" estimate="false" name="mutationRate">1.0</parameter>
                                            
                        <parameter id="gammaShape.s:Subset3" spec="parameter.RealParameter" estimate="false" name="shape">1.0</parameter>
                                            
                        <parameter id="proportionInvariant.s:Subset3" spec="parameter.RealParameter" estimate="false" lower="0.0" name="proportionInvariant" upper="1.0">0.0</parameter>
                                            
                        <substModel id="WAG.s:Subset3" spec="WAG"/>
                                        
                    </siteModel>
                                
                </distribution>
                            
                <distribution id="treeLikelihood.Subset4" spec="ThreadedTreeLikelihood" branchRateModel="@StrictClock.c:Clock" tree="@Tree.t:Tree">
                                    
                    <data
id="Subset4"
spec="FilteredAlignment"
data="@hyaenidae8X"
filter="2463-2821,4587-5003"/>
                                    
                    <siteModel id="SiteModel.s:Subset4" spec="SiteModel">
                                            
                        <parameter id="mutationRate.s:Subset4" spec="parameter.RealParameter" estimate="false" name="mutationRate">1.0</parameter>
                                            
                        <parameter id="gammaShape.s:Subset4" spec="parameter.RealParameter" estimate="false" name="shape">1.0</parameter>
                                            
                        <parameter id="proportionInvariant.s:Subset4" spec="parameter.RealParameter" estimate="false" lower="0.0" name="proportionInvariant" upper="1.0">0.0</parameter>
                                            
                        <substModel id="CPREV.s:Subset4" spec="CPREV"/>
                                        
                    </siteModel>
                                
                </distribution>
                            
                <distribution id="treeLikelihood.Subset5" spec="ThreadedTreeLikelihood" branchRateModel="@StrictClock.c:Clock" tree="@Tree.t:Tree">
                                    
                    <data
id="Subset5"
spec="FilteredAlignment"
data="@hyaenidae8X"
filter="2822-3237,4385-4586"/>
                                    
                    <siteModel id="SiteModel.s:Subset5" spec="SiteModel">
                                            
                        <parameter id="mutationRate.s:Subset5" spec="parameter.RealParameter" estimate="false" name="mutationRate">1.0</parameter>
                                            
                        <parameter id="gammaShape.s:Subset5" spec="parameter.RealParameter" estimate="false" name="shape">1.0</parameter>
                                            
                        <parameter id="proportionInvariant.s:Subset5" spec="parameter.RealParameter" estimate="false" lower="0.0" name="proportionInvariant" upper="1.0">0.0</parameter>
                                            
                        <substModel id="WAG.s:Subset5" spec="WAG"/>
                                        
                    </siteModel>
                                
                </distribution>
                            
                <distribution id="treeLikelihood.Subset6" spec="ThreadedTreeLikelihood" branchRateModel="@StrictClock.c:Clock" tree="@Tree.t:Tree">
                                    
                    <data
id="Subset6"
spec="FilteredAlignment"
data="@hyaenidae8X"
filter="3238-3540"/>
                                    
                    <siteModel id="SiteModel.s:Subset6" spec="SiteModel">
                                            
                        <parameter id="mutationRate.s:Subset6" spec="parameter.RealParameter" estimate="false" name="mutationRate">1.0</parameter>
                                            
                        <parameter id="gammaShape.s:Subset6" spec="parameter.RealParameter" estimate="false" name="shape">1.0</parameter>
                                            
                        <parameter id="proportionInvariant.s:Subset6" spec="parameter.RealParameter" estimate="false" lower="0.0" name="proportionInvariant" upper="1.0">0.0</parameter>
                                            
                        <substModel id="WAG.s:Subset6" spec="WAG"/>
                                        
                    </siteModel>
                                
                </distribution>
                            
                <distribution id="treeLikelihood.Subset7" spec="ThreadedTreeLikelihood" branchRateModel="@StrictClock.c:Clock" tree="@Tree.t:Tree">
                                    
                    <data
id="Subset7"
spec="FilteredAlignment"
data="@hyaenidae8X"
filter="3541-4012"/>
                                    
                    <siteModel id="SiteModel.s:Subset7" spec="SiteModel">
                                            
                        <parameter id="mutationRate.s:Subset7" spec="parameter.RealParameter" estimate="false" name="mutationRate">1.0</parameter>
                                            
                        <parameter id="gammaShape.s:Subset7" spec="parameter.RealParameter" estimate="false" name="shape">1.0</parameter>
                                            
                        <parameter id="proportionInvariant.s:Subset7" spec="parameter.RealParameter" estimate="false" lower="0.0" name="proportionInvariant" upper="1.0">0.0</parameter>
                                            
                        <substModel id="WAG.s:Subset7" spec="WAG"/>
                                        
                    </siteModel>
                                
                </distribution>
                            
                <distribution id="treeLikelihood.Subset8" spec="ThreadedTreeLikelihood" branchRateModel="@StrictClock.c:Clock" tree="@Tree.t:Tree">
                                    
                    <data
id="Subset8"
spec="FilteredAlignment"
data="@hyaenidae8X"
filter="4013-4384"/>
                                    
                    <siteModel id="SiteModel.s:Subset8" spec="SiteModel">
                                            
                        <parameter id="mutationRate.s:Subset8" spec="parameter.RealParameter" estimate="false" name="mutationRate">1.0</parameter>
                                            
                        <parameter id="gammaShape.s:Subset8" spec="parameter.RealParameter" estimate="false" name="shape">1.0</parameter>
                                            
                        <parameter id="proportionInvariant.s:Subset8" spec="parameter.RealParameter" estimate="false" lower="0.0" name="proportionInvariant" upper="1.0">0.0</parameter>
                                            
                        <substModel id="CPREV.s:Subset8" spec="CPREV"/>
                                        
                    </siteModel>
                                
                </distribution>
                        
            </distribution>
                
        </distribution>
            
        <operator id="CoalescentConstantTreeScaler.t:Tree" spec="ScaleOperator" scaleFactor="0.5" tree="@Tree.t:Tree" weight="3.0"/>
            
        <operator id="CoalescentConstantTreeRootScaler.t:Tree" spec="ScaleOperator" rootOnly="true" scaleFactor="0.5" tree="@Tree.t:Tree" weight="3.0"/>
            
        <operator id="CoalescentConstantUniformOperator.t:Tree" spec="Uniform" tree="@Tree.t:Tree" weight="30.0"/>
            
        <operator id="CoalescentConstantSubtreeSlide.t:Tree" spec="SubtreeSlide" tree="@Tree.t:Tree" weight="15.0"/>
            
        <operator id="CoalescentConstantNarrow.t:Tree" spec="Exchange" tree="@Tree.t:Tree" weight="15.0"/>
            
        <operator id="CoalescentConstantWide.t:Tree" spec="Exchange" isNarrow="false" tree="@Tree.t:Tree" weight="3.0"/>
            
        <operator id="CoalescentConstantWilsonBalding.t:Tree" spec="WilsonBalding" tree="@Tree.t:Tree" weight="3.0"/>
            
        <operator id="PopSizeScaler.t:Tree" spec="ScaleOperator" parameter="@popSize.t:Tree" scaleFactor="0.75" weight="3.0"/>
            
        <operator id="StrictClockRateScaler.c:Clock" spec="ScaleOperator" parameter="@clockRate.c:Clock" scaleFactor="0.75" weight="3.0"/>
            
        <operator id="strictClockUpDownOperator.c:Clock" spec="UpDownOperator" scaleFactor="0.75" weight="3.0">
                    
            <up idref="clockRate.c:Clock"/>
                    
            <down idref="Tree.t:Tree"/>
                
        </operator>
            
        <logger id="tracelog" spec="Logger" fileName="hyaenidae8X.log" logEvery="1000" model="@posterior" sanitiseHeaders="true" sort="smart">
                    
            <log idref="posterior"/>
                    
            <log idref="likelihood"/>
                    
            <log idref="prior"/>
                    
            <log idref="C.prior"/>
                    
            <log idref="Root.prior"/>
                    
            <log idref="treeLikelihood.Subset1"/>
                    
            <log idref="treeLikelihood.Subset2"/>
                    
            <log idref="treeLikelihood.Subset3"/>
                    
            <log idref="treeLikelihood.Subset4"/>
                    
            <log idref="treeLikelihood.Subset5"/>
                    
            <log idref="treeLikelihood.Subset6"/>
                    
            <log idref="treeLikelihood.Subset7"/>
                    
            <log idref="treeLikelihood.Subset8"/>
                    
            <log id="TreeHeight.t:Tree" spec="beast.evolution.tree.TreeHeightLogger" tree="@Tree.t:Tree"/>
                    
            <log idref="clockRate.c:Clock"/>
                    
            <log idref="popSize.t:Tree"/>
                    
            <log idref="CoalescentConstant.t:Tree"/>
                
        </logger>
            
        <logger id="screenlog" spec="Logger" logEvery="10000">
                    
            <log idref="posterior"/>
                    
            <log idref="likelihood"/>
                    
            <log idref="prior"/>
                
        </logger>
            
        <logger id="treelog.t:Tree" spec="Logger" fileName="hyaenidae8X.trees" logEvery="1000" mode="tree">
                    
            <log id="TreeWithMetaDataLogger.t:Tree" spec="beast.evolution.tree.TreeWithMetaDataLogger" tree="@Tree.t:Tree"/>
                
        </logger>
            
        <operatorschedule id="OperatorSchedule" spec="OperatorSchedule"/>
        
    </run>
    
</beast>
