# Supplementary material for: Palaeoproteomic analysis of Pleistocene cave hyenas from east Asia
Source: Sci Rep. 2020 Oct 7;10:16674. doi: 10.1038/s41598-020-73542-x (PMC7541484; doi:10.1038/s41598-020-73542-x)
Supplement: Supplementary file 6 — XML File S3 [file 41598_2020_73542_MOESM6_ESM.xml]

<?xml version="1.0" encoding="UTF-8" standalone="no"?><beast beautitemplate='Standard' beautistatus='' namespace="beast.core:beast.evolution.alignment:beast.evolution.tree.coalescent:beast.core.util:beast.evolution.nuc:beast.evolution.operators:beast.evolution.sitemodel:beast.evolution.substitutionmodel:beast.evolution.likelihood" required="" version="2.6">
        
    <data
id="hyaenidae19"
spec="Alignment"
dataType="aminoacid">
                                    
        <sequence id="seq_Hyaena_hyaena" spec="Sequence" taxon="Hyaena_hyaena" totalcount="20" value="QMSYGYDEKSAGGISVPGPMGPSGPRGIPGPPGAPGPQGFQGPPGEPGEPGASGPMGPRGPPGPPGKNGDDGEAGKPGRPGERGPPGPQGARGIPGTAGIPGMKGHRGFSGIDGAKGDAGPAGPKGEPGSPGENGAPGQMGPRGIPGERGRPGAPGPAGARGNDGATGAAGPPGPTGPAGPPGFPGAVGAKGEAGPQGARGSEGPQGVRGEPGPPGPAGAAGPAGNPGADGQPGAKGANGAPGIAGAPGFPGARGPSGPQGPSGPPGPKGNSGEPGAPGNKGDTGAKGEPGPTGIQGPPGPAGEEGKRGARGEPGPTGIPGPPGERGGPGSRGFPGADGVAGPKGPAGERGSPGPAGPKGSPGEAGRPGEAGIPGAKGITGSPGSPGPDGKTGPPGPAGQDGRPGPPGPPGARGQAGVMGFPGPKGAAGEPGKAGERGVPGPPGAVGPAGKDGEAGAQGPPGPAGPAGERGEQGPAGSPGFQGIPGPAGPPGEAGKPGEQGVPGDIGAPGPSGARGERGFPGERGVQGPPGPAGPRGANGAPGNDGAKGDAGAPGAPGSQGAPGIQGMPGERGAAGIPGPKGDRGDAGPKGADGSPGKDGVRGITGPIGPPGPAGAPGDKGEAGPSGPAGPTGARGAPGDRGEPGPPGPAGFAGPPGADGQPGAKGEPGDAGAKGDAGPPGPAGPTGPPGPIGNVGAPGPKGARGSAGPPGATGFPGAAGRVGPPGPSGNAGPPGPPGPVGKEGGKGPRGETGPAGRPGEVGPPGPPGPAGEKGSPGADGPAGAPGTPGPQGIAGQRGVVGIPGQRGERGFPGIPGPSGEPGKQGPSGPSGERGPPGPMGPPGIAGPPGESGREGSPGAEGSPGRDGSPGPKGDRGETGPSGPPGAPGAPGAPGPVGPAGKNGDRGETGPAGPAGPIGPVGARGPAGPQGPRGDKGEAGEQGDRGIKGHRGFSGIQGPPGPPGSPGEQGPSGASGPAGPRGPPGAAGSPGKDGINGIPGPIGPPGPRGRTGDAGPVGPPGPPGPPGPPGPPSGGFDFSFIPQPPQEKAHDGGRYYRAQYDPGKGV--GPGPMGIMGPRGPPGASGAPGPQGFQGPAGEPGEPGQTGPAGARGPPGPPGKAGEDGHPGKPGRPGERGVVGPQGARGFPGTPGIPGFKGIRGHNGIDGIKGQPGAPGVKGEPGAPGENGTPGQTGARGIPGERGRVGSPGPAGARGSDGSVGPVGPAGPIGSAGPPGFPGAPGPKGEIGPVGNPGPAGPAGPRGEMGIPGVSGPVGPPGNPGANGITGAKGAAGIPGVAGAPGIPGPRGIPGPVGAAGATGARGIVGEPGPAGSKGESGNKGEPGSAGPQGPPGPSGEEGKRGPNGEAGSTGPSGPPGIRGSPGSRGIPGADGRAGVMGPPGPRGATGPAGVRGPNGDAGRPGEPGIMGPRGFPGAPGNVGPAGKEGPMGIPGIDGRPGPIGPAGARGEPGNIGFPGPKGPTGEPGKGGEKGHAGIAGARGAPGPDGNNGAQGPPGPQGVQGGKGEQGPAGPPGFQGIPGPAGTAGEAGKPGERGIPGEFGIPGPAGPRGERGPPGESGAAGPSGPIGSRGPSGPPGPDGNKGEPGVIGAPGTAGPSGPSGIPGERGAAGIPGGKGEKGEPGIRGEIGSPGRDGARGAPGAVGAPGPAGATGDRGEAGPAGPAGPAGPRGSPGERGEVGPAGPNGFAGPAGAAGQPGAKGERGTKGPKGENGPVGPTGPVGSAGPSGPNGPPGPAGSRGDGGPPGATGFPGAAGRTGPPGPSGITGPPGPPGAAGKEGIRGPRGDQGPVGRTGETGASGPPGFAGEKGPSGEPGTAGPPGTPGPQGIIGAPGIIGIPGSRGERGIPGVSGSVGEPGPIGIAGPPGARGGPGAVGAPGVNGAPGEAGRDGNPGNDGPPGRDGQPGHKGERGYPGNIGPVGAVGAPGPHGPVGPAGKHGNRGEPGPAGVVGPVGAIGPRGPSGPQGIRGDKGEPGDKGPRGIPGIKGHNGIQGIPGIAGQHGDQGSPGSVGPAGPRGPAGPSGPVGKDGRTGHPGSVGPAGVRGSQGSQGPAGPPGPPGPPGPPGPSGGSYDFGYEGDFYRAMKAVAIIICIAQIWGCQAAPHISGIVYREIDCDDPETEQAAIVAVDYINNHVIQGYKHTINQIDKVKVWPRRPMGEVFEIEIDTIETKCYFIDPTPVANCTVRPITEHAVEGDCDFQVIKQDGQFTVIFAKCGSSPDSAEDVIKVCPQCPIIAPINDTKVVHAVEVAITAFNTQSNGSYFQIVEVSRAQRVPIPPSTYVEFAVTATDCVAAEVTDPAKCNPIAEKQNGFCKATITEKVGGEDVAVTCTIFQTQPVIPQPQPDGAEMPTAPSVADPAAPPSIPADPPAAAIVVGPVVAAAPQVPIPGHRAHYDIRHAFMGVASVESASGEAIHMGKVPTVAQPSVPVAAGPVVRPCPGRIRHFKIMARPVIIISIGIIAGIIPAIAACPQNCHCHGDIQHVICDKMGIQKIPKVSEKTKIINIQRNNFPVIAANSFRAMPQIVSIHIQHCQIREVAAGAFRGIKQIIYIYISHNDIRVIRAGAFDDITEITYIYIDHNKVTEIPRGIISPIVNIFIIQINNNKIREIRAGAFQGAKDIRWIYISENAITSIQPGAIDDVENIAKFFIDGNQISSYPSAAISKIRVVEEIKISHNPIKSIPDSAFQSFGRYIETIWIDDANIEKVSDGAFIGVTTIKHIHIENNRITQIPSNFPFDSIETITITNNPWKCTCQIRGIRRWIEAKTSRPDATCASPAKFKGQHIRDTDAFRGCKFPTKRSKKAGRHMGFISPACVIFFFFGVKVYCQYENYQWDEDYDQEPDDVYQPEFQFHQNEDYQVRFHQYMIGCATECFCPPNFPSSMYCDNRKIKTIPRVPAHIQQVYIQFNEIEAVTADSFINATHIKEINISNNKITSQKIDYGVFAKISNIIQIHIQHNNIEEFPFPIPKSIERIIIGYNEISRIQTNAMDGIVNITMIDICFNHIEDSMIQENIITKMEKIMQINICNNRIESMPPGIPSSIMYISIENNSISSIPENYFSEIPKIHAIRMSHNKIQDIPYNIFNISNIIEINVGHNKIKQVFYIPRNIEHIYIESNEIENINVTVMCPSVDPIHYHHITYIRMDQNKIKEPISSYISICFPIIHTIYYGEQRSTDGQTIQIKTQVFRRFQGDADSEEHDDHQEGPEQEETEENIDPHYYGSQMRAWIFFIICIAGRAIAAPQQEAIPDETEVVEETVAEVAEGPVGANPVQVEVGEFDEGAEETEEEVVAENPCQNHHCKHGKVCEIDENNTPMCVCQDPTSCPAPIGDFEKVCSNDNKTFDSSCHFFATKCTIEGTKKGHKIHIDYIGPCKYIPRCIDSEITEFPIRMRDWIKNVIVTIYERDENNNIITEKQKIRVKKIHENEKRIEAGDHPVEIIARDFEKNYNMYIFPVHWQFGQIDQHPIDGYISHTEIAPIRAPIIPMEHCTTRFFETCDIDNDKYIAIDEWAGCFGIKEQDIDKDIVIMASPRPIIMIAIIPWIVIADQESCKGRCTEGFNADRKCQCDEICSYYQSCCEDYVAECKPQVTRGDVFNIPEDEYGVHDYHEEIRDNSSVIPQPGGATQSPGIQARAEVSPDPEASVVPFIKPEEEATGPVQGAIGPETSESPAEEEICSGKPFDAFTDIKNGSIFAFRGQYCYEIDEKAVRPGYPKIIRDVWGIEGPIDAAFTRINCQGKTYIFQGYQYWRFEDGVIDPDYPRNISEGFKGIPDNVDAAIAIPAHSYSGRERVYFFKGRQYWEYEFQQQPSQEECEGSSISAVFEHFAIIQRDSWESFFEIIFWTGSSGGASEPRIISRDWPGVPRQVDAAMAGRIYISGSAPQSWARKQKSKRRNRKRYRSRRNRSRGRGRSQSPHRQSRSAWISIFSSEEDSIATFNY-DYDIDWIVPSTCEPIQSVYFFSGDKYYRVNIRTRQVDVVSPPYPRSIAQYWIGCPDPGREMPTMWPIWIIASIIAISHAIPFEQKGFWDFTIDDGIPMINDEEASGAETTSGVPDIDSITPTFSAMCPFGCHCHIRVVQCSDIGIKSVPKEISPDTTIIDIQNNDISEIRKDDFKGIQHIYAIVIVNNKISKIHEKAFSPIRKIQKIYISKNHIVEIPPNIPSSIVEIRIHDNRIRKVPKGVFSGIRNMNCIEMGGNPIENSGFEPGAFDGIKINYIRISEAKITGIPKDIPETINEIHIDHNKIQAIEIEDIIRYSKIYRIGIGHNQIRMIENGSISFIPTIREIHIDNNKISRVPSGIPDIKIIQVVYIHTNNITKVGVNDFCPVGFGVKRAYYNGISIFNNPVPYWEVQPATFRCVTDRIAIQFGNYKKMEIWGAYIIICIFSIITQVTTESPTPKVRKAANVKKDAVSPKMFEEIKSQIDSIAQEVAIIKEQQAIQTVCIKGTKVHMKCFIAFPQIKTFHEASEDCISRGGTIGTPQTGSENDAIYEYIRQSVGAEAEIWIGINDMAAEGAWVDMTGGHIAYKNWETEITAQPDGGKAENCAAISGAANGKWFDKRCRDKIPYICQFAIVMQAIMIIIWAGAIFGHGGCQDHAGGPEDSPAPDTTGVPVEEEDPFFKVPVNKIAAAISNFGYDIYRMRSSISPAANVIISPISVATAISAISIGAEQRTESTIHRAIYYDIISNPDIHGTYKEIIAAVTAPQKNFKSASRVIFERKIRIKSSFVAPIEKSYGTRPRIISGNPRIDIQEVNNWVQAQMKGKIARSTREMPSEISIIIIGVAYFKGQWVTKFDSRKTSIEDFHIDEERTVRVPMMSDPKAIIRYGIDSDISCKIAQIPISGSMSIIFFIPIKVTQNITIIEESITSEFIHDIDREIKTIQAVITIPKIKISYEGEVTKSIQEMKIQSIFDSPDFSKITGKPIKITQVEHRGGFEWNEDGASTAPGPGIQPARITFPIDYHINQPFIFVIRDSDTGAIIFIGKIIDPRGT"/>
                                    
        <sequence id="seq_Parahyaena_brunnea" spec="Sequence" taxon="Parahyaena_brunnea" totalcount="20" value="QMSYGYDEKSAGGISVPGPMGPSGPRGIPGPPGAPGPQGFQGPPGEPGEPGASGPMGPRGPPGPPGKNGDDGEAGKPGRPGERGPPGPQGARGIPGTAGIPGMKGHRGFSGIDGAKGDAGPAGPKGEPGSPGENGAPGQMGPRGIPGERGRPGAPGPAGARGNDGATGAAGPPGPTGPAGPPGFPGAVGAKGEAGPQGARGSEGPQGVRGEPGPPGPAGAAGPAGNPGADGQPGAKGANGAPGIAGAPGFPGARGPSGPQGPSGPPGPKGNSGEPGAPGNKGDTGAKGEPGPTGIQGPPGPAGEEGKRGARGEPGPTGIPGPPGERGGPGSRGFPGADGVAGPKGPAGERGSPGPAGPKGSPGEAGRPGEAGIPGAKGITGSPGSPGPDGKTGPPGPAGQDGRPGPPGPPGARGQAGVMGFPGPKGAAGEPGKAGERGVPGPPGAVGPAGKDGEAGAQGPPGPAGPAGERGEQGPAGSPGFQGIPGPAGPPGEAGKPGEQGVPGDIGAPGPSGARGERGFPGERGVQGPPGPAGPRGANGAPGNDGAKGDAGAPGAPGSQGAPGIQGMPGERGAAGIPGPKGDRGDAGPKGADGSPGKDGVRGITGPIGPPGPAGAPGDKGEAGPSGPAGPTGARGAPGDRGEPGPPGPAGFAGPPGADGQPGAKGEPGDAGAKGDAGPPGPAGPTGPPGPIGNVGAPGPKGARGSAGPPGATGFPGAAGRVGPPGPSGNAGPPGPPGPVGKEGGKGPRGETGPAGRPGEVGPPGPPGPAGEKGSPGADGPAGAPGTPGPQGIAGQRGVVGIPGQRGERGFPGIPGPSGEPGKQGPSGPSGERGPPGPMGPPGIAGPPGESGREGSPGAEGSPGRDGSPGPKGDRGETGPSGPPGAPGAPGAPGPVGPAGKNGDRGETGPAGPAGPIGPVGARGPAGPQGPRGDKGEAGEQGDRGIKGHRGFSGIQGPPGPPGSPGEQGPSGASGPAGPRGPPGAAGSPGKDGINGIPGPIGPPGPRGRTGDAGPVGPPGPPGPPGPPGPPSGGFDFSFIPQPPQEKAHDGGRYYRAQYDPGKGV--GPGPMGIMGPRGPPGASGAPGPQGFQGPAGEPGEPGQTGPAGARGPPGPPGKAGEDGHPGKPGRPGERGVVGPQGARGFPGTPGIPGFKGIRGHNGIDGIKGQPGAPGVKGEPGAPGENGTPGQTGARGIPGERGRVGSPGPAGARGSDGSVGPVGPAGPIGSAGPPGFPGAPGPKGEIGPVGNPGPAGPAGPRGEMGIPGVSGPVGPPGNPGANGITGAKGAAGIPGVAGAPGIPGPRGIPGPVGAAGATGARGIVGEPGPAGSKGESGNKGEPGSAGPQGPPGPSGEEGKRGPNGEAGSTGPSGPPGIRGSPGSRGIPGADGRAGVMGPPGPRGATGPAGVRGPNGDAGRPGEPGIMGPRGFPGAPGNVGPAGKEGPMGIPGIDGRPGPTGPAGARGEPGNIGFPGPKGPTGEPGKGGEKGHAGIAGARGAPGPDGNNGAQGPPGPQGVQGGKGEQGPAGPPGFQGIPGPAGTAGEAGKPGERGIPGEFGIPGPAGPRGERGPPGESGAAGPSGPIGSRGPSGPPGPDGNKGEPGVIGAPGTAGPSGPSGIPGERGAAGIPGGKGEKGEPGIRGEIGSPGRDGARGVPGAVGAPGPAGATGDRGEAGPAGPAGPAGPRGSPGERGEVGPAGPNGFAGPAGAAGQPGAKGERGTKGPKGENGPVGPTGPVGSAGPSGPNGPPGPAGSRGDGGPPGATGFPGAAGRTGPPGPSGITGPPGPPGAAGKEGIRGPRGDQGPVGRTGETGASGPPGFAGEKGPSGEPGTAGPPGTPGPQGIIGAPGIIGIPGSRGERGIPGVSGSVGEPGPIGIAGPPGARGGPGAVGAPGVNGAPGEAGRDGNPGNDGPPGRDGQPGHKGERGYPGNIGPVGAVGAPGPHGPVGPAGKHGNRGEPGPAGVVGPVGAVGPRGPSGPQGIRGDKGEPGDKGPRGIPGIKGHNGIQGIPGIAGQHGDQGSPGSVGPAGPRGPAGPSGPVGKDGRTGHPGSVGPAGVRGSQGSQGPAGPPGPPGPPGPPGPSGGSYDFGYEGDFYRAMKAVAIIICIAQIWGCQAAPHISGIVYREIDCDDPETEQAAIVAVDYINNHVIQGYKHTINQIDKVKVWPRRPMGEVFEIEIDTIETKCYFIDPTPVANCTVRPITEHAVEGDCDFQVIKQDGQFTVIFAKCGSSPDSAEDVIKVCPQCPIIAPINDTKVVHAVEVAITAFNTQSNGSYFQIVEVSRAQRVPIPPSTYVEFAVTATDCVAAEVTDPAKCNPIAEKQNGFCKATITEKVGGEDVAVTCTIFQTQPVPPQPQPDGAEMPTAPSVADPAAPPSIPADPPAAAIVVGPVVAAAPQVPIPGHRAHYDIRHAFMGVASVESASGEAIHMGKVPTVAQPSVPVAAGPVVRPCPGRIRHFKIMARPVIIISIGIIAGIIPAIAACPQNCHCHGDIQHVICDKVGIQKIPKVSEKTKIINIQRNNFPVIAANSFRAMPQIVSIHIQHCQIREVAAGAFRGIKQIIYIYISHNDIRVIRAGAFDDITEITYIYIDHNKVTEIPRGIISPIVNIFIIQINNNKIREIRAGAFQGAKDIRWIYISENAITSIQPGAIDDVENIAKFFIDGNQISSYPSAAISKIRVVEEIKISHNPIKSIPDSAFQSFGRYIETIWIDDTNIEKVSDGAFIGVTTIKHIHIENNRITQIPSNFPFDSIETITIANNPWKCTCQIRGIRRWIEAKTSRPDATCASPAKFKGQHIRDTDAFRGCKFPTKRSKKAGRHMGFISPACVIFFFFGVKVYCQYENYQWDEDYDQEPDDVYQPEFQFHQNEDYQVRFHQYMIGCATECFCPPNFPSSMYCDNRKIKTIPRVPAHIQQVYIQFNEIEAVTADSFINATHIKEINISNNKITSQKIDYGVFAKISNIIQIHIQHNNIEEFPFPIPKSIERIIIGYNEISRIQTNAMDGIVNITMIDICFNHIEDSMIQENIITKMEKIMQINICNNRIESMPPGIPSSIMYISIENNSISSIPENYFSEIPKIHAIRMSHNKIQDIPYNIFNISNIIEINVGHNKIKQVFYIPRNIEHIYIESNEIENINVTVMCPSVDPIHYHHITYIRMDQNKIKEPISSYISICFPIIHTIYYGEQRSTDGQTIQIKTQVFRRFQGDADSEEHDDHQEGPEQEETEENIDPHYYGSQMRAWIFFIICIAGRAIAAPQQEAIPDETEVVEETVAEVAEGPVGANPVQVEVGEFDEGAEETEEEVVAENPCQNHHCKHGKVCEIDENNTPMCVCQDPTSCPAPIGDFEKVCSNDNKTFDSSCHFFATKCTIEGTKKGHKIHIDYIGPCKYIPRCIDSEITEFPIRMRDWIKNVIVTIYERDENNNIITEKQKIRVKKIHENEKRIEAGDHPVEIIARDFEKNYNMYIFPVHWQFGQIDQHPIDGYISHTEIAPIRAPIIPMEHCTTRFFETCDIDNDKYIAIDEWAGCFGIKEQDIDKDIVIMASPRPIIMIAIIPWIVIADQESCKGRCTEGFNADRKCQCDEICSYYQSCCEDYVAECKPQVTRGDVFNIPEDEYGVHDYHEEIRDNSSVIPQPGGATQSPGIQARAEVSPDPEASVVPFIKPEEEATGPVQGAIGPETSESPAEEEICSGKPFDAFTDIKNGSIFAFRGQYCYEIDEKAVRPGYPKIIRDVWGIEGPIDAAFTRINCQGKTYIFQGYQYWRFEDGVIDPDYPRNISEGFKGIPDNVDAAIAIPAHSYSGRERVYFFKGRQYWEYEFQQQPSQEECEGSSISAVFEHFAIIQRDSWESFFEIIFWTGSSGGASEPRIISRDWPGVPRQVDAAMAGRIYISGSAPQSWARKQKSKRRNRKRYRSRRNRSRGRGRSQSPHRQSRSAWISIFSSEEDSIATFNY-DYDIDWIVPSTCEPIQSVYFFSGDKYYRVNIRTRQVDVVSPPYPRSIAQYWIGCPDPGREMPTMWPIWIIASIIAISHAIPFEQKGFWDFTIDDGIPMINDEEASGAETTSGVPDIDSITPTFSAMCPFGCHCHIRVVQCSDIGIKSVPKEISPDTTIIDIQNNDISEIRKDDFKGIQHIYAIVIVNNKISKIHEKAFSPIRKIQKIYISKNHIVEIPPNIPSSIVEIRIHDNRIRKVPKGVFSGIRNMNCIEMGGNPIENSGFEPGAFDGIKINYIRISEAKITGIPKDIPETINEIHIDHNKIQAIEIEDIIRYSKIYRIGIGHNQIRMIENGSISFIPTIREIHIDNNKISRVPSGIPDIKIIQVVYIHTNNITKVGVNDFCPVGFGVKRAYYNGISIFNNPVPYWEVQPATFRCVTDRIAIQFGNYKKMEIWGAYIIICIFSIITQVTTESPTPKVRKAANVKKDAVSPKMFEEIKSQIDSIAQEVAIIKEQQAIQTVCIKGTKVHMKCFIAFPQIKTFHEASEDCISRGGTIGTPQTGSENDAIYEYIRQSVGAEAEIWIGINDMAAEGAWVDMTGGHIAYKNWETEITAQPDGGKAENCAAISGAANGKWFDKRCRDKIPYICQFAIVMQAIMIIIWAGAIFGHGGCQDHAGGPEDSPAPDTTGVPVEEEDPFFKVPVNKIAAAISNFGYDIYRMRSSISPAANVIISPISVATAISAISIGAEQRTESTIHRAIYYDIISNPDIHGTYKEIIAAVTAPQKNFKSASRVIFERKIRIKSSFVAPIEKSYGTRPRIISGNPRIDIQEVNNWVQAQMKGKIARSTREMPSEISIIIIGVAYFKGQWVTKFDSRKTSIEDFHIDEERTVRVPMMSDPKAIIRYGIDSDISCKIAQIPISGSMSIIFFIPIKVTQNITIIEESITSEFIHDIDREIKTIQAVITIPKIKISYEGEVTKSIQEMKIQSIFDSPDFSKITGKPIKITQVEHRGGFEWNEDGASTAPGPGIQPARITFPIDYHINQPFIFVIRDSDTGAIIFIGKIIDPRGT"/>
                                    
        <sequence id="seq_Crocuta_crocuta_Namibia" spec="Sequence" taxon="Crocuta_crocuta_Namibia" totalcount="20" value="QMSYGYDEKSAGGISVPGPMGPSGPRGIPGPPGAPGPQGFQGPPGEPGEPGASGPMGPRGPPGPPGKNGDDGEAGKPGRPGERGPPGPQGARGIPGTAGIPGMKGHRGFSGIDGAKGDAGPAGPKGEPGSPGENGAPGQMGPRGIPGERGRPGAPGPAGARGNDGATGAAGPPGPTGPAGPPGFPGAVGAKGEAGPQGARGSEGPQGVRGEPGPPGPAGAAGPAGNPGADGQPGAKGANGAPGIAGAPGFPGARGPSGPQGPSGPPGPKGNSGEPGAPGNKGDAGAKGEPGPTGIQGPPGPAGEEGKRGARGEPGPTGIPGPPGERGGPGSRGFPGADGVAGPKGPAGERGSPGPAGPKGSPGEAGRPGEAGIPGAKGITGSPGSPGPDGKTGPPGPAGQDGRPGPPGPPGARGQAGVMGFPGPKGAAGEPGKAGERGVPGPPGAVGPAGKDGEAGAQGPPGPAGPAGERGEQGPAGSPGFQGIPGPAGPPGEAGKPGEQGVPGDIGAPGPSGARGERGFPGERGVQGPPGPAGPRGANGAPGNDGAKGDAGAPGAPGSQGAPGIQGMPGERGAAGIPGPKGDRGDAGPKGADGSPGKDGVRGITGPIGPPGPAGAPGDKGEAGPSGPAGPTGARGAPGDRGEPGPPGPAGFAGPPGADGQPGAKGEPGDAGAKGDAGPPGPAGPTGPPGPIGNVGAPGPKGARGSAGPPGATGFPGAAGRVGPPGPSGNAGPPGPPGPVGKEGGKGVRGETGPAGRPGEVGPPGPPGPTGEKGSPGADGPAGAPGTPGPQGIAGQRGVVGIPGQRGERGFPGIPGPSGEPGKQGPSGPSGERGPPGPMGPPGIAGPPGESGREGSPGAEGSPGRDGSPGPKGDRGETGPSGPPGAPGAPGAPGPVGPAGKNGDRGETGPAGPAGPIGPVGARGPAGPQGPRGDKGEAGEQGDRGIKGHRGFSGIQGPPGPPGSPGEQGPSGASGPAGPRGPPGAAGSPGKDGINGIPGPIGPPGPRGRTGDAGPVGPPGPPGPPGPPGPPSGGFDFSFIPQPPQEKAHDGGRYYRAQYDPGKGV--GPGPMGIMGPRGPPGASGAPGPQGFQGPAGEPGEPGQTGPAGARGPPGPPGKAGEDGHPGKPGRPGERGVVGPQGARGFPGTPGIPGFKGIRGHNGIDGIKGQPGAPGVKGEPGAPGENGTPGQTGARGIPGERGRVGAPGPAGARGSDGSVGPVGPAGPIGSAGPPGFPGAPGPKGEIGPVGNPGPAGPAGPRGEMGIPGVSGPVGPPGNPGANGITGAKGAAGIPGVAGAPGIPGPRGIPGPVGAAGATGARGIVGEPGPAGSKGESGNKGEPGSAGPQGPPGPSGEEGKRGPNGEAGSTGPSGPPGIRGSPGSRGIPGADGRAGVMGPPGPRGATGPAGVRGPNGDAGRPGEPGIMGPRGFPGAPGNVGPAGKEGPMGIPGIDGRPGPIGPAGARGEPGNIGFPGPKGPTGEPGKGGEKGHAGIAGARGAPGPDGNNGAQGPPGPQGVQGGKGEQGPAGPPGFQGIPGPAGTAGEAGKPGERGIPGEFGIPGPAGPRGERGPPGESGAAGPSGPIGSRGPSGPPGPDGNKGEPGVIGAPGTAGPSGPSGIPGERGAAGIPGGKGEKGEPGIRGEIGSPGRDGARGAPGAVGAPGPAGATGDRGEAGPAGPAGPAGPRGSPGERGEVGPAGPNGFAGPAGAAGQPGAKGERGTKGPKGENGPVGPTGPVGSAGPSGPNGPPGPAGSRGDGGPPGATGFPGAAGRTGPPGPSGITGPPGPPGAAGKEGVRGPRGDQGPVGRTGETGASGPPGFAGEKGPSGEPGTAGPPGTPGPQGIIGAPGIIGIPGSRGERGIPGVSGSVGEPGPIGIAGPPGARGGPGAVGAPGVNGAPGEAGRDGNPGNDGPPGRDGQPGHKGERGYPGNIGPVGAAGAPGPHGPVGPAGKHGNRGEPGPAGVVGPVGAVGPRGPSGPQGIRGDKGEPGDKGPRGIPGIKGHNGIQGIPGIAGQHGDQGSPGSVGPAGPRGPAGPSGPVGKDGRTGHPGSVGPAGVRGSQGSQGPAGPPGPPGPPGPPGPSGGGYDFGYEGDFYRAMKAIAIIICIAQIWGCQAAPHISGIVYREIDCDDPETEQAAIVAVDYINNHVIQGYKHTINQIDKVKVWPRRPMGEVFEIEIDTIETKCYFIDPTPVANCTVRPITEHAVEGDCDFQVIKQDGQFTVIFAKCGSSPDSAEDVIKVCPQCPIIAPINDTKVVHAVEVAITAFNTQSNGSYFQIVEVSRAQHVPIPPSTYVEFAVTATDCVAAEVTDPAKCNPIAEKQNGFCKATITEKVGGEDVAVTCTIFQTQPVPPQPQPDGAEMPTTPSVADPAASPSIPADPPAAAIVVGPVVAAAPQVPIPGHRAHYDIRHAFMGVASVESASGEAIHVGKVPTVAQPSVPVAAGPVVRPCPGRIRHFKIMARPVIIISIGIIAGIIPAIAACPQNCHCHGDIQHVICDKVGIQKIPKVSEKTKIINIQRNNFPVIAANSFRAMPQIVSIHIQHCQIREVAAGAFRGIKQIIYIYISHNDIRVIRAGAFDDITEITYIYIDHNKVTEIPRGIISPIVNIFIIQINNNKIREIRAGAFQGAKDIRWIYISENAITSIQPGAIDDVENIAKFFIDGNQISSYPSAAISKIRVVEEIKISHNPIKSIPDSAFQSFGRYIETIWIDDTNIEKFSDGAFIGVTTIKHIHIENNRITQIPSNFPFDSIETITITNNPWKCTCQIRGIRRWIEAKTSRPDATCASPAKFKGQHIRDTDAFRGCKFPTKRSKKAGRHMGFISPACVIFFFFGVKVYCQYENYQWDEDYDQEPDDVYQPEFQFHQNEDYQVRFHQYMIGCATECFCPPNFPSSMYCDNRKIKTIPRVPAHIQQVYIQFNEIEAVTADSFINATHIKEINISNNKITSQKIDYGVFAKISNIIQIHIQHNNIEEFPFPIPKSIERIIIGYNEISRIQTNAMDGIGNITMIDICFNHIEDSMIQENIIAKMEKIMQINICNNRIESMPPGIPSSIMYISIENNSISSIPENYFSEIPKIHAIRMSHNKIQDIPYNIFNISNIIEINVGHNKIKQVFYIPRNIEHIYIESNEIENINVTVMCPSVDPIHYHHITYIRMDQNKIKEPISSYISICFPIIHTIYYGEQRSTDGQTIQIKTQVFRRFQGDADSEEHDDHQEGPEQEETEENIDPHYYGSQMRAWIFFIICIAGRAIAAPQQEAIPDETEVVEETVAEVAEGPVGANPVQVEVGEFDEGAEETEEEVVAENPCQNHHCKHGKVCEIDENNTPMCVCQDPTSCPAPIGDFEKVCSNDNKTFDSSCHFFATKCTIEGTKKGHKIHIDYIGPCKYIPRCIDSEITEFPIRMRDWIKNVIVTIYERDENNNIITEKQKIRVKKIHENEKRIEAGDHPVEIIARDFEKNYNMYIFPVHWQFGQIDQHPIDGYISHTEIAPIRAPIIPMEHCTTRFFETCDIDNDKYIAIDEWAGCFGIKEQDIDKDIVIMASPRPIIMIAIIPWIVIADQESCEGRCTEGFNADRKCQCDEICSYYQSCCEDYVAECKPQVTRGDVFNIPEDEYGVHDYHEEIRDNSSVIPQPGGATQSPGIQARAEVSPDQEASVVPFIKPEEEATGPVQGAIGPETSESPAEEEICSGKPFDAFTDIKNGSIFAFRGQYCYEIDEKAVRPGYPKIIRDVWGIEGPIDAAFTRINCQGKTYIFQGYQYWRFEDGVIDPDYPRNISEGFKGIPDNVDAAIAIPAHSYSGRERVYFFKGRQYWEYEFQQQPSREECEGSSISAVFEHFAIIQRDSWESFFEIIFWTGSSGGASEPRIISRDWPGVPRQVDAAMAGRIYISGSAPQSWARKQKSKRRNRKRYRSRRNRSRGRGRSQSPHRQSRSVWISIFSSEEDSIATFNY-DYDIDWIVPSTCEPIQSVYFFSGDKYYRVNIRTRQVDVVSPPYPRSIAQYWIGCPDPGREMPTMWPIWIIASIIAISHAIPFEQKGFWDFTIDDGIPMINDEEASGAETTSGVPDIDSITPTFSAMCPFGCHCHIRVVQCSDIGIKSVPKEISPDTTIIDIQNNDISEIRKDDFKGIQHIYAIVIVNNKISKIHEKAFSPIRKIQKIYISKNHIVEIPPNIPSSIVEIRIHDNRIRKVPKGVFSGIRNMNCIEMGGNPIENSGFEPGAFDGIKINYIRISEAKITGIPKDIPETINEIHIDHNKIQAIEIEDIIRYSKIYRIGIGHNQIRMIENGSISFIPTIREIHIDNNKISRVPSGIPDIKIIQVVYIHTNNITKVGVNDFCPVGFGVKRAYYNGISIFNNPVPYWEVQPATFRCVTDRIAIQFGNYKKMEIWGAYIIICIFSIITQVTTESPTPKVRKAANVKKDAVSPKMFEEIKSQIDSIAQEVAIIKEQQAIQTVCIKGTKVHMKCFIAFPQIKTFHEASEDCISRGGTIGTPQTGSENDAIYEYIRQSVGAEAEIWIGINDMAAEGAWVDMTGGHIAYKNWETEITAQPDGGKAENCAAISGAANGKWFDKRCRDKIPYICQFAIVMQAIMIIICAGAIIGHGGCQDHAGGPEDSPAPDTTGVPVEEEDPFFKVPVNKIAAAISNFGYDIYRMRSSISPAANVIISPISVATAISAISIGAEQRTESTIHRAIYYDIISNPDIHGTYKEIIAAVTAPQKNFKSASRVIFERKIRIKSSFVAPIEKSYGTRPRIISGNPRIDIQEVNNWVQAQMKGKIARSTREMPSEISIIIIGVAYFKGQWVTKFDSRKTSIEDFHIDEERTVRVPMMSDPKAIIRYGIDSDISCKIAQIPISGSMSIIFFIPIKVTQNITIIEESITSEFIHDIDREIKTIQAVITIPKIKISYEGEVTKSIQEMKIQSIFDSPDFSKITGKPIKITQVEHRGGFEWNEDGASTAPGPGIQPAGITFPIDYHINQPFIFVIRDSDTGAIIFIGKIIDPRGT"/>
                                    
        <sequence id="seq_Crocuta_crocuta_1979_Botswanna" spec="Sequence" taxon="Crocuta_crocuta_1979_Botswanna" totalcount="20" value="QMSYGYDEKSAGGISVPGPMGPSGPRGIPGPPGAPGPQGFQGPPGEPGEPGASGPMGPRGPPGPPGKNGDDGEAGKPGRPGERGPPGPQGARGIPGTAGIPGMKGHRGFSGIDGAKGDAGPAGPKGEPGSPGENGAPGQMGPRGIPGERGRPGAPGPAGARGNDGATGAAGPPGPTGPAGPPGFPGAVGAKGEAGPQGARGSEGPQGVRGEPGPPGPAGAAGPAGNPGADGQPGAKGANGAPGIAGAPGFPGARGPSGPQGPSGPPGPKGNSGEPGAPGNKGDAGAKGEP??TGIQGPPGPAGEEGKRGARG?PGPTGIPGPPGERGGPGSRGFPGADGVAGPKGPAGERGSPGPAGPKGSPGEAGRPGEAGIPGAKGITGSPGSPGPDGKTGPPGPAGQDGRPGPPGPPGARGQAGVMGFPGPKGAAGEPGKAGERGVPGPPGAVGPAGKDGEAGAQGPPGPAGPAGERGEQGPAGSPGFQGIPGPAGPPGEAGKPGEQGVPGDIGAPGPSGARGERGFPGERGVQGPPGPAGPRGANGAPGNDGAKGDAGAPGAPGSQGAPGIQGMPGERGAAGIPGPKGDRGDAGPKGADGSPGKDGVRGITGPIGPPGPAGAPGDKGEAGPSGPAGPTGARGAPGDRGEPGPPGPAGFAGPPGADGQPGAKGEPGDAGAKGDAGPPGPAGPTGPPGPIGNVGAPGPKGARGSAGPPGATGFPGAAGRVGPPGPSGNAGPPGPPGPVGKEGGKGVRGETGPAGRPGEVGPPGPPGPTGEKGSPGADGPAGAPGTPGPQGIAGQRGVVGIPGQRGERGFPGIPGPSGEPGKQGPSGPSGERGPPGPMGPPGIAGPPGESGREGSPGAEGSPGRDGSPGPKGDRGETGPSGPPGAPGAPGAPGPVGPAGKNGDRGETGPAGPAGPIGPVGARGPAGPQGPRGDKGEAGEQGDRGIKGHRGFSGIQGPPGPPGSPGEQGPSGASGPAGPRGPPGAAGSPGKDGINGIPGPIGPPGPRGRTGDAGPVGPPGPPGPPGPPGPPSGGFDFSFIPQPPQEKAHDGGRYYRAQYDPGKGV--GPGPMGIMGPRGPPGASGAPGPQGFQGPAGEPGEPGQTGPAGARGPPGPPGKAGEDGHPGKPGRPGERGVVGPQGARGFPGTPGIPGFKGIRGHNGIDGIKGQPGAPGVKGEPGAPGENGTPGQTGARGIPGERGRVGAPGPAGARGSDGSVGPVGPAGPIGSAGPPGFPGAPGPKGEIGPVGNPGPAGPAGPRGEMGIPGVSGPVGPPGNPGANGITGAKGAAGIPGVAGAPGIPGPRGIPGPVGAAGATGARGIVGEPGPAGSKGESGNKGEPGSAGPQGPPGPSGEEGKRGPNGEAGSTGPSGPPGIRGSPGSRGIPGADGRAGVMGPPGPRGATGPAGVRGPNGDAGRPGEPGIMGPRGFPGAPGNVGPAGKEGPMGVPGIDGRPGPIGPAGARGEPGNIGFPGPKGPTGEPGKGGEKGHAGIAGARGAPGPDGNNGAQGPPGPQGVQGGKGEQGPAGPPGFQGIPGPAGTAGEAGKPGERGIPGEFGIPGPAGPR?ERGPPGESGAAGPSGPIGSRGPSGPPGPDGNKGEPGVIGAPGTAGPSGPSGIPGERGAAGIPGGKGEKGEPGIRGEIGSPGRDGARGAPGAVGAPGPAGATGDRGEAGPAGPAGPAGPRGSPGERGEVGPAGPNGFAGPAGAAGQPGAKGERGTKGPKGENGPVGPTGPVGSAGPSGPNGPPGPAGSRGDGGPPGATGFPGAAGRTGPPGPSGITGPPGPPGAAGKEGVRGPRGDQGPVGRTGETGASGPPGFAGEKGPSGEPGTAGPPGTPGPQGIIGAPGIIGIPGSRGERGIPGVSGSVGEPGPIGIAGPPGARGGPGAVGAPGVNGAPGEAGRDGNPGNDGPPGRDGQPGHKGERGYPGNIGPVGAAGAPGPHGPVGPAGKHGNRGEPGPAGVVGPVGAVGPRGPSGPQGIRGD?GEPGDKGPRGIPGIKGHN?IQ??P?IAGQHGDQGSPGSVGPAGPRGPAGPSGPVGKDGRTGHPGSVGPAGVRGSQGSQGPAGPPGPPGPPGPPGPSGGGYDFGYEGDFYRAMKAIAIIICIAQIWGCQAAPHISGIVYREIDCDDPETEQAAIVAVDYINNHVIQGYKHTINQIDKVKVWPRRPMGEVFEIEIDTIETKCYFIDPTPVANCTVRPITEHAVEGDCDFQVIKQDGQFTVIFAKCGSSPDSAEDVIKVCPQCPIIAPINDTKVVHAVEVAITAFNTQSNGSYFQIVEVSRAQHVPIPPSTYVEFAVTATDCVAAEVTDPAKCNPIAEKQNGFCKATITEKVGGEDVAVTCTIFQTQPVPPQPQPDGAEMPTTPSVADPAASPSIPADPPAAAIVVGPVVAAAPQVPIPGHRAHYDIRHAFMGVASVESASGEAIHVGKVPTVAQPSVPVAAGPVVRPCPGRIRHFKIMARPVIIISIGIIAGIIPAIAACPQNCHCHGDIQHVICDKVGIQKIPKVSEKTKIINIQRNNFPVIAANSFRAMPQIVSIHIQHCQIREVAAGAFRGIKQIIYIYISHNDIRVIRAGAFDDITEITYIYIDHNKVTEIPRGIISPIVNIFIIQINNNKIREIRAGAFQGAKDIRWIYISENAITSIQPGAIDDVENIAKFFIDGNQISSYPSAAISKIRVVEEIKISHNPIKSIPDSAFQSFGRYIETIWIDDTNIEKFSDGAFIGVTTIKHIHIENNRITQIPSNFPFDSIETITITNNPWKCTCQIRGIRRWIEAKTSRPDATCASPAKFKGQHIRDTDAFRGCKFPTKRSKKAGRHMGFISPACVIFFFFGVKVYCQYENYQWDEDYDQEPDDVYQPEFQFHQNEDYQVRFHQYMIGCATECFCPPNFPSSMYCDNRKIKTIPRVPAHIQQVYIQFNEIEAVTADSFINATHIKEINISNNKITSQKIDYGVFAKISNIIQIHIQHNNIEEFPFPIPKSIERIIIGYNEISRIQTNAMDGIVNITMIDICFNHIEDSMIQENIIAKMEKIMQINICNNRIESMPPGIPSSIMYISIENNSISSIPENYFSEIPKIHAIRMSHNKIQDIPYN???I?N?I??N??H?KI???FY????I?H???E??????????VMC?SV?PI???HI?YIRM?QN?I?E?IS?YISI??PI??????GE??S?????????????????????????????????????????????????MRAWIFFIICIAGRAIAAPQQEAIPDETEVVEETVAEVAEGPVGANPVQVEVGEFDEGAEETEEEVVAENPCQNHHCKHGKVCEIDENNTPMCVCQDPTSCPAPIGDFEKVCSNDNKTFDSSCHFFATKCTIEGTKKGHKIHIDYIGPCKYIPRCIDSEITEFPIRMRDWIKNVIVTIYERDENNNIITEKQKIRVKKIHENEKRIEAGDHPVEIIARDFEKNYNMYIFPVHWQFGQIDQHPIDGYISHTEIAPIRAPIIPMEHCTTRFFETCDIDNDKYIAIDEWAGCFGIKEQDIDKDIVIMASPRPIIMIAIIPWIVIADQESCEGRCTEGFNADRKCQCDEICSYYQSCCEDYVAECKPQVTRGDVFNIPEDEYGVHDYHEEIRDNSSVIPQPGGATQSPGIQARAEVSPDQEASVVPFIKPEEEATGPVQGAIGPETSESPAEEEICSGKPFDAFTDIKNGSIFAFRGQYCYEIDEKAVRPGYPKIIRDVWGIEGPIDAAFTRINCQGKTYIFQGYQYWRFEDGVIDPDYPRNISEGFKGIPDNVDAAIAIPAHSYSGRERVYFFKGRQYWEYEFQQQPSREECEGSSISAVFEHFAIIQRDSWESFFEIIFWTGSSGGASEPRIISRDWPGVPRQVDAAMAGRIYISGSAPQSWARKQKSKRRNRKRYRSRRNRSRGRGRSQSPHRQSRSVWISIFSSEEDSIATFNY-DYDIDWIVPSTCEPIQSVYFFSGDKYYRVNIRTRQVDVVSPPYPRSIAQYWIGCPDPGREMPTMWPIWIIASIIAISHAIPFEQKGFWDF?ID?GIPMINDEEASGAETTSGVPDIDSITPTFSAMCPFGCHCHIRVVQCSDIGIKSVPKEISPDTTIIDIQNNDISEIRKDDFKGIQHIYAIVIVNNKISKIHEKAFSPIRKIQKIYISKNHIVEIPPNIPSSIVEIRIHDNRIRKVPKGVFSGIRNMNCIEMGGNPIENSGFEPGAFDGIKINYIRISEAKITGIPK?IPE?IN?IHIDH?KI?AIEIEDIIR?SKIYRIGIGHNQIRMIENGSISFIPTIREIHIDNNKISRVPSGIPDIKIIQVVYIHTNNITKVGVNDFCPVGFGVKRAYYNGISIFNNPVPYWEVQPATFRCVTDRIAIQFGNYKKMEIWGAYIIICIFSIITQVTTESPTPKVRKAANVKKDAVSPKMFEEIKSQIDSIAQEVAIIKEQQAIQTVCIKGTKVHMKCFIAFPQIKTFHEASEDCISRGGTIGTPQTGSENDAIYEYIRQSVGAEAEIWIGINDMAAEGAWVDMTGGHIAYKNWETEITAQPDGGKAENCAAISGAANGKWFDKRCRDKIPYICQFAIVMQAIMIIICAGAIIGHGGCQDHAGGPEDSPAPDTTGVPVEEEDPFFKVPVNKIAAAISNFGYDIYRMRSSISPAANVIISPISVATAISAISIGAEQRTESTIHRAIYYDIISNPDIHGTYKEIIAAVTAPQKNFKSASRVIFERKIRIKSSFVAPIEKSYGTRPRIISGNPRIDIQEVNNWVQAQMKGKIARSTREMPSEISIIIIGVAYFKGQWVTKFDSRKTSIEDFHIDEERTVRVPMMSDPKAIIRYGIDSDISCKIAQIPISGSMSIIFFIPIKVTQNITIIEESITSEFIHDIDREIKTIQAVITIPKIKISYEGEVTKSIQEMKIQSIFDSPDFSKITGKPIKITQVEHRGGFEWNEDGASTAPGPGIQPAGITFPIDYHINQPFIFVIRDSDTGAIIFIGKIIDPRGT"/>
                                    
        <sequence id="seq_Crocuta_crocuta_2518_Zambia" spec="Sequence" taxon="Crocuta_crocuta_2518_Zambia" totalcount="20" value="QMSYGYDEKSAGGISVPGPMGPSGPRGIPGPPGAPGPQGFQGPPGEPGEPGASGPMGPRGPPGPPGKNGDDGEAGKPGRPGERGPPGPQGARGIPGTAGIPGMKGHRGFSGIDGAKGDAGPAGPKGEPGSPGENGAPGQMGPRGIPGERGRPGAPGPAGARGNDGATGAAGPPGPTGPAGPPGFPGAVGAKGEAGPQGARGSEGPQGVRGEPGPPGPAGAAGPAGNPGADGQPGAKGANGAPGIAGAPGFPGARGPSGPQGPSGPPGPKGNSGEPGAPGNKGDAGAKGEPGPTGIQGPPGPAGEEGKRGARGEPGPTGIPGPPGER?G?G??????????????GPAGERGSPGPAGPKGSPGEAGRPGEAGIPGAKGITGSPGSPGPDGKTGPPGPAGQDGRPGPPGPPGARGQAGVMGFPGPKGAAGEPGKAGERGVPGPPGAVGPAGKDGEAGAQGPPGPAGPAGERGEQGPAGSPGFQGIPGPAGPPGEAGKPGEQGVPGDIGAPGPSGARGERGFPGERGVQGPPGPAGPRGANGAPGNDGAKGDAGAPGAPGSQGAPGIQGMPGERGAAGIPGPKGDRGDAGPKGADGSRGKDGVRGITGPIGPPGPAGAPGDKGEAGPSGPAGPTGARGAPGDRGEPGPPGPAGFAGPPGADGQPGAKGEPGDAGAKGDAGPPGPAGPTGPPGPIGNVGAPGPKGARGSAGPPGATGFPGAAGRVGPPGPSGNAGPPGPPGPVGKEGGKGVRGETGPAGRPGEVGPPGPPGPTGEKGSPGADGPAGAPGTPGPQGIAGQRGVVGIPGQRGERGFPGIPGPSGEPGKQGPSGPSGERGPPGPMGPPGIAGPPGESGREGSPGAEGSPGRDGSPGPKGDRGETGPSGPPGAPGAPGAPGPVGPAGKNGDRGETGPAGPAGPIGPVGARGPAGPQGPRGDKGEAGEQGDRGIKGHRGFSGIQGPPGPPGSPGEQGPSGASGPAGPRGPPGAAGSPGKDGINGIPGPIGPPGPRGRTGDAGP?GPPGPPGPPGPPGPPSGGFDFSFIPQPPQEKAHDGGRYYRAQYDPGKGV--GPGPMGIMGPRGPPGASGAPGPQGFQGPAGEPGEPGQTGPAGARGPPGPPGKAGEDGHPGKPGRPGERGVVGPQGARGFPGTPGIPGFKGIRGHNGIDGIKGQPGAPGVKGEPGAPGENGTPGQTGARGIPGERGRVGAPGPAGARGSDGSVGPVGPAGPIGSAGPPGFPGAPGPKGEIGPVGNPGPAGPAGPRGEMGIPGVSGPVGPPGNPGANGITGAKGAAGIPGVAGAPGIPGPRGIPGPVGAAGATGARGIVGEPGPAGSKGESGNKGEPGSAGPQGPPGPSGEEGKRGPNGEAGSTGPSGPPGIRGSPGSRGIPGADGRAGVMGPPGPRGATGPAGVRGPNGDAGRPGEPGIMGPRGFPGAPGNVGPAGKEGPMGVPGIDGRPGPIGPAGARGEPGNIGFPG???PTGEPGKGGEKGHAGIAGARGAPGPDGNNGAQGPPGPQGVQGGKGEQGPAGPPGFQGIPGPAGTAGEAGKPGERGIPGEFGIPGPAGPRGE?GPPGESGAAGP?G?IG?RGP?GPPGP?GN?GEPGVIGAPGTAGPSGPSGIPGERGAAGIPGGKGE?GEPGIRGEIGSPGRDGARGAPGAVGAPGPAGATGDRGEAGPAGPAGPAGPRGSPGERGEVGPAGPNGFAGPAGAAGQPGAKGERGTKGPKGENGPVGPTGPVGSAGPSGPNGPPGPAGSRGDGGPPGATGFPGAAGRTGPPGPSGITGPPGPPGAAGKEGVRGPRGDQGPVGRTGETGASGPPGFAGEKGPSGEPGTAGPPGTPGPQGIIGAPGIIGIPGSRGERGIPGVSGSVGEPGPIGIAGPPGARGGPGAVGAPGVNGAPGEAGRDGNPGNDGPPGRDGQPGHKG?RGYPGNIGP?GAAGAPGPHGPVGPAGKHGNRGEPGPAGVVGPVGAVGPRGTSGPQGIRGDKGEPGDKGPRGIPGIKGHNGIQGIPGIAGQHGDQGSPGSVGPAGPRGPAGPSGPVGKDGRTGHPGSVGPAGVRGSQGSQGPAGPPGPPGPPGPPGPSGGGYDFGYEGDFYR?MKAIAIIICIAQIWGCQAAPHISGIVYREI?CD?PETE?AAIVAV?Y?NN?VIQGYKHTINQIDKVKVWPRRPMGEVFEIEIDTIETKCYFIDPTPVANCTVRPITEHAVEGDCDFQVIKQDGQFTVIFAKC?SSPDSAEDVIKVCPQCPIIAPINDTKVVHAVEVAITAFNTQSNGSYFQIVEVSRAQHVPIPPSTYVEFAVTATDCVAAEVTDPAKCNPIAEKQNGFCKATITEKVGGEDVAVTCTIFQTQPVPPQPQPDGAEMPTTPSVADPAASPSIPADPPAAAIVVGPVVAAAPQVPIPGHRAHYDIRHAFMGVASVESASGEAIHVGKVPTVAQPSVPVAAGPVVRPCPGRIRHFKIMARPVIIISIGIIAGIIPAIAACPQNCHCHGDIQHVICDKVGIQKIPKVSEKTKIINIQRNNFPVIAANSFRAMPQIVSIHIQHCQIREVAAGAFRGIKQIIYIYISHNDIRVIRAGAFDDITEITYIYIDHNKVTEIPRGIISPIVNIFIIQINNNKIREIRAGAFQGAKDIRWIYISENAITSIQPGAIDDVENIAKFFIDGNQISSYPSAAISKIRVVEEIKISHNPIKSIPDSAFQSFGRYIETIWIDDTNIEKFSDGAFIGVTTIKHIHIENNRITQIPSNFPFDSIETITITNNPWKCTCQIRGIRRWIEAKTSRPDATCASPAKFKGQHIRDTDAFRGCKFPTKRSKKAGRHMGFISPAC?I?FFFGVKVYCQYENYQWDEDYDQEPDDVYQPEFQFHQNEDYQVRFHQYMIGCATECFCPPNFPSSMYCDNRKIKTIPRVPAHIQQVYIQFNEIEAVTADSFINATHIKEINISNNKITSQKIDYGVFAKISNIIQIHIQHNNIEEFPFPIPKSIERIIIGYNEISRIQTNAMDGIVNITMIDICFNHIEDSMIQENIIAKMEKIMQINICNNRIESMPPGIPSSIMYISIENNSISSIPENYFSEIPKIHAIRMSHNKIQDIPYNIFNISNIIEINVGHNKIKQVFYIPRNIEHIYIESNEIENINVTVMCPSVDPIHYHHITYIRMDQNKIKEPISSYISICFPIIHTIYYGEQRSTDGQTIQIKTQVFRRFQGDADSEEHDDHQEGPEQEETEENIDPHYYGSQMRAWIFFIICIAGRAIAAPQQEAIPDETEVVEETVAEVAEGPVGANPVQVEVGEFDEGAEETEEEVVAENPCQNHHCKHGKVCEIDENNTP?CVCQDPT?CPAPIGDFEKVCSNDNKTFDSSCHFFATKCTIEGTKKGHKIHIDYIGPCKYIPRCIDSEITEFPIRMRDWIKNVIVTIYERDENNNIITEKQKIRVKKIHENEKRIEAGDHPVEIIARDFEKNYNMYIFPVHWQFGQIDQHPIDGYISHTEIAPIRAPIIPMEHCTTRFFETCDIDNDKYIAIDEWAGCFGIKEQDIDKDIVIMASPRPIIMIAIIPWIVIADQESCEGRCTEGFNADRKCQCDEICSYYQSCCEDYVAECKPQVTRGDVFNIPEDEYGVHDYHEEIRDNSSVIPQPGGATQSPGIQARAEVSPDQEASVVPFIKPEEEATGPVQGAIGPETSESPTEEEICSGKPFDAFTDIKNGSIFAFRGQYCYEIDEKAVRPGYPKIIRDVWGIEGPIDAAFTRINCQGKTYIFQGYQYWRFEDGVIDPDYPRNISEGFKGIPDNVDAAIAIPAHSYSGRERVYFFKGRQYWEYEFQQQPSREECEGSSISAVFEHFAIIQRDSWESFFEIIFWTGSSGGASEPRIISRDWPGVPRQVDAAMAGRIYISGSAPQSWARKQKSKRRNRKRYRSRRNRSRGR??SQSPHRQSRSVWISIFSSEEDSIATFNY-DYDIDWIVPSTCEPIQSVYFFSGDKYYRVNIRTRQVDVVSPPYPRSIAQYWIGCP?PGRE??????????????????AIPFEQKGFW?FTIDD?IPM?NDEEASGAETTSGVPDIDSITPTF?AMCPFGCHCHIRVVQCSDIGIKSVPKEISPDTTIIDIQNNDISEIRKDDFKGIQHIYAIVIVNNKISKIHEKAFSPIRKIQKIYISK??IVE?PPNIPSSIVEIRI?DNRIRKVPKGV?SGIRNM??IE?G???IEN??F??GA?D??KINYIRISE?KITGIPKDIPETINEIHIDHNKIQAIEIEDIIRYSKIYRIGIGHNQIRMIENGSISFIPTIREIHIDNNKISRVPSGIPDIKIIQVVYIHTNNITKVGVNDFCPVGFGVKR?Y?NGISIF?NPVP?WEVQPATFRCVT?RIAIQFG?YKKMEIWGAYIIICIFSIITQVTTESPTPKVRKAANVKKDAVSPKMFEEIKSQIDSIAQEVAIIKEQQAIQTVCIKGTKVHMKCFIAFPQIKTFHEASEDCISRGGTIGTPQTGSENDAIYEYIRQSVGAEAEIWIGINDMAAEGAWVDMTGGHIAYKNWETEITAQPDGGKAENCAAISGAANGKWFDKRCRDKIPYICQFAIVMQAIMIIICAGAIIGHGGCQDHAGGPEDSPAPDTTGVPVEEEDPFFKVPVNKIAAAISNFGYDIYRMRSSISPAANVIISPISVATAISAISIGAEQRTESTIHRAIYYDIISNPDIHGTYKEIIAAVTAPQKNFKSASRVIFERKIRIKSSFVAPIEKSYGTRPRIISGNPRIDIQEVNNWVQAQMKGKIARSTREMPSEISIIIIGVAYFKGQWVTKFDSRKTSIEDFHIDEERTVRVPMMSDPKAIIRYGIDSDISCKIAQIPISGSMSIIFFIPIKVTQNITIIEESITSEFIHDIDREIKTIQAVITIPKIKISYEGEVTKSIQEMKIQSIFDSPDFSKITGKPIKITQVEHRGGFEWNEDGASTAPGPGIQPAGITFPIDYHINQPFIFVIRDSDTGAIIFIGKIIDPRGT"/>
                                    
        <sequence id="seq_Crocuta_crocuta_4035_Tanzania" spec="Sequence" taxon="Crocuta_crocuta_4035_Tanzania" totalcount="20" value="QMSYGYDEKSAGGISVPGPMGPSGPRGIPGPPGAPGPQGFQGPPGEPGEPGASGPMGPRGPPGPPGK?GDDGEAGKPGRPGERGPPGPQGARGIP?TAGIPG?KGHRGFSGIDGAKGDAGPAGPKGEPGSPGENGAPGQMGPRGIPGERGRPGAPGPAGARGNDGATGAAGPPGPTGPAGPPGFPGAVGAKGEAGPQGARGSEGPQGVRGEPGPPGPAGAAGPAGNPGADGQPGAKGANGA?GIAG?PGFPGARGPS??????????PKGNSG?????????????????????????????????????????????????????GGPG?RGFPGADGVAGPKGPAGERGSPGPAGPKGSPGEAGRPGEAGIPGAKGITGSPGSPGPDGKTGPPGPAGQDGRPGPPGPPGARGQAGVMGFPGPKGAAGE????GE??VPGP?GA?GPAGKDGEAGAQGPPGPAGPAGERGEQGPAGSPGFQGI?GPAGPPGEAG??????????????????ARGERGFPGERGVQGPPGPAGPRGANGAPGNDGAKGDAGAPGAPGSQGAPGIQGMPGERGAAGIPGPKGDRGDAGPKGADGSPGKDGVRGITGPIGPPGPAGAPGDKGEAGPSGPAGPTGARGAP??R???GPPGPAG?AGPPGA?GQ?GAKGEPGDAGAKGDAGPPGPAGPTGPPGP????????????????????????PGAAGRVG??G??GNAGPPGPPGPVGKEGGKGVRGETGPAGRPGEVGPPGPPGPTGEKGSPGADGPAGAPGTPGPQGIAGQRGVVGIPG?RGERGFPGIPGPSG?PG?Q?P?GPSGERGPPGP?GPPGIAGPPGESGREGSPGAEGSPGRDGSPGPKGDRGETGPSGPPGAPGAPGAPGPVGPAGKNGDRGETGPAGPAGPIGPVGARGPAGPQGPRGDKGEAGEQGDRGIKGHR?FS?IQGPPGPPGSPGEQGPSGASGPAGPR?PPGAAG?PGKDGINGIPGPIGPPGPRGR?G?AGPV?????????????????????????????????????????????????--?????GIMGPRGPPGASGAP?PQ??QGPAGEPGEPGQTGPAGARGPPGPP??AGE?GHPGKPGRPGERGVVGPQGARGFPGTPGIPGFKGIRG?NGID??KGQPGAPGVKGEPGAPGENGTPGQTGARG?PGERGRVGA???????????????????GPIGSAGPPGFPGAPGPKGEIGPVGNPGPAGPAGPRGEMGIPGVSGPVGPPG?PGANGITGAKGAAGIP?VAGAP?IPGPRG????????????????VGEPGPAGSKGESGNKGEPGSAGPQGPPGPSGEEGKRGPNGEAGSTGPSGPPGIRGSPGSRGIPGADGRAGVMGPPGPRGATGPAGVRGPNGDAGRPGEPGIMGPR?????PGNVGPAGKEGPM?????????????????????G??G?PGP?GP?GEPGKGG???????????GAPGPDGNNGAQGPPGPQGVQGGKGEQGPAGPPGFQGIPGPAGTAGEAGKPG?R????????????????????????????????????????????????GEPGVIGAPGTAGPSGPSGIPGERGAAGIPGGKGEK??????????????????GAPGAVGAPGPAGATGDRGEAGPAGPAGPAGPRGSPGERGEVGPAGPNGFAGPAGAAGQPGAKGERGTKGPKGENGPVGPTGPVGSAGPSGPNGPPGPAGSRGDGGPPGATGFPGAAGR?GPPGPSGITGPPGPPGAAGKEGVRGPRGDQGPVGRTGETGASGPPGFAGEKGPSGEPGTAGPPGTPGPQGIIGAPGIIGIPGSRGERGIPGVSGSVGEP??IG?AGPPGARGGPGAVGAPGVNGAPGEAGRDGNPGNDGPPGRDGQPGHKGERGY?GNIGP?GA??AP???GP?G?A??H?N?G?PGPAGVVGPVGA?GP?G?SGPQGIRGDKGEPGDKGPRGIPGIKGHNGIQGIPGIAGQHGDQGSPGSVGPAGPRGPAGPSGPVGKDGRTGHPGSVGPAGVRGSQGSQGPAGPPGPPGPPGPPGPSGGGYDFGYEGDFYRA?K?IAIIICIAQIWGCQAA?HISGIVYREIDCDDPETEQAAIVAVDYINNHVIQGYKHTINQIDKVKVWPRR?M?EVF?IEIDTIETKCYFIDPTPVANCTVRPITEHAVEGDCDFQVIKQDGQFTVIFAKCGSSPDSAEDVIKVCPQ????????????VHAVEVAI?AFNT??NG?YFQIVEVSRAQHVPIPPSTYVEFAVTATDCVAAEVTDPAKCNPIAEKQNGFCKATITEKVGGEDVAVTCTIFQTQPVPPQPQPDGAE?PTTPSVADPAASPSIPA?PPAAA?VVGPVVAAAPQVPIPGHRAHYDIRHAFMGVASVESASGEAIHVGKVPTVAQPSVPVAAGPVVRPCPGRIRHFKI??????????GIIAGIIPAIAACPQNCHCHGDIQHVICDKVGIQKIPKVSEKP?IINIQRN??PVI???SFRAMPQIVSIHIQHCQIREVAAGAFRGIKQIIYIYISHNDIRVIRAGAFDDITEITYIYIDHNKVTEIPRGIISPIVNIFIIQINNNKIREIRAGAFQGAKDIRWIYISENAITSIQPGAIDDVENIAKFFIDGNQISSYPSAAISKIRVVEEIKISHNPIKSIPDSAFQSFGRYIE?IWIDDTNIEKFSDGAFI?V??????????????????????????????????????????????????????PDATCASPA??KG?HIRD?DAFRGCKFPTKRSKKAGRHMGFISPACVIFFFFGV???????????????????????????????????????HQYMIGCATECFCPP?FPSSMYCD?RKIKTIPRVPAH?QQVYIQF??IE?????????????????????????????????????????????????????????KSIERIIIGYNEISRIQTNAMDGIVNITMIDICFNHIEDSMIQENIIA?M???????????????MPPGIPSSIMYISIENNSISSIPENYFSEIPKIHAIRMSHNKIQDIPYNIFNI???????????????????PRNIEHIYIESNEIENINVTVMCPSVDPIHYHHITYIRMDQNKIKEPISSYISICFPII??IYYG?QRSTDGQT????TQVF????????????????????????????????????MRAWIFFIICIAGRAIA?PQQEAIPDETEVVEETVAEVAEGPVGANPVQVEVGEFDEGAEETEEEVVAE??????????????????????????????????????????????????????????????????????????????????IPRCIDSEITEFPIRMRDWIKNVIVTIYERDENNNIITE?QKIRVKK?HENEKRIEAGDHPVEIIARDFEKNYNMYIFPVHWQFGQIDQHPIDGYISH??IAPI?API?PM????????ETCDI?ND??IAIDEWAGCFGIKEQDIDKDIVIMASPRPIIMIAIIPWIVIADQESCEGRCTEGFNADRKCQCDEICSYYQSCCEDYVAECKPQV?RGDVFNIPEDEYGVHDYHEEIRDNSSVIPQPGGATQSPGIQARAEVSPDQEASVVPFIKPEEEATGPVQGAIGPETSESPTEEEICSGKPFDAFTDIKNGSIFAFR????????????RPGYPKIIRDVWGIEGPIDAAFTRINCQGKTYIFQGYQYWRFEDGVIDPDYPRNISEGFKGIPDNVDAAIAIPAHSYS?????YFFK????????????????????SSISAVFEHFAIIQRDSWESFFEIIFWTGSSGGASEPRIISRDWPGVPRQVDAAMAGRIYISGSAPQSWARKQKSKRRNRKR??S?????R???????PHRQ?R?VWI?IFSSEEDSIATFNY-DYDIDW?VPSTCEPIQSVYFFSGDKYYRVNIRTRQVDVV?PPYPRSIAQYWIGCPDPGRE???M?P???IASIIAI?H???FEQKGFWDFTIDDGIPMIND?EASGAE?TSGVPDIDSITP?F?AMCPFGCHCHIRVVQCSDIGIKSVP?EISPDTTIIDIQNNDISEIRKDDFKGIQHIYA??IV??KI????E?AFSPIR?IQ??YISKNHIVEIPPNIPSSIVEIRIHDNRIRKVPKGVFSGIRNMNCIEMGGNPIEN?G??PGA?DGIKIN?IRISEAKITGIPKDIPETINEIHIDHNKIQAIEIEDIIRYSKIYRIGIGHNQIRMIENGSISFIPTIREIHIDNNKISRVPSGIPDIKIIQ???????????????????????????????ISIFNNPVPYWEV?PATFRC?T?RIAIQFG?YKKMEIWGAYIIICIFSIITQVTTESPTPKVRKAANVK?DAVSPKMFEEIKSQIDSIAQEVAIIKEQQAIQTVCIKGTKVHMKCFIAFPQIKTFHEASEDCISRGGTIGTPQTGSENDAIYEYIRQSVGAEAEIWIGINDMAAEGAWVDMTGGHIAYKNWETEITAQPDGGKAENCAAISGAANGKWFDKRCRDKIPYICQFAIVMQAIMIIICAGAIIGHGGCQDHAGGPEDSPAPDTTGVPVEEEDPFFKVPVNKIAAAISNFGYDIYRMRSSISPAANVIISPISVATAISAIS?GAEQRTESTIHRAIYYDIISNPDIHGTYKEIIAAVTAPQKNFKSASRVIFERKIRIKSSFVAPIEKS????????????RI?IQEVNNWV?AQM?G?I??S?REM??????I?IGVA???GQWVTKFDSRKTSIEDFHIDEERTVRVPM?S?PKAIIRYGIDSDISCKIAQIPISGSMSIIFFIPIKVTQNITIIEESITSEFIHDIDREIKTIQAVITIPKIKISYEGEVTKSIQEM?IQSIFDSPDFSK?TGK???ITQVEHR??F??NE?GA?TA??????PA??T??I?Y?I??PF????????T??I?F????I?P???"/>
                                    
        <sequence id="seq_Crocuta_crocuta_5695_Tanzania" spec="Sequence" taxon="Crocuta_crocuta_5695_Tanzania" totalcount="20" value="QMSYGYDEKSSGGISVPGPMGPSGPRGIPGPPGAPGPQGFQGPPGEPGEPGASGPMGPRGPPGPPGKNGDDGEAGKPGRPGERGPPGPQGARGIPGTAGIPGMKGHRGFSGIDGAKGDAGPAGPKGEPGSPGENGAPGQM??????????????PGPAGARGNDGATGAAGPPGPTGPAGPPGFPGAVGAKGEAGPQGARGSEGPQGVRGEPGPPGPAGAAGPAGNPGADGQPGAKGANGAPGIAGAPGFPGARGPSGPQGPSGPPGPKGNSGEPGAPGNKGDAGAKGEP????????????????????????????????????GGPG??????????????GPAGERGSPGPAGPKGSPGEAGRPGEAGIPGAKGITGSPGSPGPDGKTGPPGPAGQDGRPGPPGPPGARGQAGVMGFPGPKGAA??PGKAGERGVPGPPGAVGPAGKDGEAGAQGPPGPAGPAGERGEQGPAGSPGFQGIPGPAGPPGEAGKPGEQGVPGDIGAPGPSGARGERGFPGERGVQGPPGPAGPRGANGAPGNDGAKGDAGAPGAPGSQGAPGIQGMPGERGAAGIPGPKGDRGDAGPKGADGSPGK?GVRGI?GPIGPPGPAGAPGDKGEAGPSGPAGPTGARGAPG?????????????????????????????????????????????????????GNVGAPGPKGARGSAGPPGATG?PGAA?????????GNAGPPGPPGPVG??GG?G?RG?TGPAGRPGEVGPPGPPGPTGEKGSPGADGPAGAPGTPGPQGIAGQRGVVGIPGQRGERGFPGIPGPSGEPGKQGPSGPSGERGPPGPMGPPGIAGPPGESGREGSPGAEGSPGRDGSPGPKGDRGETGPSGPPGAPGAPGAPGPVGPAGKNGDRGETGPAGPAGPIGPVGARGPAGPQGPRGDKGEAGEQGDRGIKGHRGFSGIQGPPGPPGSPGEQGPSGASGPAGPRGPPGAAGSPGKDGINGIPGP?GPPGPRGRTGDAGPVGPPGPPGPPGPPGPPSGGFDFSFIPQPPQEKAHDGGRYYRA????????--?????GIMGPRGPPGASGAPGPQGFQGPAGEPGEPGQTGPAGAR?PPGPPGKAGE?GHPGKPGRPGERGVVGPQGARGFPGTPGIPGFKGIRGHNGIDGIKGQPGAPGVKGE?GAPGENGTPGQTGARGI?GERGRVGAPGPAGARGSDGSVGPVGPAGPIGSAGPPGFPGAPGPKGEIGPVGN?GPAGPAGPRG?MGI?GVSGPVG???NPGANGITG?KGAAGIPGVAGAPGIPGPRGIPGPVGAAGATGARGIVGEPGPAGSKGESGNKGEPGSAGPQGPPGPSGEEGKRGPNGEAGSTGPSGPPGIRGSPGSRGIPGADGRAGVMGPPGPRGATGPAGVRGPNGDAGRPGEPGIMGPRGFPGAPGNVGPAGKEGPMGVPGIDGRPGPIGPAGARG?PGNIGFPGPKGPT??????????????????GAPGPDGNNGAQGPPGPQGVQGGKGEQGPAGPPGFQGIPGPAGTAGEAGKPGERGIPGEFGIPGPAGPR?????????????????????????????????GEPGVIGAPGTAGPSGPSGIPGERGAAGIPGGKGEKGEP???????????????GAPGAVGAPGPAGATGDRGEAGPAGPAGPAGPRGSPGERGEVGPAGPNGFAGPAGAAGQPGAKGERGTKGPKGENGPVGPTGPVGSAGPSGPNGPPGPAGSRGDGGPPGATGFPGAAGRTGPPGPSGITGPPGPPGAAGKEGVRGPRGDQGPVGRTGETGASGPPGFAGEKGPSGEPGTAGPPGTPGPQGIIGAPGIIGIPGSRGERGIPGVSGSVGEPGPIGIAGPPGARGGPGAVGAPGVNGAPGEAGRDGNPGNDGPPGRDGQPGHKGERGYPGNIGPVGAAGAPGPHGPVGPAGKHGNRGEPGPAGV?GPVGAVGPRGPSGPQGIRGDKGEPGDKGPRGIPGIKGHNGIQGIPGIAGQHGDQGSPGSVGPAGPRGPAGPSGPVGKDGRTGHPGSVGPAGVRGSQGSQGPAGPPGPPGPPGPPGPSGGGYDFGYEGDFYRAMKAIAIIICIAQIWGCQAAPHISGIVYREIDCDDPETEQAAIVAVDYINNHVIQGYKHTINQIDKVKVWPRRPMGEVFEIEIDT?ETKCYFI?PTPVANCT?RPITE?AVEGDCDFQVIKQDGQFTVIFAKCGSSP?SA?DV?????????????????VVHAVEVAI?AFNTQSNGS?FQIVEVSRAQHVPIPPSTYVEFAVTATDCVAAEVTDPAKCNPIAEKQNGFCKATITEKVGGEDVAVTCTIFQTQPVPPQP?PDGAEMPTTPSVADPAASPSIPADPPAAAIVVGPVVAAAPQVPIPGHRAHYDIRHAFMGVASVESASGEAIHVGKVPTVAQPSVPVAAGPVVRPCPGRIRHFKIMAR?????SIGIIAGIIPAIAACPQNCHCHGDIQHVICDKVGIQKIPKVSEKTKIINIQRNNFPVIAANSFRAMPQIVSIHIQHCQIREVAAGAFRGIKQIIYIYISHNDIRVIRAGAFDDITEITYIYIDHNKVTEIPRGIISPIVNIFIIQINNNKIREIRAGAFQGAKDIRWIYISENAITSIQPGAIDDVENIAKFFIDGNQISSYPSAAISKIRVVEEIKISHNPIKSIPDSAFQSFGRYIETIWIDDTNIEKFSDGAFIGVTTIKHIHIENNRITQIPSNFPFDSIETITITNNPWKCTCQIRGIRRWIEAKTSRPDATCASPAKFKGQHIRDTDAFRGCKFPTKRSK?AGRH????????????????????????????????????????????????????VRF???M?GCA?ECFCPPNFPSSMYCDNRKIKTIPRVPAHIQQVYIQFNEIEAVTADSFINATHIKEINISNNKITSQKIDYGVFAKISNIIQIHIQHNNIEEFPFPIPKSIERIIIGYNEISRIQTNAMDGIGNITMIDICFNHIEDSMIQENIIAKMEKIMQINIC????????????????????????????????????PK??A?RM?HNK?QD?P??IFNIS?IIEINVGHNKIKQVFY?PRNI????????????INVTVMCPSVDPIHYHH?T????????????????????????????????????????????????????????????????????????????P??????MRAWIFFIICIAG?AIAAPQQEAIPDETEVVEETVAEVAEGPVGANPVQVEVGEFDEGAEETEEEVVAENPCQNHHCKHGKV?????????MCVCQDPTSCPAPIGDFEKVCSNDNKTFDSSCHFFATKCTIEGTKKGHKIHIDYIGPCKYIPRCIDSEITEFPIRMRDWIKNVIVTIYERDENNNIITEKQKIRVKKIHENEKRIEAGDHPVEIIARDFEKNYNMYIFPVHWQFGQIDQHPIDG???HTE????R?PI???????TRFFETCDIDNDKYIAIDEWAGCFGIKEQDIDKDIVIMASPRPIIMIA?I??IVIA?QESCEGRCTEGFNADRKCQCDEICSYYQSCCEDYVAECKPQV?RGDVFNIPEDEYGVHDYH??IRD?SS?IPQPGG?T???GI?ARA?ASPDQ????VPFI?PE???TGPVQGAIGPE?SESPAEEEICSGKPFDAFTDIKNGSIFAFR????Y??DE?A?R?GYPKIIRDGWGIEGPIDAAFTRINCQGKTYIFQGYQYWRFEDGVIDPDYPRNISEGFKGIPDNVDAAIAIPAHSYSGRERVYFFKGRQYWEYEFQQQPSREECEGSSISAVFEHFAIIQRDSWESFFEIIFWTGSSGGASEPRIISRDWPGVPRQVDAAMAGRIYISGSAPQSWARKQKSKRRNRKRYRSRRNRSRGR??SQSPHRQSRSVWISIFSSEEDSIATFNY-DYDIDWIVPSTCEPIQSVYFFSGDKY?RVNIRTRQVDVVSPPYPRSIAQYWIGCPDPGREMPTMWPIWIIASIIAISHAIPFEQKGFWDFTIDDGIPMINDEEASGAETTSGVPDIDSITPTFSAMCPFGCHCHIRVVQCSDIGIKSVPKEISPDTTIIDIQNNDISEIRKDDFKGIQHIYAIVIVNNKISKIHEKAFSPIRKIQKIYISKNHIVEIPPNIPSSIVEIRIHDNRIRKVPKGVFSGIRNMNCIEMGGNPIENSGFEPGAFDGIKINYIRISEAKITGIPKDIPETINEIHIDHNKIQAIEIEDIIRYSKIYRIGIGHNQIRMIENGSISFIPTIREIHIDNNKISRVPSGIPDIKIIQVVYIHTNNITKVGVNDFCPVGFGVKRAYYNGISIFNNPVPYWEVQPATFRCVTDRIAIQFGNYKKMEIWG??I?I???SI??????ES?TPKVRKAANVKKDAVSPKMFEEIKSQIDSIAQEVAIIKEQQAIQTVCIKGTKVHMKCFIAFPQIKTFHEASEDCISRGGTIGTPQTGSENDAIYEYIRQSVGAEAEIWIGINDMAAEGAWVDMTGGHIAYK?WETEITAQPDGGKAENCAAISGAANGKWFDKRCRDKIPYICQFAIVMQAIMIIICAGAIIGHGGCQDHAGGPEDSPAPDTTGVPVEEEDPFFKVPVNKIAAAISNFGYDIYRMRSSISPAANVIISPISVATAISAISIGAEQRTESTIHRAIYYDIISNPDIHGTYKEIIAAVTAPQKNFKSASRVIFERKIRIKSSFV????????????????????????????????????????????????????IGVAYFKGQWVTKFDSRKTSIEDFHIDEERTVRVPMMSDPKAIIRYGIDSDISCKIAQIPISGSMSIIFFIPIKVTQNITIIEESITSEFIHDIDR????IQA??T?P???IS?EGE?TKSIQEMKIQSIFDSPDFSKITGKPIKITQVEHRGGFEWNEDGASTAPGPGIQPAGITFPIDYHINQPF?FVIRDSDTGAIIFIGKIIDPRGT"/>
                                    
        <sequence id="seq_Crocuta_crocuta_793_Kenya" spec="Sequence" taxon="Crocuta_crocuta_793_Kenya" totalcount="20" value="QMSYGYDEKSAGGISVPGPMGPSGPRGIPGPPGAPGPQGFQGPPGEPGEPGASGPMGPRGPPGPPGKNGDDGEAGKPGRPGERGPPGPQGARGIPGTAGIPGMKGHRGFSGIDGAKGDAGPAGPKGEPGSPGENGAPGQMGPRGIPGERGRPGAPGPAGARGNDGATGAAGPPGPTGPAGPPGFPGAVGAKGEAGPQGARGSEGPQGVRGEPGPPGPAGAAGPAGNPGADGQPGAKGANGAPGIAGAPGFPGARGPSGPQGPSGPPGPKGNSGEPGAPGN?G?AGAKGEPGPTG?QGPP?PAGEEGKRGARGEPGPTGIPGPPGERGGPGSRGFPGADGVAGPKGPAGERGSPGPAGPKGSPGEAGRPGEAGIPGAKGITGSPGSPGPDGKTGPPGPAGQDGRPGPPGPPGARGQAGVMGFPGPKGAAGEPGKAGERGVPGPPGAVGPAGKDGEAGAQGPPGPAGPAGERGEQGPAGSPGFQGIPGPAGPPGEAGKPGEQGVPGDIGAPGPSGARGERGFPGERGVQGPPGPAGPRGANGAPGNDGAKGDAGAPGAPGSQGAPGIQGMPGERGAAGIPGPKGDRGDAGPKGADGSPGKDGVRGITGPIGPPGPAGAPGDKGEAGPSGPAGPTGARGAPGDRGEPGPPGPAGFAGPPGADGQPGAKGEPGDAGAKGDA?P?G??G?TGPPGPIGNVGAPGPKGARGSAGPPGATGFPGAAGRVGPPGPSGNAGPPGPPGPVGKEGGKGVRGETGPAGRPGEVGPPGPPGPTGEKGSPGADGPAGAPGTPGPQGIAGQRGVVGIPGQRGERGFPGIPGPSGEPGKQGPSGPSGERGPPGPMGPPGIAGPPGESGREGSPGAEGSPGRDGSPGPKGDRGETGPSGPPGAPGAPGAPGPVGPAGKNGDRGETGPAGPAGPIGPVGARGPAGPQGPRGDKGEAGEQGDRGIKGHRGFSGIQGPPGPPGSPGEQGPSGASGPAGPRGPPGAAGSPGKDGINGIPGPIGPPGPRGRTGDAGPVGPPGPPGPPGPPGPPSGGFDFSFIPQPPQEKAHDGGRYYRAQYDPGKGV--GPGPMGIMGPRGPPGASGAPGPQGFQGPAGEPGEPGQTGPAGARGPPGPPGKAGEDGHPGKPGRPGERGVVGPQGARGFPGTPGIPGFKGIRGHNGIDGIKGQPGA????GEPGAPGENGTPGQTGARGIPGERGRVGAPGPAGARGSDGSVGPVGPAGPIGSAGPPGFPGAPGPKGEIGPVGNPGPAGPAGPRGEMGIPGVSGPVGPPGNPGANGITGAKGAAGIPGVAGAPGIPGPRGIPGPVGAAGATGARGIVGEPGPAGSKGESGNKGEPGSAGPQGPPGPSGEEGKRGPNGEAGSTGPSGPPGIRGSPGSRGIPGADGRAGVMGPPGPRGATGPAGVRGPNGDAGRPGEPGIMGPRGFPGAPGNVGPAGKEGPMGVPGIDGRPGPIGPAGARGEPGNIGFPGPKGPTGEPGKGGEKGHAGIAGARGAPGPDGNNGAQGPPGPQGVQGGKGEQGPAGPPGFQGIPGPAGTAGEAGKPGERGIPGEFGIPGPAGPRGERGPPGESGAAGPSGPIGSRGPSGPPGPDGNKGEPGVIGAPGTAGPSGPSGIPGERGAAGIPGGKGEKGEPGIRGEIGSPGRDGARGAPGAVGAPGPAGATGDRGEAGPAGPAGPAGPRGSPGERGEVGPAGPNGFAGPAGAAGQPGAKGERGTKGPKGENGPVGPTGPVGSAGPSGPNGPPGPAGSRGDGGPPGATGFPGAAGRTGPPGPSGITGPPGPPGAAGKEGVRGPRGDQGPVGRTGETGASGPPGFAGEKGPSGEPGTAGPPGTPGPQGIIGAPGIIGIPGSRGERGIPGVSGSVGEPGPIGIAGPPGARGGPGAVGAPGVNGAPGEAGRDGNPGNDGPPGRDGQPGHKGERGYPGNIGPVGAAGAPGPHGPVGPAGKHGNRGEPGPAGVVGPVGAVGPRGPSGPQGIRGDKGEPGDKGPRGIPGIKGHNGIQGIPGIAGQHGDQGSPGSVGPAGPRGPAGPSGPVGKDGRTGHPGSVGPAGVRGSQGSQGPAGPPGPPGPPGPPGPSGGGYDFGYEGDFYRAMKAIAIIICIAQIWGCQAAPHISGIVYREIDCDDPETEQAAIVAVDYINNHVIQGYKHTINQIDKVKVWPRRPMGEVFEIEIDTIETKCYFIDPTPVANCTVRPITEHAVEGDCDFQVIKQDGQFTVIFAKCGSSPDSAEDVIKVCPQCPIIAPINDTKVVHAVEVAITAFNTQSNGSYFQIVEVSRAQHVPIPPSTYVEFAVTATDCVAAEVTDPAKCNPIAEKQNGFCKATITEKVGGEDVAVTCTIFQTQPVPPQPQPDGAEMPTTPSVADPAASPSIPADPPAAAIVVGPVVAAAPQVPIPGHRAHYDIRHAFMGVASVESASGEAIHVGKVPTVAQPSVPVAAGPVVRPCPGRIRHFKIMARPVIIISIGIIAGIIPAIAACPQNCHCHGDIQHVICDKVGIQKIPKVSEKTKIINIQRNNFPVIAANSFRAMPQIVSIHIQHCQIREVAAGAFRGIKQIIYIYISHNDIRVIRAGAFDDITEITYIYIDHNKVTEIPRGIISPIVNIFIIQINNNKIREIRAGAFQGAKDIRWIYISENAITSIQPGAIDDVENIAKFFIDGNQISSYPSAAISKIRVVEEIKISHNPIKSIPDSAFQSFGRYIETIWIDDTNIEKFSDGAFIGVTTIKHIHIENNRITQIPSNFPFDSIETITITNNPWKCTCQIRGIRRWIEAKTSRPDATCASPAKFKGQHIRDTDAFRGCKFPTKRSKKAGRHMGFISPACVIFFFFGVKVYCQYENYQWDEDYDQEPDDVYQPEFQFHQNEDYQVRFHQYMIGCATECFCPPNFPSSMYCDNRKIKTIPRVPAHIQQVYIQFNEIEAVTADSFINATHIKEINISNNKITSQKIDYGVFAKISNIIQIHIQHNNIEEFPFPIPKSIERIIIGYNEISRIQTNAMDGIVNITMIDICFNHIEDSMIQENIIAKMEKIMQINICNNRIESMPPGIPSSIMYISIENNSISSIPENYFSEIPKIHAIRMSHNKIQDIPYNIFNISNIIEINVGHNKIKQVFYIPRNIEHIYIESNEIE????????????PIHY?HITYIRM?QNKIKEPISSYISICFPI?HTIYYGEQRST?GQTIQIK??V???FQGDA??E??D?HQEG????ET?E?ID?HY?G??MRAWIFFIICIAGRAIAAPQQEAIPDETEVVEETVAEVAEGPVGANPVQVEVGEFDEGAEETEEEVVAENPCQNHHCKHGKVCEIDENNTPMCVCQDPTSCPAPIGDFEKVCSNDNKTFDSSCHFFATKCTIEGTKKGHKIHIDYIGPCKYIPRCIDSEITEFPIRMRDWIKNVIVTIYERDENNNIITEKQKIRVKKIHENEKRIEAGDHPVEIIARDFEKNYNMYIFPVHWQFGQIDQHPIDGYISHTEIAPIRAPIIPMEHCTTRFFETCDIDNDKYIAIDEWAGCFGIKEQDIDKDIVIMASPRPIIMIAIIPWIVIADQESCEGRCTEGFNADRKCQCDEICSYYQSCCEDYVAECKPQVTRGDVFNIPEDEYGVHDYHEEIRDNSSVIPQPGGATQSPGIQARAEASPDQEASVVPFIKPEEEATGPVQGAIGPETSESPAEEEICSGKPFDAFTDIKNGSIFAFRGQYCYEIDEKAVRPGYPKIIRDVWGIEGPIDAAFTRINCQGKTYIFQGYQYWRFEDGVIDPDYPRNISEGFKGIPDNVDAAIAIPAHSYSGRERVYFFKGRQYWEYEFQQQPSREECEGSSISAVFEHFAIIQRDSWESFFEIIFWTGSSGGASEPRIISRDWPGVPRQVDAAMAGRIYISGSAPQSWARKQKSKRRNRKRYRSRRNRSRGRGRSQSPHRQSRSVWISIFSSEEDSIATFNY-DYDIDWIVPSTCEPIQSVYFFSGDKYYRVNIRTRQVDVVSPPYPRSIAQYWIGCPDPGREMPTMWPIWIIASIIAISHAIPFEQKGFWDFTIDDGIPMINDEEASGAETTSGVPDIDSITPTFSAMCPFGCHCHIRVVQCSDIGIKSVPKEISPDTTIIDIQNNDISEIRKDDFKGIQHIYAIVIVNNKISKIHEKAFSPIRKIQKIYISKNHIVEIPPNIPSSIVEIRIHDNRIRKVPKGVFSGIRNMNCIEMGGNPIENSGFEPGAFDGIKINYIRISEAKITGIPKDIPETINEIHIDHNKIQAIEIEDIIRYSKIYRIGIGHNQIRMIENGSISFIPTIREIHIDNNKISRVPSGIPDIKIIQVVYIHTNNITKVGVNDFCPVGFGVKRAYYNGISIFNNPVPYWEVQPATFRCVTDRIAIQFGNYKKMEIWGAYIIICIFSIITQVTTESPTPKVRKAANVKKDAVSPKMFEEIKSQIDSIAQEVAIIKEQQAIQTVCIKGTKVHMKCFIAFPQIKTFHEASEDCISRGGTIGTPQTGSENDAIYEYIRQSVGAEAEIWIGINDMAAEGAWVDMTGGHIAYKNWETEITAQPDGGKAENCAAISGAANGKWFDKRCRDKIPYICQFAIVMQAIMIIICAGAIIGHGGCQDHAGGPEDSPAPDTTGVPVEEEDPFFKVPVNKIAAAISNFGYDIYRMRSSISPAANVIISPISVATAISAISIGAEQRTESTIHRAIYYDIISNPDIHGTYKEIIAAVTAPQKNFKSASRVIFERKIRIKSSFVAPIEKSYGTRPRIISGNPRIDIQEVNNWVQAQMKGKIARSTREMPSEISIIIIGVAYFKGQWVTKFDSRKTSIEDFHIDEERTVRVPMMSDPKAIIRYGIDSDISCKIAQIPISGSMSIIFFIPIKVTQNITIIEESITSEFIHDIDREIKTIQAVITIPKIKISYEGEVTKSIQEMKIQSIFDSPDFSKITGKPIKITQVEHRGGFEWNEDGASTAPGPGIQPAGITFPIDYHINQPFIFVIRDSDTGAIIFIGKIIDPRGT"/>
                                    
        <sequence id="seq_Crocuta_crocuta_801_Kenya" spec="Sequence" taxon="Crocuta_crocuta_801_Kenya" totalcount="20" value="QMSYGYDEKSAGGISVPGPMGPSGPRGIPGPPGAPGPQGFQGPPGEPGEPGASGPMGPRGPPGPPGKNGDDGEAGKPGRPGERGPPGPQGARGIPGTAGIPGMKGHRGFSGIDGAKGDAGPAGPKGEPGSPGENGAPGQMGPRGIPGERGRPGAPGPAGARGNDGATGAAGPPGPTGPAGPPGFPGAVGAKGEAGPQGARGSEGPQGVRGEPGPPGPAGAAGPAGNPGADGQPGAKGANGAPGIAGAPGFPGARGPSGPQGPSGPPGPKGNSGEPGAPGNKGDA?AKGEPGPTGIQGPPGPAGEEGKRGARGEPGPTGIPGPPGERGGPGSRGFPGADGVAGPKGPAGERGSPGPAGPKGSPGEAGRPGEAGIPGAKGITGSPGSPGPDGKTGPPGPAGQDGRPGPPGPPGARGQAGVMGFPGPKGAAGEPGKAGERGVPGPPGAVGPAGKDGEAGAQGPPGPA??????????????????GIPGPAGPPGEAGKPGEQGVPGDIGAPGPSGARGERGFPGERGVQGPPGPAGPRGANGAPGNDGAKGDAGAPGAPGSQGAPGIQGMPGERGAAGIPGPKGDRGDAGPKGADGSPGKDGVRGITGPIGPPGPAGAPGDKGEAGPSGPAGPTGARGAPGDRGEPGPPGPAGFAGPP???GQPGAKGEPGDAGAKGDAGPPGPAGPTGPPGPIGNVGAPGPKGARGSAGPPGATGFPGAAGRVGPPGPSGNAGPPGPPGPVGKEGGKGVRGETGPAGRPGEVGPPGPPGPTGEKGSPGADGPAGAPGTPGPQGIAGQRGVVGIPGQRGERGFPGIPGPSGEPGKQGPSGPSGERGPPGPMGPPGIAGPPGESGREGSPGAEGSPGRDGSPGPKGDRGETGPSGPPGAPGAPGAPGPVGPAGKNGDRGETGPAGPAGPIGPVGARGP?GPQGPRGDKGEAGEQGDRGIKGHRGFSGIQGPPGPPGSPGEQGPSGASGPAGPRGPPGAAGSPGKDGINGIPGPIGPPGPRGRTGDAGPVGPPGPPGPPGPPGPPSGGFDFSFIPQPPQEKAHDGGRYYRAQYDPGKGV--GPGPMGIMGPRGPPGASGAPGPQGFQGPAGEPGEPGQTGPAGARGPPGPPGKAGEDGHPGKPGRPGERGVVGPQGARGFPGTPGIPGFKGIRGHNGIDGIKGQPGAPGVKGEPGAPGENGTPGQTGARGIPGERGRVGAPGPAGARGSDGSVGPVGPAGPIGSAGPPGFPGAPGPKGEIGPVGNPGPAGPAGPRGEMGIPGVSGPVGPPGNPGANGITGAKGAAGIPGVAGAPGIPGPRGIPGPVGAAGATGARGIVGEPGPAGSKGESGNKGEPGSAGPQGPPGPSGEEGKRGPNGEAGSTGPSGPPGIRGSPGSRGIPGADGRAGVMGPPGPRGATGPAGVRGPNGDAGRPGEPGIMGPRGFPGAPGNVGPAGKEGPMGVPGIDGRPGPIGPAGARGEPGNIGFPGPKGPTGEPGKGGEKGHAGIAGARGAPGPDGNNGAQGPPGPQGVQGGKGEQGPAGPPGFQGIPGPAGTAGEAGKPGERGIPGEFGIPGPAGPRGERGPPGESGAAGPSGPIGSRGPSGPPGPDGNKGEPGVIGAPGTAGPSGPSGIPGERGAAGIPGGKGEKGEPGIRGEIGSPGRDGARGAPGAVGAPGPAGATGDRGEAGPAGPAGPAGPRGSPGERGEVGPAGPNGFAGPAGAAGQPGAKGERGTKGPKGENGPVGPTGPVGSAGPSGPNGPPGPAGSRGDGGPPGATGFPGAAGRTGPPGPSGITGPPGPPGAAGKEGVRGPRGDQGPVGRTGETGASGPPGFAGEKGPSGEPGTAGPPGTPGPQGIIGAPGIIGIPGSRGERGIPGVSGSVGEPGPIGIAGPPGARGGPGAVGAPGVNGAPGEAGRDGNPGNDGPPGRDGQPGHKGERGYPGNIGPVGAAGAPGPHGPVGPAGKHGNRGEPGPAGVVGPVGAVGPRGPSGPQGIRGDKGEPGDKGPRGIPGIKGHNGIQGIPGIAGQHGDQGSPGSVGPAGPRGPAGPSGPVGKDGRTGHPGSVGPAGVRGSQGSQGPAGPPGPPGPPGPPGPSGGGYDFGYEGDFYRAMKAIAIIICIAQIWGCQAAPHISGIVYREIDCDDPETEQAAIVAVDYINNHVIQGYKHTINQIDKVKVWPRRPMGEVFEIEIDTIETKCYFIDPTPVANCTVRPITEHAVEGDCDFQVIKQDGQFTVIFAKCGSSPDSAEDVIKVCPQCPIIAPINDTKVVHAVEVAITAFNTQSNGSYFQIVEVSRAQHVPIPPSTYVEFAVTATDCVAAEVTDPAKCNPIAEKQNGFCKATITEKVGGEDVAVTCTIFQTQPVPPQPQPDGAEMPTTPSVADPAASPSIPADPPAAAIVVGPVVAAAPQVPIPGHRAHYDIRHAFMGVASVESASGEAIHVGKVPTVAQPSVPVAAGPVVRPCPGRIRHFKIMARPVIIISIGIIAGIIPAIAACPQNCHCHGDIQHVICDKVGIQKIPKVSEKTKIINIQRNNFPVIAANSFRAMPQIVSIHIQHCQIREVAAGAFRGIKQIIYIYISHNDIRVIRAGAFDDITEITYIYIDHNKVTEIPRGIISPIVNIFIIQINNNKIREIRAGAFQGAKDIRWIYISENAITSIQPGAIDDVENIAKFFIDGNQISSYPSAAISKIRVVEEIKISHNPIKSIPDSAFQSFGRYIETIWIDDTNIEKFSDGAFIGVTTIKHIHIENNRITQIPSNFPFDSIETITITNNPWKCTCQIRGIRRWIEAKTSRPDATCASPAKFKGQHIRDTDAFRGCKFPTKRSKKAGRH???????????????????CQYENYQWDEDYDQEPDDVYQPEFQFHQNEDYQVRFHQYMIGCATECFCPPNFPSSMYCDNRKIKTIPRVPAHIQQVYIQFNEIEAVTADSFINATHIKEINISNNKITSQKIDYGVFAKISNIIQIHIQHNNIEEFPFPIPKSIERIIIGYNEISRIQTNAMDGIVNITMIDICFNHIEDSMIQENIIAKMEKIMQINICNNRIESMPPGIPSSIMYISIENNSISSIPENYFSEIPKIHAIRMS????QDIPYNIFNISNIIEINVGHNKIKQVFYIPRNIEHIYIESNEIENINVTVMCPSVDPIHYHHITYIRMDQNKIKEPISSYISICFPIIHTIYYGEQRSTDGQTIQIKTQVFRRFQGDADSEEHDDHQEGPEQEETEENIDPHYYGSQMRAWIFFIICIAGRAIAAPQQEAIPDETEVVEETVAEVAEGPVGANPVQVEVGEFDEGAEETEEEVVAENPCQNHHCKHGKVCEIDENNTPMCVCQDPTSCPAPIGDFEKVCSNDNKTFDSSCHFFATKCTIEGTKKGHKIHIDYIGPCKYIPRCIDSEITEFPIRMRDWIKNVIVTIYERDENNNIITEKQKIRVKKIHENEKRIEAGDHPVEIIARDFEKNYNMYIFPVHWQFGQIDQHPIDGYISHTEIAPIRAPIIPMEHCTTRFFETCDIDNDKYIAIDEWAGCFGIKEQDIDKDIVIMASPRPIIMIAIIPWIVIADQESCEGRCTEGFNADRKCQCDEICSYYQSCCEDYVAECKPQVTRGDVFNIPEDEYGVHDYHEEIRDNSSVIPQPGGATQSPGIQARAEVSPDQEASVVPFIKPEEEATGPVQGAIGPETSESPTEEEICSGKPFDAFTDIKNGSIFAFRGQYCYEIDEKAVRPGYPKIIRDVWGIEGPIDAAF?RI???GKTYIFQGYQYWRFEDGVIDPDYPRNISEGFKGIPDNVDAAIAIPAHSYSGRERVYFFKGRQYWEYEFQQQPSREECEGSSISAVFEHFAIIQRDSWESFFEIIFWTGSSGGASEPRIISRDWPGVPRQVDAAMAGRIYISGSAPQSWARKQKSKRRNRKRYRSRRNRSRGR??SQSPHRQSRSVWISIFSSEEDSIATFNY-DYDIDWIVPSTCEPIQSVYFFSGDKYYRVNIRTRQVDVVSPPYPRSIAQYWIGCPDPGREMPTMWPIWIIASIIAISHAIPFEQKGFWDFTIDDGIPMINDEEASGAETTSGVPDIDSITPTFSAMCPFGCHCHIR?VQCSDIGIKSVPKEISPDTTIIDIQNNDISEIRKDDFKGIQHIYAIVIVNNKISKIHEKAFSPIRKIQKIYISKNHIVEIPPNIPSSIVEIRIHDNRIRKVPKGVFSGIRNMNCIEMGGNPIENSGFEPGAFDGIKINYIRISEAKITGIPKDIPETINEIHIDHNKIQAIEIEDIIRYSKIYRIGIGHNQIRMIENGSISFIPTIREIHIDNNKISRVPSGIPDIKIIQVVYIHTNNITKVGVNDFCPVGFGVKRAYYNGISIFNNPVPYWEVQPATFRCVTDRIAIQFGNYKK?EI?G?YIIICIFSIITQVTTESPTPKVRKAANVKKDAVSPKMFEEIKSQIDSIAQEVAIIKEQQAIQTVCIKGTKVHMKCFIAFPQIKTFHEASEDCISRGGTIGTPQTGSENDAIYEYIRQSVGAEAEIWIGINDMAAEGAWVDMTGGHIAYKNWETEITAQPDGGKAENCAAISGAANGKWFDKRCRDKIPYICQFAIVMQAIMIIICAGAIIGHGGCQDHAGGPEDSPAPDTTGVPVEEEDPFFKVPVNKIAAAISNFGYDIYRMRSSISPAANVIISPISVATAISAISIGAEQRTESTIHRAIYYDIISNPDIHGTYKEIIAAVTAPQKNFKSASRVIFERKIRIKSSFVAPIEKSYGTRPRIISGNPRIDIQEVNNWVQAQMKGKIARSTREMPSEISIIIIGVAYFKGQWVTKFDSRKTSIEDFHIDEERTVRVPMMSDPKAIIRYGIDSDISCKIAQIPISGSMSIIFFIPIKVTQNITIIEESITSEFIHDIDREIKTIQAVITIPKIKISYEGEVTKSIQEMKIQSIFDSPDFSKITGKPIKITQVEHRGGFEWNEDGASTAPGPGIQPAGITFPIDYHINQPFIFVIRDSDTGAIIFIGKIIDPRGT"/>
                                    
        <sequence id="seq_Crocuta_crocuta_815_Kenya" spec="Sequence" taxon="Crocuta_crocuta_815_Kenya" totalcount="20" value="QMSYGYDEKSAGGISVPGPMGPSGPRGIPGPPGAPGPQGFQGPPGEPGEPGASGPMGPRGPPGPPGKNGDDGEAGKPGRPGERGPPGPQGARGIPGTAGIPGMKGHRGFSGIDGAKGDAGPAGPKGEPGSPGENGAPGQMGPRGIPGERGRPGAPGPAGARGNDGATGAAGPPGPTGPAGPPGFPGAVGAKGEAGPQGARGSEGPQGVRGEPGPPGPAGAAGPAGNPGADGQPGAKGANGAPGIAGAPGFPGARGPSGPQGPSGPPGPKGNSG?PGAPGNKGDAGAKGEPGPTGIQGPPGPAGEEGKRGARGEPGPTGIPGPPGERGGPGSRGFPGADGVAG??GPAGERGSPGPAGPKGSPGEAGRPGEAGIPGAKGITGSPGSPGPD?KTGPPGPAGQDGRPGPPGPPGARGQAGVMGFPGPKGAAGEPGKAGERGVPGPPGAVGPAGKDGEAGAQGPPGPAGPAGERGEQGPAGSPGFQGIPGPAGPPGEAGKPGEQGVPGDIGAPGPSGARGERGFPGERGVQGPPGPAGPRGA?GA?G???AKGDAGAPGAPGSQGAPGIQGMPGERGAAGIPGPKGDRGDAGPKGADGSPGKDGVRGITGPIGPPGPAG??GD?GEAGPSGPAGPTGARGAPGDR???????????????GADGQPGAKGEPGDAGAKGDAGPPGPAGPTGPPGPIGNVGAPGPKGARGSAGPPGATGFPGAAGRVGPP???G?AGPPGPPGP?GKEGG?GVR??T??AG??GE?GPPGPPGPTGEKGSPGADGPAGAPGTPGPQGIAGQRGVVGIPGQRGERGFPGIPGPS???G?????G?SG??GPPGPMGPPGIAGPPGESGREGSPGAEGSPGRDGSPGPKGDRGETGPSGPPGAPGAPGAPGPIGPAGKNGDRGETGPAGPAGPIGPVGARGPAGPQGPRGDKGEAGEQGDRGIKGHRGFSGIQGPPGPPGSPGEQGPSGASGPAGPRGPPGAAGSPGKDGINGIPGPIGPPGPRGRTGDAGPVGPPGPPGPPGPPGPPSGGFDFSFIPQPPQEKAHDGGRYYRAQYDPGKGV--GPGPMGIMGPRGPPGASGAPGPQGFQGPAGEPGEPGQTGPAGARGPPGPPGKAGEDGHPGKPGRPGERGVVGPQGARGFPGTPGIPGFKGIRGHNGIDGIKGQPGAPGVKGEPGAPGENGTPGQTGARGIPGERGRVGAPGPAGARGSDGSVGPVGPAGPIGSAGPPGFPGAPGPKGEIGPVGNPGPAGPAGPRGEMGIPGVSGPVGPPGNPGANGITGAKGAAGIPGVAGAPGIPGPRGIPGPVGAAGATGARGIVGEPGPAGSKGESGNKGEPGSAGPQGPPGPSGEEGKRGPNGEAGSTGPSGPPGIRGSPG???IPGAD?RA?V?GPPGPRGATGPAGVRGPNGDAGRPGEPGIMGPRGFPGAPGNVGPAGKEGPMGVPGIDGRPGPIGPAGARGEPGNIGFPGPKGPTGEPGKGGEKGHAGIAGARGAPGPDGNNGAQGPPGPQGVQGGKGEQGPAGPPGFQGIPGPAGTAGEAGKPGERGIPGEFGIPGPAGPRGERGPPGESGAAGPSGPIGSRGPSGPPGPDGNKGEPGVIGAPGTAGPSGPSGIPGERGAAGIPGGKGEKGEPGIRGEIGSPGRDGARGAPGAVGAPGPAGATGDRGEAGPAGPAGPAGPRGSSGERGEVGPAGPNGFAGPAGAAGQPGAKGERGTKGPKGENGPVGPTGPVGSAGPSGPNGPPGPAGSRGDGGPPGATGFPGAAGRTGPPGPSGITGPPGPPGAAGKEGVRGPRGDQGPVGRTGETGASGPPGFAGEKGPSGEPGTAGPPGTPGPQGIIGAPGIIGIPGSRGERGIPGVSGSVGEPGPIGIAGPPGARGGPGAVGAPGVNGAPGEAGRDGNPGNDGPPGRDGQPGHKGERGYPGNIGPVGAAGAPGPHGP?????????????GPAGVVGPVGAVGPRGPSGPQGIRGDKGEPGDKGPRGIPGIKGHNGIQGIPGIAGQHGDQGSPGSVGPAGPRGPAGPSGPVGKDGRTGHPGSVGPAGVRGSQGSQGPAGPPGPPGPPGPPGPSGGGYDFGYEGDFYRAMKAIAIIICIAQIWGCQAAPHISGIVYREIDCDDPETEQAAIVAVDYINNHVIQGYKHTINQIDKVKVWPRRPMGEVFEIEIDTIETKCYFIDPTPVANCTVRPITEHAVEGDCDFQVIKQDGQFTVIFAKCGSSPDSAEDVIKVCPQCPIIAPINDTKVVHAVEVAITAFNTQSNGSYFQIVEVSRAQHVPIPPSTYVEFAVTATDCVAAEVTDPAKCNPIAEKQNGFCKATITEKVGGEDVAVTCTIFQTQPVPPQPQPDGAEMPTTPSVADPAASPSIPADPPAAAIVVGPVVAAAPQVPIPGHRAHYDIRHAFMGVASVESASGEAIHVGKVPTVAQPSVPVAAGPVVRPCPGRIRHFKIMARPVIIISIGIIAGIIPAIAACPQNCHCHGDIQHVICDKVGIQKIPKVSEKTKIINIQRNNFPVIAANSFRAMPQIVSIHIQHCQIREVAAGAFRGIKQIIYIYISHNDIRVIRAGAFDDITEITYIYIDHNKVTEIPRGIISPIVNIFIIQINNNKIREIRAGAFQGAKDIRWIYISENAITSIQPGAIDDVENIAKFFIDGNQISSYPSAAISKIRVVEEIKISHNPIKSIPDSAFQSFGRYIETIWIDDTNIEKFSDGAFIGVTTIKHIHIENNRITQIPSNFPFDSIETITITNNPWKCTCQIRGIRRWIEAKTSRPDATCASPAKFKGQHIRDTDAFRGCKFPTKRSKKAGRH??F?????VIFFFFGVKVYCQYENYQWDEDYDQEPDDVYQPEFQFHQNEDYQVRFHQYMIGCATECFCPPNFPSSMYCDNRKIKTIPRVPAHIQQVYIQFNEIEAVTADSFINATHIKEINISNNKITSQKIDYGVFAKISNIIQIHIQHNNIEEFPFPIPKSIERIIIGYNEISRIQTNAMDGIVNITMIDICFNHIEDSMIQENIIAKMEKIMQINICNNRIESMPPGIPSSIMYISIENNSISSIPENYFSEIPKIHAIRMSHNKIQDIPYNIFNISNIIEINVGHNKIKQVFYIPRNIEHIYIESNEIENINVTVMCPSVDPIHYHHITYIRMDQNKIKEPISSYISICFPIIHTIYYGEQRSTDGQTIQIKTQVFRRFQGDADSEEHDDHQEGPEQEETEENIDPHYYGSQMRAWIFFIICIAGRAIAAPQQEAIPDETEVVEETVAEVAEGPVGANPVQVEVGEFDEGAEETEEEVVAENPCQNHHCKHGKVCEIDENNTPMCVCQDPTSCPAPIGDFEKVCSNDNKTFDSSCHFFATKCTIEGTKKGHKIHIDYIGPCKYIPRCIDSEITEFPIRMRDWIKNVIVTIYERDENNNIITEKQKIRVKKIHENEKRIEAGDHPVEIIARDFEKNYNMYIFPVHWQFGQIDQHPIDGYISHTEIAPIRAPIIPMEHCTTRFFETCDIDNDKYIAIDEWAGCFGIKEQDIDKDIVIMASPRPIIMIAIIPWIVIADQESCEGRCTEGFNA??K?QCDEICSYYQSCCEDYVAECKPQVTRGDVFNIPEDEYGVHDYHEEIRDNSSVIPQPGGATQSPGIQARAEASPDQEASVVPFIKPEEEATGPVQGAIGPETSESPAEEEICSGKPFDAFTDIKNGSIFAFRGQYCYEIDEKAVRPGYPKIIRDVWGIEGPIDAAFTRINCQGKTYIFQGYQYWRFEDGVIDPDYPRNISEGFKGIPDNVDAAIAIPAHSYSGRERVYFFKGRQYWEYEFQQQPSREECEGSSISAVFEHFAIIQRDSWESFFEIIFWTGSSGGASEPRIISRDWPGVPRQVDAAMAGRIYISGSAPQSWARKQKSKRRNRKRYRSRRNRSRGRGRSQSPHRQSRSVWISIFSSEEDSIATFNY-DYDIDWIVPSTCEPIQSVYFFSGDKYYRVNIRTRQVDVVSPPYPRSIAQYWIGCPDPGREMPTMWPIWIIASIIAISHAIPFEQKGFWDFTIDDGIPMINDEEASGAETTSGVPDIDSITPTFSAMCPFGCHCHIRVVQCSDIGIKSVPKEISPDTTIIDIQNNDISEIRKDDFKGIQHIYAIVIVNNKISKIHEKAFSPIRKIQKIYISKNHIVEIPPNIPSSIVEIRIHDNRIRKVPKGVFSGIRNMNCIEMGGNPIENSGFEPGAFDGIKINYIRISEAKITGIPKDIP??????????NKIQAIEIEDIIRYSKIYRIGIGHNQIRMIENGSISFIPTIREIHIDNNKISRVPSGIPDIKIIQVVYIHTNNITKVGVNDFCPVGFGVKRAYYNGISIFNNPVPYWEVQPATFRCVTDRIAIQFGNYKKMEIWGAYIIICIFSIITQVT??????KVRKAANVKKDAVSPKMFEEIKSQIDSIAQEVAIIKEQQAIQTVCIKGTKVHMKCFIAFPQIKTFHEASEDCISRGGTIGTPQTGSENDAIYEYIRQSVGAEAEIWIGINDMAAEGAWVDMTGGHIAYKNWETEITAQPDGGKAENCAAISGAANGKWFDKRCRDKIPYICQFAIVMQAIMIIICAGAIIGHGGCQDHAGGPEDSPAPDTTGVPVEEEDPFFKVPVNKIAAAISNFGYDIYRMRSSISPAANVIISPISVATAISAISIGAEQRTESTIHRAIYYDIISNPDIHGTYKEIIAAVTAPQKNFKSASRVIFERKIRIKSSFVAPIEKSYGTRPRIISGNPRIDIQEVNNWVQAQMKGKIARSTREMPSEISIIIIGVAYFKGQWVTKFDSRKTSIEDFHIDEERT??VPM?S??KA?????????????IAQIPISGSMSIIFFIPIKVTQNITIIEESITSEFIHDIDREIKTIQAVITIPKIKISYEGEVTKSIQEMKIQSIFDSPDFSKITGKPIKITQVEHRGGFEWNEDGASTAPGPGIQPAGITFPIDYHINQPFIFVIRDSDTGAIIFIGKIIDPRGT"/>
                                    
        <sequence id="seq_Crocuta_crocuta_Somalia" spec="Sequence" taxon="Crocuta_crocuta_Somalia" totalcount="20" value="QMSYGYDEKSAGGISVPGPMGPSGPRGIPGPPGAPGPQGFQGPPGEPGEPGASGPMGPRGPPGPPGKNGDDGEAGKPGRPGERGPPGPQGARGIPGTAGIPGMKGHRGFSGIDGAKGDAGPAGPKGEPGSPGENGAPGQMGPRGIPGERGRPGAPGPAGARGNDGATGAAGPPGPTGPAGPPGFPGAVGAKGEAGPQGARGSEGPQGVRGEPGPPGPAGAAGPAGNPGADGQPGAKGANGAPGIAGAPGFPGARGPSGPQGPSGPPGPKGNSGEPGAPGNKGDAGAKGEPGPTGIQGPPGPAGEEGKRGARGEPGPTGIPGPPGERGGPGSRGFPGADGVAGPKGPAGERGSPGPAGPKGSPGEAGRPGEAGIPGAKGITGSPGSPGPDGKTGPPGPAGQDGRPGPPGPPGARGQAGVMGFPGPKGAAGEPGKAGERGVPGPPGAVGPAGKDGEAGAQGPPGPAGPAGERGEQGPAGSPGFQGIPGPAGPPGEAGKPGEQGVPGDIGAPGPSGARGERGFPGERGVQGPPGPAGPRGANGAPGNDGAKGDAGAPGAPGSQGAPGIQGMPGERGAAGIPGPKGDRGDAGPKGADGSPGKDGVRGITGPIGPPGPAGAPGDKGEAGPSGPAGPTGARGAPGDRGEPGPPGPAGFAGPPGADGQPGAKGEPGDAGAKGDAGPPGPAGPTGPPGPIGNVGAPGPKGARGSAGPPGATGFPGAAGRVGPPGPSGNAGPPGPPGPVGKEGGKGVRGETGPAGRPGEVGPPGPPGPTGEKGSPGADGPAGAPGTPGPQGIAGQRGVVGIPGQRGERGFPGIPGPSGEPGKQGPSGPSGERGPPGPMGPPGIAGPPGESGREGSPGAEGSPGRDGSPGPKGDRGETGPSGPPGAPGAPGAPGPVGPAGKNGDRGETGPAGPAGPIGPVGARGPAGPQGPRGDKGEAGEQGDRGIKGHRGFSGIQGPPGPPGSPGEQGPSGASGPAGPRGPPGAAGSPGKDGINGIPGPIGPPGPRGRTGDAGPVGPPGPPGPPGPPGPPSGGFDFSFIPQPPQEKAHDGGRYYRAQYDPGKGV--GPGPMGIMGPRGPPGASGAPGPQGFQGPAGEPGEPGQTGPAGARGPPGPPGKAGEDGHPGKPGRPGERGVVGPQGARGFPGTPGIPGFKGIRGHNGIDGIKGQPGAPGVKGEPGAPGENGTPGQTGARGIPGERGRVGAPGPAGARGSDGSVGPVGPAGPIGSAGPPGFPGAPGPKGEIGPVGNPGPAGPAGPRGEMGIPGVSGPVGPPGNPGANGITGAKGAAGIPGVAGAPGIPGPRGIPGPVGAAGATGARGIVGEPGPAGSKGESGNKGEPGSAGPQGPPGPSGEEGKRGPNGEAGSTGPSGPPGIRGSPGSRGIPGADGRAGVMGPPGPRGATGPAGVRGPNGDAGRPGEPGIMGPRGFPGAPGNVGPAGKEGPMGVPGIDGRPGPIGPAGARGEPGNIGFPGPKGPTGEPGKGGEKGHAGIAGARGAPGPDGNNGAQGPPGPQGVQGGKGEQGPAGPPGFQGIPGPAGTAGEAGKPGERGIPGEFGIPGPAGPRGERGPPGESGAAGPSGPIGSRGPSGPPGPDGNKGEPGVIGAPGTAGPSGPSGIPGERGAAGIPGGKGEKGEPGIRGEIGSPGRDGARGAPGAVGAPGPAGATGDRGEAGPAGPAGPAGPRGSPGERGEVGPAGPNGFAGPAGAAGQPGAKGERGTKGPKGENGPVGPTGPVGSAGPSGPNGPPGPAGSRGDGGPPGATGFPGAAGRTGPPGPSGITGPPGPPGAAGKEGVRGPRGDQGPVGRTGETGASGPPGFAGEKGPSGEPGTAGPPGTPGPQGIIGAPGIIGIPGSRGERGIPGVSGSVGEPGPIGIAGPPGARGGPGAVGAPGVNGAPGEAGRDGNPGNDGPPGRDGQPGHKGERGYPGNIGPVGAAGAPGPHGPVGPAGKHGNRGEPGPAGVVGPVGAVGPRGPSGPQGIRGDKGEPGDKGPRGIPGIKGHNGIQGIPGIAGQHGDQGSPGSVGPAGPRGPAGPSGPVGKDGRTGHPGSVGPAGVRGSQGSQGPAGPPGPPGPPGPPGPSGGGYDFGYEGDFYRAMKAIAIIICIAQIWGCQAAPHISGIVYREIDCDDPETEQAAIVAVDYINNHVIQGYKHTINQIDKVKVWPRRPMGEVFEIEIDTIETKCYFIDPTPVANCTVRPITEHAVEGDCDFQVIKQDGQFTVIFAKCGSSPDSAEDVIKVCPQCPIIAPINDTKVVHAVEVAITAFNTQSNGSYFQIVEVSRAQHVPIPPSTYVEFAVTATDCVAAEVTDPAKCNPIAEKQNGFCKATITEKVGGEDVAVTCTIFQTQPVPPQPQPDGAEMPTTPSVADPAASPSIPADPPAAAIVVGPVVAAAPQVPIPGHRAHYDIRHAFMGVASVESASGEAIHVGKVPTVAQPSVPVAAGPVVRPCPGRIRHFKIMARPVIIISIGIIAGIIPAIAACPQNCHCHGDIQHVICDKVGIQKIPKVSEKTKIINIQRNNFPVIAANSFRAMPQIVSIHIQHCQIREVAAGAFRGIKQIIYIYISHNDIRVIRAGAFDDITEITYIYIDHNKVTEIPRGIISPIVNIFIIQINNNKIREIRAGAFQGAKDIRWIYISENAITSIQPGAIDDVENIAKFFIDGNQISSYPSAAISKIRVVEEIKISHNPIKSIPDSAFQSFGRYIETIWIDDTNIEKFSDGAFIGVTTIKHIHIENNRITQIPSNFPFDSIETITITNNPWKCTCQIRGIRRWIEAKTSRPDATCASPAKFKGQHIRDTDAFRGCKFPTKRSKKAGRHMGFISPACVIFFFFGVKVYCQYENYQWDEDYDQEPDDVYQPEFQFHQNEDYQVRFHQYMIGCATECFCPPNFPSSMYCDNRKIKTIPRVPAHIQQVYIQFNEIEAVTADSFINATHIKEINISNNKITSQKIDYGVFAKISNIIQIHIQHNNIEEFPFPIPKSIERIIIGYNEISRIQTNAMDGIVNITMIDICFNHIEDSMIQENIIAKMEKIMQINICNNRIESMPPGIPSSIMYISIENNSISSIPENYFSEIPKIHAIRMSHNKIQDIPYNIFNISNIIEINVGHNKIKQVFYIPRNIEHIYIESNEIENINVTVMCPSVDPIHYHHITYIRMDQNKIKEPISSYISICFPIIHTIYYGEQRSTDGQTIQIKTQVFRRFQGDADSEEHDDHQEGPEQEETEENIDPHYYGSQMRAWIFFIICIAGRAIAAPQQEAIPDETEVVEETVAEVAEGPVGANPVQVEVGEFDEGAEETEEEVVAENPCQNHHCKHGKVCEIDENNTPMCVCQDPTSCPAPIGDFEKVCSNDNKTFDSSCHFFATKCTIEGTKKGHKIHIDYIGPCKYIPRCIDSEITEFPIRMRDWIKNVIVTIYERDENNNIITEKQKIRVKKIHENEKRIEAGDHPVEIIARDFEKNYNMYIFPVHWQFGQIDQHPIDGYISHTEIAPIRAPIIPMEHCTTRFFETCDIDNDKYIAIDEWAGCFGIKEQDIDKDIVIMASPRPIIMIAIIPWIVIADQESCEGRCTEGFNADRKCQCDEICSYYQSCCEDYVAECKPQVTRGDVFNIPEDEYGVHDYHEEIRDNSSVIPQPGGATQSPGIQARAEASPDQEASVVPFIKPEEEATGPVQGAIGPETSESPTEEEICSGKPFDAFTDIKNGSIFAFRGQYCYEIDEKAVRPGYPKIIRDVWGIEGPIDAAFTRINCQGKTYIFQGYQYWRFEDGVIDPDYPRNISEGFKGIPDNVDAAIAIPAHSYSGRERVYFFKGRQYWEYEFQQQPSREECEGSSISAVFEHFAIIQRDSWESFFEIIFWTGSSGGASEPRIISRDWPGVPRQVDAAMAGRIYISGSAPQSWARKQKSKRRNRKRYRSRRNRSRGRGRSQSPHRQSRSVWISIFSSEEDSIATFNY-DYDIDWIVPSTCEPIQSVYFFSGDKYYRVNIRTRQVDVVSPPYPRSIAQYWIGCPDPGREMPTMWPIWIIASIIAISHAIPFEQKGFWDFTIDDGIPMINDEEASGAETTSGVPDIDSITPTFSAMCPFGCHCHIRVVQCSDIGIKSVPKEISPDTTIIDIQNNDISEIRKDDFKGIQHIYAIVIVNNKISKIHEKAFSPIRKIQKIYISKNHIVEIPPNIPSSIVEIRIHDNRIRKVPKGVFSGIRNMNCIEMGGNPIENSGFEPGAFDGIKINYIRISEAKITGIPKDIPETINEIHIDHNKIQAIEIEDIIRYSKIYRIGIGHNQIRMIENGSISFIPTIREIHIDNNKISRVPSGIPDIKIIQVVYIHTNNITKVGVNDFCPVGFGVKRAYYNGISIFNNPVPYWEVQPATFRCVTDRIAIQFGNYKKMEIWGAYIIICIFSIITQVTTESPTPKVRKAANVKKDAVSPKMFEEIKSQIDSIAQEVAIIKEQQAIQTVCIKGTKVHMKCFIAFPQIKTFHEASEDCISRGGTIGTPQTGSENDAIYEYIRQSVGAEAEIWIGINDMAAEGAWVDMTGGHIAYKNWETEITAQPDGGKAENCAAISGAANGKWFDKRCRDKIPYICQFAIVMQAIMIIICAGAIIGHGGCQDHAGGPEDSPAPDTTGVPVEEEDPFFKVPVNKIAAAISNFGYDIYRMRSSISPAANVIISPISVATAISAISIGAEQRTESTIHRAIYYDIISNPDIHGTYKEIIAAVTAPQKNFKSASRVIFERKIRIKSSFVAPIEKSYGTRPRIISGNPRIDIQEVNNWVQAQMKGKIARSTREMPSEISIIIIGVAYFKGQWVTKFDSRKTSIEDFHIDEERTVRVPMMSDPKAIIRYGIDSDISCKIAQIPISGSMSIIFFIPIKVTQNITIIEESITSEFIHDIDREIKTIQAVITIPKIKISYEGEVTKSIQEMKIQSIFDSPDFSKITGKPIKITQVEHRGGFEWNEDGASTAPGPGIQPAGITFPIDYHINQPFIFVIRDSDTGAIIFIGKIIDPRGT"/>
                                    
        <sequence id="seq_Crocuta_crocuta_Ghana" spec="Sequence" taxon="Crocuta_crocuta_Ghana" totalcount="20" value="QMSYGYDEKSAGGISVPGPMGPSGPRGIPGPPGAPGPQGFQGPPGEPGEPGASGPMGPRGPPGPPGKNGDDGEAGKPGRPGERGPPGPQGARGIPGTAGIPGMKGHRGFSGIDGAKGDAGPAGPKGEPGSPGENGAPGQMGPRGIPGERGRPGAPGPAGARGNDGATGAAGPPGPTGPAGPPGFPGAVGAKGEAGPQGARGSEGPQGVRGEPGPPGPAGAAGPAGNPGADGQPGAKGANGAPGIAGAPGFPGARGPSGPQGPSGPPGPKGNSGEPGAPGNKGDAGAKGEPGPTGIQGPPGPAGEEGKRGARGEPGPTGIPGPPGERGGPGSRGFPGADGVAGPKGPAGERGSPGPAGPKGSPGEAGRPGEAGIPGAKGITGSPGSPGPDGKTGPPGPAGQDGRPGPPGPPGARGQAGVMGFPGPKGAAGEPGKAGERGVPGPPGAVGPAGKDGEAGAQGPPGPAGPAGERGEQGPAGSPGFQGIPGPAGPPGEAGKPGEQGVPGDIGAPGPSGARGERGFPGERGVQGPPGPAGPRGANGAPGNDGAKGDAGAPGAPGSQGAPGIQGMPGERGAAGIPGPKGDRGDAGPKGADGSPGKDGVRGITGPIGPPGPAGAPGDKGEAGPSGPAGPTGARGAPGDRGEPGPPGPAGFAGPPGADGQPGAKGEPGDAGAKGDAGPPGPAGPTGPPGPIGNVGAPGPKGARGSAGPPGATGFPGAAGRVGPPGPSGNAGPPGPPGPVGKEGGKGVRGETGPAGRPGEVGPPGPPGPTGEKGSPGADGPAGAPGTPGPQGIAGQRGVVGIPGQRGERGFPGIPGPSGEPGKQGPSGPSGERGPPGPMGPPGIAGPPGESGREGSPGAEGSPGRDGSPGPKGDRGETGPSGPPGAPGAPGAPGPVGPAGKNGDRGETGPAGPAGPIGPVGARGPAGPQGPRGDKGEAGEQGDRGIKGHRGFSGIQGPPGPPGSPGEQGPSGASGPAGPRGPPGAAGSPGKDGINGIPGPIGPPGPRGRTGDAGPVGPPGPPGPPGPPGPPSGGFDFSFIPQPPQEKAHDGGRYYRAQYDPGKGV--GPGPMGIMGPRGPPGASGAPGPQGFQGPAGEPGEPGQTGPAGARGPPGPPGKAGEDGHPGKPGRPGERGVVGPQGARGFPGTPGIPGFKGIRGHNGIDGIKGQPGAPGVKGEPGAPGENGTPGQTGARGIPGERGRVGAPGPAGARGSDGSVGPVGPAGPIGSAGPPGFPGAPGPKGEIGPVGNPGPAGPAGPRGEMGIPGVSGPVGPPGNPGANGITGAKGAAGIPGVAGAPGIPGPRGIPGPVGAAGATGARGIVGEPGPAGSKGESGNKGEPGSAGPQGPPGPSGEEGKRGPNGEAGSTGPSGPPGIRGSPGSRGIPGADGRAGVMGPPGPRGATGPAGVRGPNGDAGRPGEPGIMGPRGFPGAPGNVGPAGKEGPMGVPGIDGRPGPIGPAGARGEPGNIGFPGPKGPTGEPGKGGEKGHAGIAGARGAPGPDGNNGAQGPPGPQGVQGGKGEQGPAGPPGFQGIPGPAGTAGEAGKPGERGIPGEFGIPGPAGPRGERGPPGESGAAGPSGPIGSRGPSGPPGPDGNKGEPGVIGAPGTAGPSGPSGIPGERGAAGIPGGKGEKGEPGIRGEIGSPGRDGARGAPGAVGAPGPAGATGDRGEAGPAGPAGPAGPRGSPGERGEVGPAGPNGFAGPAGAAGQPGAKGERGTKGPKGENGPVGPTGPVGSAGPSGPNGPPGPAGSRGDGGPPGATGFPGAAGRTGPPGPSGITGPPGPPGAAGKEGVRGPRGDQGPVGRTGETGASGPPGFAGEKGPSGEPGTAGPPGTPGPQGIIGAPGIIGIPGSRGERGIPGVSGSVGEPGPIGIAGPPGARGGPGAVGAPGVNGAPGEAGRDGNPGNDGPPGRDGQPGHKGERGYPGNIGPVGAAGAPGPHGPVGPAGKHGNRGEPGPAGVVGPVGAVGPRGPSGPQGIRGDKGEPGDKGPRGIPGIKGHNGIQGIPGIAGQHGDQGSPGSVGPAGPRGPAGPSGPVGKDGRTGHPGSVGPAGVRGSQGSQGPAGPPGPPGPPGPPGPSGGGYDFGYEGDFYRAMKAIAIIICIAQIWGCQAAPHISGIVYREIDCDDPETEQAAIVAVDYINNHVIQGYKHTINQIDKVKVWPRRPMGEVFEIEIDTIETKCYFIDPTPVANCTVRPITEHAVEGDCDFQVIKQDGQFTVIFAKCGSSPDSAEDVIKVCPQCPIIAPINDTKVVHAVEVAITAFNTQSNGSYFQIVEVSRAQHVPIPPSTYVEFAVTATDCVAAEVTDPAKCNPIAEKQNGFCKATITEKVGGEDVAVTCTIFQTQPVPPQPQPDGAEMPTTPSVADPAASPSIPADPPAAAIVVGPVVAAAPQVPIPGHRAHYDIRHAFMGVASVESASGEAIHVGKVPTVAQPSVPVAAGPVVRPCPGRIRHFKIMARPVIIISIGIIAGIIPAIAACPQNCHCHGDIQHVICDKVGIQKIPKVSEKTKIINIQRNNFPVIAANSFRAMPQIVSIHIQHCQIREVAAGAFRGIKQIIYIYISHNDIRVIRAGAFDDITEITYIYIDHNKVTEIPRGIISPIVNIFIIQINNNKIREIRAGAFQGAKDIRWIYISENAITSIQPGAIDDVENIAKFFIDGNQISSYPSAAISKIRVVEEIKISHNPIKSIPDSAFQSFGRYIETIWIDDTNIEKFSDGAFIGVTTIKHIHIENNRITQIPSNFPFDSIETITITNNPWKCTCQIRGIRRWIEAKTSRPDATCASPAKFKGQHIRDTDAFRGCKFPTKRSKKAGRHMGFISPACVIFFFFGVKVYCQYENYQWDEDYDQEPDDVYQPEFQFHQNEDYQVRFHQYMIGCATECFCPPNFPSSMYCDNRKIKTIPRVPAHIQQVYIQFNEIEAVTADSFINATHIKEINISNNKITSQKIDYGVFAKISNIIQIHIQHNNIEEFPFPIPKSIERIIIGYNEISRIQTNAMDGIVNITMIDICFNHIEDSMIQENIIAKMEKIMQINICNNRIESMPPGIPSSIMYISIENNSISSIPENYFSEIPKIHAIRMSHNKIQDIPYNIFNISNIIEINVGHNKIKQVFYIPRNIEHIYIESNEIENINVTVMCPSVDPIHYHHITYIRMDQNKIKEPISSYISICFPIIHTIYYGEQRSTDGQTIQIKTQVFRRFQGDADSEEHDDHQEGPEQEETEENIDPHYYGSQMRAWIFFIICIAGRAIAAPQQEAIPDETEVVEETVAEVAEGPVGANPVQVEVGEFDEGAEETEEEVVAENPCQNHHCKHGKVCEIDENNTPMCVCQDPTSCPAPIGDFEKVCSNDNKTFDSSCHFFATKCTIEGTKKGHKIHIDYIGPCKYIPRCIDSEITEFPIRMRDWIKNVIVTIYERDENNNIITEKQKIRVKKIHENEKRIEAGDHPVEIIARDFEKNYNMYIFPVHWQFGQIDQHPIDGYISHTEIAPIRAPIIPMEHCTTRFFETCDIDNDKYIAIDEWAGCFGIKEQDIDKDIVIMASPRPIIMIAIIPWIVIADQESCEGRCTEGFNADRKCQCDEICSYYQSCCEDYVAECKPQVTRGDVFNIPEDEYGVHDYHEEIRDNSSVIPQPGGATQSPGIQARAEVSPDQEASVVPFIKPEEEATGPVQGAIGPETSESPTEEEICSGKPFDAFTDIKNGSIFAFRGQYCYEIDEKAVRPGYPKIIRDVWGIEGPIDAAFTRINCQGKTYIFQGYQYWRFEDGVIDPDYPRNISEGFKGIPDNVDAAIAIPAHSYSGRERVYFFKGRQYWEYEFQQQPSREECEGSSISAVFEHFAIIQRDSWESFFEIIFWTGSSGGASEPRIISRDWPGVPRQVDAAMAGRIYISGSAPQSWARKQKSKRRNRKRYRSRRNRSRGRGRSQSPHRQSRSVWISIFSSEEDSIATFNY-DYDIDWIVPSTCEPIQSVYFFSGDKYYRVNIRTRQVDVVSPPYPRSIAQYWIGCPDPGREMPTMWPIWIIASIIAISHAIPFEQKGFWDFTIDDGIPMINDEEASGAETTSGVPDIDSITPTFSAMCPFGCHCHIRVVQCSDIGIKSVPKEISPDTTIIDIQNNDISEIRKDDFKGIQHIYAIVIVNNKISKIHEKAFSPIRKIQKIYISKNHIVEIPPNIPSSIVEIRIHDNRIRKVPKGVFSGIRNMNCIEMGGNPIENSGFEPGAFDGIKINYIRISEAKITGIPKDIPETINEIHIDHNKIQAIEIEDIIRYSKIYRIGIGHNQIRMIENGSISFIPTIREIHIDNNKISRVPSGIPDIKIIQVVYIHTNNITKVGVNDFCPVGFGVKRAYYNGISIFNNPVPYWEVQPATFRCVTDRIAIQFGNYKKMEIWGAYIIICIFSIITQVTTESPTPKVRKAANVKKDAVSPKMFEEIKSQIDSIAQEVAIIKEQQAIQTVCIKGTKVHMKCFIAFPQIKTFHEASEDCISRGGTIGTPQTGSENDAIYEYIRQSVGAEAEIWIGINDMAAEGAWVDMTGGHIAYKNWETEITAQPDGGKAENCAAISGAANGKWFDKRCRDKIPYICQFAIVMQAIMIIICAGAIIGHGGCQDHAGGPEDSPAPDTTGVPVEEEDPFFKVPVNKIAAAISNFGYDIYRMRSSISPAANVIISPISVATAISAISIGAEQRTESTIHRAIYYDIISNPDIHGTYKEIIAAVTAPQKNFKSASRVIFERKIRIKSSFVAPIEKSYGTRPRIISGNPRIDIQEVNNWVQAQMKGKIARSTREMPSEISIIIIGVAYFKGQWVTKFDSRKTSIEDFHIDEERTVRVPMMSDPKAIIRYGIDSDISCKIAQIPISGSMSIIFFIPIKVTQNITIIEESITSEFIHDIDREIKTIQAVITIPKIKISYEGEVTKSIQEMKIQSIFDSPDFSKITGKPIKITQVEHRGGFEWNEDGASTAPGPGIQPAGITFPIDYHINQPFIFVIRDSDTGAIIFIGKIIDPRGT"/>
                                    
        <sequence id="seq_Cave_hyaena_Germany_Ccsp040" spec="Sequence" taxon="Cave_hyaena_Germany_Ccsp040" totalcount="20" value="QMSYGYDEKSAGGISVPGPMGPSGPRGIPGPPGAPGPQGFQGPPGEPGEPGASGPMGPRGPPGPPGKNGDDGEAGKPGRPGEHGPPGPQGARGIPGTAG??GMKGHRGFSGIDGAKGDAGPAGPKGEPGSPGENGAPGQMGPRGIPGERGRPGA?GPAGARGNDGATGAAGPPGPTGPAGPPGFPGAVGA?G?AGPQGARGSEGPQGVRGEPGPPGPAGAAGPAGNPGADGQPGAKGANGAPGIAGAPGFPGARGPSGPQGPSGPPGPKGNSGEPGAPGNKGDAGAKGEPGPTGIQGPPGPAGEEGKRGARGEPGPTGIPGPPGERGGPGSRGFPGADGVAGPKGPAGERGSPGPAGPKGSPGEAGRPGEA??????GITGSPGSPGPDGK????GPAGQDGRPGPPGPPGARGQAGVMGFPGPKGAA?EPGKAGERGVPGPPGAVGPAGKDGEAGAQGPPGPAGPAGERGEQGPAGSPGFQGIPGPAGPPGEAGKPGE?GVPGDIGAPGPSGAR??????????VQGPPGPAGPRGANGAPGNDGAK????????????????????PGERGAAGIPGPKGDRGDAGPKGADGSPGKDGVRGITGPIG?PGPAGAPGDKGEAGPSGPAGPTGARGAPGDRGEPG?PGPAGFAGPPGADGQPGAKGEPGDAGAKGDAGP???T?PTGP?GP?GNVGAPGPKGARGSAGPPGATGFPGAAGR??????SGNAGPPGPPGPVGKEGGKGVRGETGPAGRPGEVGSPGPPGPTGEKGSPGADGPAGAPGTPGPQGIAGQRGVVGIPGQRGERGFPGIPGPSGEPGKQGPSGPSGERGPPGP???PGIAGPPGESGREGSPGAEGSPGRDGSPGPKG?RGETGPSGPPG?PGAPGAPGPVGPAGKNGDRGETGPAGPAGPIGPVGAR??AGPQGPRGDKGEAGEQGDRGIKGHH?F??IQGPPGPPGSPGEQGPSGASGPAGPR?????AGSPGKDGIN?IP?P??PPGPRGRTGDAGPV???????????????????????????????AHDGG?YYRAQYDPGKGV--GPGPMGIMGPRGPPGASGAPGPQGFQGPAGEPGEPGQTGPAGARGPPGPPGKAGEDGHPGKPGRP?E??V?GPQGARGFPGTPGIPGFKGIRGHNGIDGIKGQPGAPGVKGEPGAPGENGTPGQTGARGIPGERGRVGAPGPA????SDGSVGPVGPAGPIGSAGPPGFPGAPGPKGEIGPVG?PGPAGPAGPRGEMGIPGVSGPVGPPGNPGANGITGAKGAAGIPGVAGAPGIPGPRGIPGPVGAAGATGARGIVGEPGPAGSKGESGNKGEPGSAGPQGPPGPSGEEGKRGPNGEAGSTGPSGPPGIRGSPGSRGIPGADGRAGVMGPPGPRG??GPAGVRGPNGDAGRPGEPGIMGPRGFP?APGNVGPAGKEGPMGVPGIDGRPGPIGPAGARGEPGNIGFPGPKGPTGEPGKGGEKGHAGIAG??GTPGPDGNN?AQGPPGP?GVQGGKGEQGPAGPPGFQGIPGPAGTAGEAGKPGERGIPGEFGIPGPAGPR????PPGESGAAGPSGPIGSRGPSGPPGPDGNKGEPG??GAPGTAGPSGPSGIPGER????????????GEPGIRGEIGSPGRDGARGAPGAVGAPGPAGATGDRGEAGPAGPAGPAGPRGSPGERGEV?????NGFAGPAGAAGQPGA?GERGTKGPKGENGPVGPTGPVGSAGPSGPNGPPGPAGSRGDGGPPGATGFPGAAGRT????????TGPPGPPGAAGKEGVRGPRGDQGP?GRTGETGASGPPGFAGEKGPSGEPGTAGPPGTPGPQGIIGAPGIIGIPGSRGER???GVSG?VGEPGPIGIAGPPGARGGPGAVGAPGVNG?PGEAGRDGN?GNDGPPGRDGQPG??GERGYPGNIGPV??????????PVGPAGKHGNRGEPGPAGVVGPVGAVGPRGPSGPQGIRGDKGEPGDKGPRGIPGIKGHNGIQGIPGIAGQHGDQGSPG????????GPAGPSGPVGKDGRTGHPGSVGPAGVRGSQGSQGPAGPP????PPGPPGPSGGGYDFGYEGDFYRA???????ICIAQIWGCQAAPHISGIVYREIDCD??ETEQAAIVAVDYINNHVIQGYKHTINQIDKVKVWPRRPMGEVF?????????????IDPTPVANCTVRPITEHAVEGDCDFQVIKQDGQFTVIFAKCGSSPDSAEDVIKVCPQCPIIAPINDTKV?HAVEVAITAFNTQ?NGSYFQIVEVSRAQHVPIPPSTYVEFAVTATDCVAAEVTDPAKCNP?AEKQNGFCKATITEKVGGEDVAVTCTIFQTQPV?????PDGAEMPTTPSVADPAASPSIPA???AAAIVVGPVV????????PGHRAHYDIRHAFMGV?SVESASGEAIHVGKVPTVAQ?????????????CPGRI?HFKIMARPVIIISIGIIAGIIPAIAACPQNCHCHGDIQHVICDKVGIQKIPKVSEKTKIINIQRNNFPVIAANSFRAMPQIV?IHIQHCQIREVAAGAFRGIKQIIYIYISHNDIRVIRAGAFDDITEI?YIYIDHNKV???????ISPIVNIFIIQINNNKIREIRAGAFQGAKDIRWIYISENAITSIQPGAIDDVENIAKFFIDGNQI?SYPSAAISK????EEIKISHNPIKSIPDSAFQSFGRYIETIWID??????FSDGAFIG?TTIKHIHIENNRITQIPSNFPFDSIETITITNNPWKCTCQIRGIRRWIEAKTSR?DATCASPAKFKGQHIRDTDAFRGCKFPTKRSKKAGRHMGFISPACVIFFFFGVKVYCQYENYQWDEDYDQEPDDVYQPEFQFHQNEDYQVRFHQYMIGCATECFCPPNFPSSMYCDNRKIKTIPRVPAHIQQVYIQFNEIEAVTADSFINATHIKEINISNNKITSQKIDYGVFAKISNIIQIHIQHNNIEEFPFPIPKSIERIIIGYNEISRIQTNAMDGIVNITMIDICFNHIEDSMIQENIIAKMEKIMQINICNNRIESMPPGIPSSIMYISIENNSISSIPENYFSEIPKIHAIRMSHNKIQDIPYNIFNISNIIEINVGHNKIKQVFYIPRNIEHIYIESNEIENINVT?MCPSVDPIHYHHITYIRMDQNKIKEPISSYISICFPIIHTIYYGEQRSTDGQTIQIKTQVFRRFQGDADSEEHDDHQEGPEQEETEENIDPHYYGSQMRAWIFFIICIAG????APQQEAIPDETEVVEETVAEVAEGPVGANPVQVEVGEFDEGAEETEEEVVAENPCQNHHCKHGKVCEIDENNTPMCVC???TSCPAPIGDFEKVCSNNNKTFDSSCHFFATKCT??????????????IGPCKYIPRCIDSEITEFPIRMQDWIKNVIVTIYERDENNNIITEKQKIRVKKIHENEKRIEAGDHPVEIIA???????NMYIFPVHWQFGQIDQHPIDG????TEIAPIRAPIIPMEHCTTRFFETCDIDNDK?IAIDEWAGCFGIKE?DIDKDIVIMASPRPIIMIAIIPWIVIADQESCEGRCTEGFNADRKCQCDEICSYYQSCCEDYVAECKPQVTRGDVFNIPEDEYGVHDYHEEIRDNSSVIPQPGGA?QSPGI?ARAE?SPDQEASVVPFIKPEEEATGPVQGAIGPETSESPAEEEICSGKPFDAF?????????????QYCYEIDEKAVRPGYPKIIRDVWGIEGPIDAAFTRINCQGKTYIFQGYQYWRFEDG??DPDYPRNISEGFKGIPDNVDAAIAIPAHSYSGRERVYFFKGRQYWEYEFQQQPSREECEG?????VFEHFAIIQRDSWESFFEIIFWTGSSGGASEPRIISRDWPGVPRQVDPA?AGRI??SGSAPQSWARKQKSKRRNRKRYRSRRNRS?GRGRSQSPHRQSRSVWISIFSSEEDSIATFNY-DYDID??MPSTCEPIQSVYFFSGDKYYRVNIRTRQVDVVSPP???????????????GREMPTMWPIWIIASIIAISHAIPFEQKGFWDFTIDDGIPMINDEEASGAETTSGVPDIDSITPTFSAMCPFGCHCHIRVVQCSDIGIKSVPKEISPDTTIIDIQNNDISEIRKDDFKGIQHIYAIVIVNNKISKIHEKAFSPIRKIQKIYISKNHIVEIPPNIPSSIVEIRIHDNRIRKVPKGVFSGIRNMNCIEMGGNPIENSGFEPGAFDGIKINYIRISEAKITGIPKDIPETINEIHIDHNKIQAIEIEDIIRYSKIYRIGIGHNQIRMIENGSI?FIPTIREIHIDNNKISRVPSGIPDIKIIQVVYIHTNNITKVG?NDFCPVGFGVKRAYYNGISIFNNPVPYWEVQPATF????D?IAIQFGNYKKMEIWGAYIIICIFSIITQV?TESPTPKVRKAANVKKDAVSPKMFEEIKSQIDSIAQEV?IIKEQQAIQT?CIKGTKVHMKCFIAFPQIKTFHEASEDCISRGGTIGTPQTGSENDAIYEYICQSVGA????????????????W?DMTG?HIAYKNWETEITAQPDGGKAENCAAISGAANGKWFD?RCRDKIPYICQFAIV?????III?AG?IIGHGGCQ?HAGGPEDSPAPDTTGVQVEEEDPFFKVPVNKIAAAISNFGYDIYRMRSSISPAANVIISPISVATAISAISIGAEQRTESTIHRAIYYDIISNPDIHGTYKEIIAAVTAPQKNFKSASRVIFERKIRIKSSFVAPIEKS?????????????IDIQE?NNWV?AQMKGKIARSTREMPSEISIIIIGVAYF??QWVTKFDSRKTSIEDFHIDEERTVRVPMMSDPKAIIRYGIDSDISCKIAQIPISGSMSIIFFIPIKVTQNITIIEESITSEFIHDIDREIKTIQAVITIPKIKISYEGEVTKSIQEMKIQSIFDSPDFSKITGKPIKITQVEHRGGFEWNE?????????GI?P??I??P????INQPFIFVIRDSDTGAIIFIGKIIDPRGT"/>
                                    
        <sequence id="seq_Cave_hyaena_Germany_Ccsp042" spec="Sequence" taxon="Cave_hyaena_Germany_Ccsp042" totalcount="20" value="QMSYGYDEKSAGGISVPGPMGPSGPRGIPGPPG??GPQGFQG????????GASGPMGPR??PGPPGKNGDDGEAGKPGRPGERGPPGPQGARGIPGTAGI?GMKGHR????I?GAKGDAGPAGPKGEPGSPGE???????GPRGIPGERGRP??PGPAGARGNDGATG???PP??????????????????GEAG?????GSEGPQGVRGE?GPPGPAGAAGPAGNPGADGQPGAKGAN??????????FPG?RGPSGPQGPSG????????G?P????NKGDAGAKGEP????????PGPAGEEGKRGARGEPGPTGIPGPPGERGGPGSRGFPG????????GPAGERGSPGPAGP??SPGEAGRPG??G?PGAKGITGSPGSPGPDGKTG??GPAGQDGRPGPPGPPGARGQAGVMGFPGPKGAAGEPGKAGERGV????GAVGPAG?????GAQGPPGPAGPAGERGEQGPAGSPGFQGIPG?????GEAGKPGEQ??PGDIGAPGPS???GERGFPG???VQGPPGPAGPRGANGAPGNDGAKGDAGA?????????????????ERGAAGIPGPKGDRGDAGPKGADGSPGKDGVRGITGP????????APGDK???????????TGARGAPGDRGEPGPPGPAGFAGPPG???QPGAKGEPGDAGAKGDAGPP??????????PIG?VGAP?????????GPPGATG?PGAAGRVGPPGPS?????PGPPGPVGKEGGKGVRGETGPAGRPGEVGPPGPPGP?GEKGSPGADGPAGAPGTPGPQGIAGQRGVVG?????????????????GEPGKQ??SGPSGERGPPGPMGPPGIAGPPGESGREGSPGAE?????DGSPGPK?????????????????PGAPGPVGPAGENG?????GPAGPAGPIGPVGARGPAGPQGPRGDKGEAGEQGDRGIKGHRGFSGI???PGPP?????????GASGPAGPRGPPGAAGSPGKDGINGIPGPIGPPGPRGRTGDAGPV????????????????GGFDFSFIPQPPQEKAHDGGRYYRAQYDPGKGV--GPGPMGIMGPRGPPGASGAP??????????????????G???????????????EDGHPGKPGRPGERGVVGPQGARGFPGTPGIPGFKGIRGHNGIDGIKGQ?GAPGVKGEPGAPGENGTPGQTGARGIPGER?????????GARGSDGSVGPVGPAGPIGSA????????????GEIGPVGN?????????RGEMGIPGVSG????????????ITGAKGAAG?PGVAG?SGIPGPRGIPGPVGAAGATGARGIV??????????ESGNKGEPGSAGPQGPPGPSGEEGKRGPNGEAGSTGPSGPPGIRGSPGSRGIPGADGRAGVMGPPGPRGATGP??????????????????MGPRG?????GN??PAGKEGPMGVPGIDGRPGPIGPAGARGEPGNIG????KGPTGEPGKGG?KGHAGIAGARGAPGPDGNNGAQGPPGPQGVQGGKGEQGPAGPPGFQGIPGPAGTAGEAGKPGERGIPG?FGIPGPAGPRGERGPPGESGAAGPS??IGSRGPSGPPGPDGNK?????????GTAGPSGPSGIPGERGVAGI?????EKGEPGIRGEIGSPGRDGARGAPGA???PGPAGATGDRGEAGPAGPAGPAGPRGSP?????????GPNGFAGPA?AAGQPGAKGERGTK??KGENGPVGPTGPVGSAGPSGPNGPPGPAGSRGDGGPPGAT????AAGRTGPPGPS?ITGPPGPPGAAGKEGV?????????VGRTGETGASGPPGFAGEKGPSGEPGTAGPPGTPG?QGI????GIIGIPGSRGERGIPGVSGSVG?P?PIGIAGPPGARGGPGAVGAPGVNGA?GEAGRD?????DGPPGRDGQPGHK????YPGNIGPVGAAGAPGPHGPVGPAGKHGNRGEPGPAGVV??????GPRGPSGPQGIRGDKGEPGDKGPRGIPGIKGHNGIQGIPGIAGQHGDQGSPGSVGPAGPR?????????GKDGRTGHPGSVGPA?VRGSQGSQGPA?????????GPPGPSGGGYDFG??GEFYRAMKAIAIIICIAQIWGCQAAPHISGI?YREIDCDDPE?EQAAIVAVDYINNHVIQGYKHTINQIDKVKVWPRRPMGEVFEIEIDTI???????????????????????AVEGDCDFQVIKQDGQFTVIFAKCGSSPDSAEDVIKVCPQCPIIAPINDTKV????EVAITAFNTQSNGSYFQIVEVSRA???PIPPSTYV?FAVTATDCVAAEVTDPAKCNPI???QNGFCKATITEKVG????????TIFQTQ??????????????TTPSVADPAASPSIPADPPAAAIV?????AAAPQV?IPGHR??YD?RHA??????????SGEAIHVGKVPTV?????PVAAGPVVRPCPGRIRHFKIMARPVIIISIGII????????TCPQNCHCHGDIQHVICD?????KIPKVSEKTKIINIQRNNFPVIAANSFRA?PQIV????QHCQIREVAAGAFRGIKQIIYIYISHNDIRVIRAG?????TEITYIYI?????TEIPRGIISPIVNIFIIQINNNKI?E?RASAFQGAKDICWIYISENAITSIQPGA?DDVENIAKFFIDGNQISSYPSAAI?KIRVVEEIKISHNPIKSIPDSAFQSFGRYIETIWIDDTNIEKFSD?????V?T?????IENNRI?QI?SNFPF??????TITNNPWKCTCQIRGIR?????????PDATCASPAKFKGQHIRDTDAFRGCKFPTKRSKKAGRH???????CVIFFFFGVKVYCQYENYQ?DEDYDQEPDDVYQPEFQFHQNEDYQVRFHQYMIGCATECFCPPNFPSSMYCDNRKIKTIPR?????QQVYIQFNEIEAVTADSFINATHIKEINISNNKITSQKIDYG????????????IQHNNIEEFPFPIPKSIERIIIGYNEISRIQTNAMDGIVNITMIDICFNHIEDSMIQENIIAKMEKIMQINICNNRIESMPPGIPSSIMYISIENNSISSIPENYFSEIPKIHAIRMSHNKIQDIPYNIFNISNIIEINV???KIKQVFYIPRNIEHIYIESNEIE???VTVMCPSVDPIHYHHITYIRMDQNKIKEPISSYISICFPIIHTIYYGEQRSTDGQTIQIKTQVFRRFQGDADSEEHDDHQEGPEQ??TEENIDPHYYGSQMRAWIFFIICIAGRAIAAPQQEAIPDETEVVEETV?????GPVGANPVQVEVGEFDEGAEETEEEVVAENPCQNHHCKHGKVCEIDENNTPMCVCQDPTSCPAPIGDFEKVCSNDNKTFDSSCH?FATKCTIEGTKKGHKIHID???????IPRCIDSEITEFPIRMRDWIKNVIVTIYERDENNNIITEKQKIRVKKIHENEKRIEAGDHPVEIIAR??????NMYIFPVHWQFGQIDQHPIDGYISHTEIAPIR??????EHCTTRFFETCDIDNDKYIAIDEWAGCFGIKEQDIDKDIVIMASPRPIIMIAIIP???MADQ?SCEGRCTEGFNADRKCQCDEICSYYQSCCEDYVAECKPQVTRGDVFNIPEDEYGVNDYHEEIRDNSSVIPQP?????SPGIQARAEVS??????VVPFIKPEEEAT?????????ETSESPAEEEICSGKPFDAFTD??NGSIFAF??QYCYE?DEKAVRPGYPKIIRD?WG????IDAAF?RINCQGKTYIFQGYQYWRFEDGVI??DYPRNISEGFKGIPDNVDAAIAIPAHSYSGRERVYFFKGRQYWEYEFQQQPSREECEGS??SAVFEHFAIIQ???????FEIIFWTGSS???SEPRIISRDWPGVPRQVDA????????SGSAPQSWARKQKSKRRNRKRYRSRRNRSRGCGRS????RQSRSVWISIFSSE?DS?????Y-DYDIDWIVPSTCEPIQSVYFFSGDKYYRVNIRTRQVDVV??????????YWIGCPDPGREMPTMWPIWIIA????ISHAIPFEQKGFWDFTIDDGIPMI????????????????????TP??????????????RVVQCSDI??KSVPKEISPDT??????????????KDDFKGIQHIYAIVIVN?KISKI?????????????IYISKNHIVEIPPNIPSSIV?????????????????????????IEMGG?PIE???????????IKINYIRISEAKITGIPKDIPETINEIHIDHNK?????????????????IG?????????????????????EIHIDNNKIS???????????????????NNITKVGVNDFCPVGFGVKRAYYNGISIF???????????????????????QFGNYKKMEIWGAYIIICIFSIITQVTTESPTPKVRKAANVKKDAVSPKMFEEIKSQIDS???EVAIIKEQQAIQTVCIKGTKVHMKCFIAFPQIKTFHEAS????SRGGTIGTPQTGSENDAIYEYIRQSVGAEAEIWIGINDM??EGAWVDMTGGHIAYNNWETEITAQPDGGKAEN???ISGAANGKWFDKRCRD?????????I?????????????????????DHAGGPEDSPAPDTTGVPVEEEDPFFKVPVNKIAAAISNFGYDI????SSISPAANVIISPISVATAISAIS??AEQRTESTIHRAIYYDIISNPDIHGT????????????KNFKSASRVIFERKIR?KSSFVAPIEKSYGTRPRII??NPRIDIQEVNNWVQAQMKGKIARSTREMPT?ISIIIIGVAYFK?QWVTKFDSRKTSIEDFHIDEERTVRVPMMSDPKAIIRYGIDSDISCKIAQ?PI??????????PIK?TQNITIIEESITSEFIHDIDREIKT???????PKIKISYEGEVTK?IQEMKIQSIFDSPDFSKITGKPIKITQVEHRGGFEWNEDGASTAPG??I?PASITFPIDYHINQPFIFVIRDSDTGAIIFIGKIIDPRGT"/>
                                    
        <sequence id="seq_Cave_hyaena_Germany_Ccsp043" spec="Sequence" taxon="Cave_hyaena_Germany_Ccsp043" totalcount="20" value="QMSYGYDEKSAGGISVPGPMGPSGPRG?PGPPGAPGPQGFQGPPGEPGEPGASGPM?????????GKNGDD??????????????????GARGIPGTAGIPGMKGHRGFSGIDG????????????????PGENGAPGQM?PR?IPGER?RPGAPGPAGARGN??????????GPTGAAGPPGFPGAV???GEAGPQGARGSEGPQGV?GEPGPPGPAGAAGPAGNPGADG?PGAKGANGAPGIAGAP??????????PQGPSGPPGPKGNS????APGNKGDAGAKGEP????????PGPAGEEGKRGARGEPGPTGIPGPPGER?????????????????KGPAGERGSPGPA????SPGEAGRPGEAGIPG??????SP????P?GK?GPP?????????????????????????????????GEPGKAGERGVPG??GAVGP??????AGAQGPPGPAGPA???????????????GI?GPAGPPGEAGKPGEQ??????GAPGPSGARGERGFPGERGVQGPPGPA????????????G??G????????????????????GERGAAGIPGPKGDRGDAGPKGADGSPGKDGVRGITGP?????PAGAPGDKGEAGPSGPAG?????GAPGDRGEPGPPGPAGFAGPPGADGQPGAKGEPGDAGAKGDAGPPGPAG????????GNVGAPGPKG????????GATGFPGAA?R???????GNAGPPGPPGPVGKEGGK??RG??????????????GPPGPTGEKGSPGADGPAGAPGTPGPQGIAG????????????????????????????QGPSGPSGERGPPGTMGPPGIAG?P??S??EGSPGAEGSPGRDGSPGPKGDRGETGPSGPPGAPG?PGAPGSVGPAGKNGDRGETGPAGPAGPIGPVGARGRAGPQGPRGDKGEAGK??????????????IQ?PPGPP??????????ASGPAGPRGPPGAAG???????NGIPGPIGPPGPRGRTGDAGPVGPPGPPGP????????????????PQPPQEKAHDGGRYYRAQYDPGKGV--GPGPMGIMGPRGPPGASGAPGPQGFQGP??????????GPA????????PGKAGEDGHPGKPGRPGERGV????GARGFPGTPGIPGFKGIRGHNGIDGIKG????????GEPGAPGENGTPGQTGARG????????????PAGARGSDGSVGPVGPAGPIGSAGPPGFPGAPGPKGE??????????GPAGPRGEMGIPGVSGPVGPP??????????????AGIPGVAGAPGIPGPRGIPGP?????????????GEPGPAGSKGESGNKGEP????????????GEEGKRGPNGEAGSTGPSGPPGIRGSPGSRGIPGADGRAGVMGPHGP???????????????AGRP??PGIM?PR??PGAP??VG?A??????GVPGIDGRPGPIGPAGARGEPGNIGFPGP???TGEPGKGGEKGHAGIAGARGAPGPDGNNGAQGPPGPQ??Q?GKGEQGPA????????????????????????GIPGEFGIPGPA??????????????????GPIGSRGPSGPS??????GEPGVIGAPGTAGPSGP??????????????GKGEKG?PGI??EIGSPGRDGARGAPGAVGAPGP???????GEAGP??PAGPAGPRGSPGERGEVGPAGPNGFAGPAGAAG???????????????ENGPVGPTGPVGSAGPSGPN???????????????GATGFPG?A?RTGPPGPS???????????????????????????????????S?PPGFAGEKGPSGEPGTA????????Q?IIGAPGIIGIPGSTGERGIPGVSGSVGEPGPIG?????????????????????????AGRDGNPGN?GPPGRDGQPGHK???GYPGNIGPVGAAGAPGP????????????????GP?G??G???????RGPSGPQGIRGDKGEPGD?????????????????????????????????????????PAGPSGPVGKDG?TGHPGSVGPAGVRG?Q?????????????????PGPSGGGYD???????????KAIAIIICIAQIWGCQAAPHISGIVYRQIDCDDPETEQAA?????????HVIQGYKHTINQIDKVKVWPR?????????????IETKCYFIDP???????????TEHAVEGDCDFQ????????TVIFAKCGSSPDSAEDVIKVCPQCPIIAPI???????????????FNTQSNGSY????????AQHV????STYVEFAVTATDCVAA?VTDPAKCNPIAEKQNGFCKATITEKVG????AVTCTIFQTQPVPP???????????TPSVADPAASPSIPADPPAAAIVVGPVVAAAPQV?IPG?R?HYDIRHAFMGVASVESASGE???????PTVAQPSVPVAAG????PCPGRIRHFKIMARPVIIISIGIIAGIIPAIAACPQNCHCHGDIQHVICDKV????IPKVSEKTKII?IQ?????????NSFRAMPQIVSIHIQHCQIREVAAGAFRGIK??????????????IRAGAFDDI?????IYIDHNKVTEIPRGIISPI??IFIIQI?NNKIREIRAGAFQGAKDICWIY?SENAITIIQPGAIDDVEN?????????????????????I??VEEIK?SHNPIKSIPDSAFQSFGRYIETIWIDDT????FSDGAFIGVTTIKHIHIEN????QIPSN?PFD?IE????????WKCTCQIRGIR?????????????CASPAKFKGQHIRD??AFCGCKFPTKRSKKAGR??????????????FG??V?CQYENYQWDEDYDQEPDDV???????????????RFHQYMIGCATECFCPPNFPSSMYCD?RKIKT???????????YIQFNEIEAVTADSFINATHIKEINISNNKITSQKIDYGVFAKI?????????????EE?PFPIPKSIERIIIGYNEISRIQTNAMDGIVNITMIDICFNHIEDS????????K?EKI??INICNNRIESMPPGIPSSIMYISIENNSIS?????????IPKIHAIRMSHNKIQDIPYNIFNISNII??????NKIKQVFYI???????????NEIENIN??VMCPSV?PIHYHHI??IRMDQNKIKEPISSYISICF???HTIYYGEQRSTDGQTIQIKTQVFRRFQGDADSEEHDDHQEGPEQEETEENI?PHYYGSQMRAWIFFII??????????QQEAIPDETEVVE??MAEVAE????????????GEFDEG?EE?????????PCQNHHCKHGK?CEIDENNTPMCMCQDPTSCPAPI?????VCSNDNKTF?S?CHFFATKCTIEGTKKGHKIHIDYIGPCKYIPRCIDS????FPIRMRDWI??VIVTIYERDENNNIITEKQKIRVKKIHENEKRIEAGDHPVEIIARDFEKNYNMYIFPVHW???????????G????????????????????????????????????????????????EQDIDKDIVIMASPRPIIMIAIIPWIVIA??????????????????CQCDEICSYYQSCCEDYVA?CK???TRG??????EDEY??HDYHEEIRDNS?????????TQSPGIQARAEVSPN??????PFIKPEEEATGP?????????SESPAEEEICSGKPFDAFTDIKNGSIF??????????DEKAVRPGYPKIIRDVWGIEG???????????????YIFQ???????????????????ISEGFKGIIDNVDAAIAIPAHSYSGRERVYFFKGRQYWEYEFQQQPSREECEGS?ISAVF?????????????????????????GASEPHIISR?????????????????YISGSAPQSWARKQKSKRRNRKRYRSRR???????RRQSPHRQSRSVWISIFSSEEDSIATFNY-DYDIDWIVPSTCEPI???YFFSG??YYRVNIRTRQVDVVSPPYP????QYWIGCPDPGCEMP?????????????ISHAIPFEQKDF??????????????EEASGAETTSG?PDIDSITPTFSAMCPF???????????????IKSVPKEISP?TTII?IQNNDISEIRKDDFKGIQ?IYAIV??????????EKAFSPIRKIQKIY???NHIVEIPPNIPSSIVEIRIHDNRIRKVPKGVFSGIRKMNCI???GNPIENSGFEPGAFNGIKINYIHI???KITGIPKDIP??INEIHIDHNKIQAIEIEDMIRYSKIYRIGIGHN??RM??NGSISFIPTIREIHIDNNKISRVP???????????VYIHTNNITKVGVNDFCPVGFGVKRAHYNGISIFNNPVPYWEVQPATFRCVTDRIAIQFGNYK?MEIWGAYIIICIFSI??????????PKVRKAANVKKDAVSPKMFEEIKSQIDSIAQEVAIIKEQQA?QTV?IKGT??????????????????E??DCISRGGTIGTP?????NDAIYEYICQS?GAEAE????INDMAAEGAWVD??G?H?AY??W???????????KAENCAAISGAA?GKWFDKRCRDKIPY?????????????IICAGAIIGHGGCQDHAGGPEDSPAPDTTGV??????PFFKVPVNKIAAAISNFGYDIYRMRSSISPAAN????????????????????QRTESTIHRA??????????IHGTYKEIIAAV??????????SRVIFERKIRIKSSFVAPI?????????????????????????????????????TREMPSEISIIIIGVAYFKGQWVTKFDSRKTSIEDFHIDEERTVRVPMMI??KAII?YGIDSDISCKIAQIPISGSMSIIFFIPIKVTQNITI????????????IDREIKTIQAVITIPKIKISYEGEV????QEMKI?SIF??P?FS?I?GKPIKITQVEHRGGFEWNE??????????VQPARITFPIDYHINQP?IFVIRDSDTGAIIFI?????????"/>
                                    
        <sequence id="seq_Cave_hyaena_eastern_Russia_Ccsp041" spec="Sequence" taxon="Cave_hyaena_eastern_Russia_Ccsp041" totalcount="20" value="QMSYGYDEKSAGGISVPGPMGPSGPRGIPGPPGAPGPQGFQGPPGEPGEPGASGPMGPRGPPGPPGKNGDDGEAGKPGRPGERGPPGPQGARGIPGTAGIPGMKGHRGFSGIDGAKGDAGPAGPKGEPGSPGENGAPGQMGPRGIPGERGRPGAPGPAGARGNDGATGA????GPTGPAGPPGFPGAVG??GEAGPQGARGSEGPQGVRGEPG???PAGAAGPAGNPGADGQPGAKGANGAPGIAGAPGFPGARGPSGPQGPSGPPGPKGNSGEPGAPGNKGDAGAKGEPGPTGIQGPPGPAGEEGKRGARGEPGPTGIPGPPGERGGPGSRGFPGADGVAGPKGPAGERGSPGPAGPKGSPGEAGRPGEAGI??AKGITGSPGSPGP??KT??PGPAGQDGRPGPPGPPGARGQAGVMGFPGPKGAAGEPGKAGERGVPGPPGAV????KDGEAGAQGPPGPAGPAGERGEQGPA?SPGFQGIPGPAGPPGEAG?PGEQGVPGDIGAPGPSGARGERGFPGERGVQGPPGPAGPRGANGAPGNDG?KGDAGAPGAPGSQGAPGIQGMPGERGAAGIPGPKGDRGDAGPKGADGSPGKDGVRGITGPIGPPGPAGAPGDKGEAGPS????????????GDRGEPGPPGPAGFAGPPGAD???????EPGDAGA?????????AGP?GPP?P?GNVGAPGPKGARGSAGPPGATGFPGAAGRVGPPGPSGN??????????GKEGGKGVRGETGPAGRP???GPPGPPGPTGEKGSPGADGPAGAPGTPGPQGIAGQRGVVGIPGQRGERGFPGIPGPSGEPGKQGPSGPSGERGPPGPMGPPGIAGPPGESGREGSPGAEGSPGRDGSPGPKGDRGETGPSGPPGAPGAPGA??PVGPAGKNGDRGETGPAGPAGPIGPVGAR??AGPQGPRGDEG?????GDRGIKGHRGFSGIQGPPGPPGSPGEQGPSGASGPAGPRGP???????G??GINGIPG??????PRGRTGDAGPVGPPGPPGPPGPPGPPS??????????????KAHDGGRYYRAQYDPGKGV--GPGPMGIMGP????????APGPQGFQGPAGEPGEPGQT???????PPGPPGKAGEDGHPGKPGRPGERGVVGPQ?ARGFPG?PGIPGFKGIRGHNGIDGIKGQPGAPGVKGEPGAPGENGTPGQTGARGIPGERGRVGAPGPAGARGSDGSVGPVGPAGPIGSAGPPGFPGAPGPKGEIGPVGNPGPAGPA?PRGEMGIPGVSGPVGPPGNPGANGITGAKGAAGIPGVAGAPGIPGPRGI??????????GARGIVGEPGPAGSKGESGNKGEPGSAGP?GP?G?SGEEGKRGPNGEAGSTGPSGPPGIRGSPGSRGIPGADGRAGVMGPPGPRGATGPAG?R?PN???GRPGEPGIMGPRGFPGAPGNVGPAGKEGPMGVPGIDGRPGPIGPAG?????????????KGPTGEPGKGGEKGHAGIAGARGAPGPDGNNGAQGPPGPQGVQGGKGEQGPAGPPGFQGIPGPAGTAGEAGKPGERGIPGEFGIPGPAGPR???????E?GAAGPSGPIGSRGPSGPPGPDGNKGEPGVIGAPGTAGPSGPSGIPGER????????????GEPGIRGEIGSPGRDGAR????AVGAPGPAGATGDRGEAGPAGPAGPAGPRGSPGERGEVGPAGPNGFAGPAGAAGQPG????????????ENGPVGPTGPVGSAGPSGPNGPPGPAGSRGDGGPPGATGF?????RTGPPGPSGITGPPGPPGAAGKEGVRGPRGDQGPVGRTGETGASGPPGFAGEKGPSGEPGTAGPPGTPGPQGIIGAPGIIGIPGSRGERGIPGVSGSVGEPGPIGIAGPPGARGG?G??GAP??????GEAGRDG?PGNDGPPGRDGQPGHKGERGYPGNIGPVGAAGAPGPH?PV?PAGKHGNRGEPGPAGVVGPVGAVGP??PSGPQGIRGDKGEPGDKGPRGIPGIKGHNGIQGIPGIAGQHGDQGSPGSVGPAGPRGPAGPSGPVGKDGRTGHPGSVGPAGVRGSQGSQGPAGPP??????????P??GGY?FGYEGDFYRAMKAIAIIICIAQIWGCQAAPHISGIVYREIDCDDPETEQAAIVAVDYINNHVIQGYKHTINQIDKVKVWPRRPMGEVFEI?I???ETKCYFIDPTPVANCTVRPIT?HAVEGDCDFQVIKQDGQFTVI?AKCGSSPDSAEDVIKVCPQCPIIAPINDTKVVHAV??AI?A???QSNGSYFQIVEVSRAQHVPIPPSTYVEFAVTA?DCVAAEVTDPAKCNPIAEKQNGFCKATITEKVGGEDVAVTCTIFQTQP??PQPQ?DGAEMPT?PSVADPAASPSIPADPPAAAIVVGPVVAAAP?VPIPGHRAHYDIHHAFMGVASVESASGEAIHVGKVPTVAQPSVPVAAGPVVRPCPGRIRHFKI?ARP?IIISIGIIAGIIPA????PQNCHCHGDIQHVICDKVGIQKIPKVSEKTKIINIQRNNFPVIAANSFR????IVSIHIQHCQIREVAAGAFRGI?QIIYIYISHNDIRVIRAGAFDDITEITYIYIDHNKVT??P?GIISPIVNIFIIQINNNKIREIRAGAFQGAKDIRWIYISENAITSIQPGAIDDVENIAKFFIDGNQISSYPSAAISKIRVVEEIKISHNPIKSIPDSAFQSFGRYIETIWIDDTNIEKFSDGAFIGVTTIKHIHIENNRIKQIPSNFPFDSIETITITNNPWKCTCQIRGIRRWIEA??SRPDATCASPAKFKG?H?RDTDAFRGCRFPTKRSKKAGRHMGFISPACVIFFFFGVKVYCQYENYQWDEDYDQEPDDVYQPEFQFHQNEDYQVRFHQYMIGCATECFCPPNFPSSMYCDNRKIKTIPHVP??IQQVYIQFNEIEAVTADSFINATHIKEINISNNKITSQKIDYGVFAKISNIIQIHIQHNNIEEFPFPIPKSIERIIIGYNEISRIQTNAMDGIVNITMIDICFNHIEDSMIQENIIAKMEKIMQINICNNRIESMPPGIPSSI??I??????????PENYFSEIPKIHAIRMSHNKIQD?P?N??NISNIIEINVGHNKIKQVFYIPRNIEHIYIESNEIENINVTVMCPSVDPIHYHHITYIRMDQNKIKEPISSYISICFPIIHTIYYGEQRSTDGQTIQIKTQVFRRFQGDADSEEHDDHQEGPEQEETEENIDPHYYGSQMRAWIFFIICIAGRAIAAPQQEAIPDETEVVEET??????GPVGA?P???EVGEFDEGAEETEEEVVAE?????HHCKHGKVCEIDENNTPMCVCQDPTSCPAPIGDFEKVCSNDNKTFNSS???FATKCTIEGTKKGHKIHIDYIGPCKYIPRCIDSEITEFPIRMRDWIKNVIVTIYERDENNNIITEKQKIRVKKIHENEKRIEAGDHPVEIIARDFEKNYNMYIFPVHWQFGQIDQHPIDGY??HTEI?PIRAPIIP????TTRFFETCDIDNDKYIAIDEWAGCFGIKEQDIDKDIV?MASPRPIIMIAIIPWIVIADQESCEGRCTEGFNADRKCQCDEICSYYQSCCEDYVAE?KPQ?TRG?V??IPEDEYGV??YHEEIRDNSSD?PQPGGATQSPGIQARAEVSPDQEASVVPFIKPEEESTGPVQGAIGPETSESPAEEEICSGKPFDAFTDIKNGSIF????QYCYEIDEKAVRP??????RDVWGI?GPIDAAFTRINCQGKTYVFQGYQYWRFEDGVIDPDYPRNISEGFKGIPDNVDAAIAIPAHSYSGRERVYFFKGRQYWEYEFQQQ??R?EC?GSS??????HFAIIQRDSWESFFEIIFWTGSSGGASEPRIISRDWPGVPRQVDAA???????????PQSWARKQKSKRRNRKRYRSRCNRSRGR???????????SVWISIFSSEEDSIATFNY-DYDIDWIVPSTCEPIQSVYFFSGDKYYRVNIRTRQVDVVSPPYPRSIAQYWIGCPDPGCEMPTMWPIWIIASIIAISHAIPFEQKGFWDFTIDDGIPMINDEEASGAETTSGVPDIDSITPTFSAMCPFGCHCHIRVVQCSDIGIKSVPKEISPDTTIIDIQNNDISEIRKDDFKGIQHIYAIVIVNNKISKIH???FSPIRKIQKIYISKNHIVEIPPNIPSSIVEIRIHDNRIRKVPKGVFSGIRNMNCIEMGG?PIENSGFEPGAFDGIKINYIRISEAK??GIPKDIPETINEIHIDHNKIQAIEIEDIIRYSKIYRIGIGHNQIRMIENGSISFIPTIREIHIDNNKISRVPSGIPDIKIIQVVYIHTNNITKVGVNDFCPVGFGVKRAYY??ISIFNNPVPYWEVQPATFRCVTDRIAIQFGNYKKMEIWGA???????????QV?TESPTPKVRKAANVKKDAVSPKMFEEIKSQIDSIAQEVAIIKEQQAIQTVCIKGTKVH?????AFPQIKTFHEASEDCISRGGTIGTPQTGSENDAIYEYIRQSVGAEAEIWIGINDMAAEGAWVDMTGGHIA?KNWETEITAQPDGGKAENCAAISGAANGKWFDKRCRDKIPYICQFAI????????ICAGAIIGHGGCQDHAGGPEDSPAPDTTGVPVEEEDPFFKVPVNKIAAAISNFGYDIYRMRSSISPAANVIISPISVATAISAISIGAE??????IHRAIYYDIISNPDIHGTYKEIIAAVTAPQK??KSASRVIFERKIRIKSSFVAPIEKSYGTRPRIISG??RIDIQEVNNW?QAQMKGKI?RSTREMPSEISIIIIGVAYFKGQWVTKFDSRKTSIEDFHIDEERTVRVPMMSDPKAIIRYGIDSDIS?KIAQIPISGSMSIIFFIPIKVTQNITIIEESITSEFIHDIDRE?KTIQAVITIPKIKISYEGEVTKSIQEMKIQSIFDSPDFSKITGKPIKITQVEHRGGFEWNEDGASTAPGPGIQPAGITFPIDYHINQPFIFVIRDSDTGAIIFIGKIIDPRGT"/>
                                    
        <sequence id="seq_Cave_hyaena_China_SYZ" spec="Sequence" taxon="Cave_hyaena_China_SYZ" totalcount="20" value="????????????GISVPGPMGPSGPRGIPGPPGAPGPQGFQGPPGEPGEPGASGPMGPRGPPGPPGKNGDDGEAGKPGRPGERGPPGPQGARGIPGTAGIPGM???RGFSGIDGAKGDAGPAGPKGEPGSPGENGAPGQMGPRGIPGERGRPGAPGPAGARGNDGATGAAGPPGPTGPAGPPGFPGAVGAKGEAGPQGARGSEGPQGVRGEPGPPGPAGAAGPAGNPGADGQPGAKGANGAPGIAGAPGFPGARGPSGPQGPSGPPGPKGNSGEPGAPGNKGDAGAKGEPGPTGIQGPPGPAGEEGKRGARGEPGPTGIPGPPGERGGPGSRGFPGADGVAGPKGPAGERGSPGPAGPKGSPGEAGRPGEAGIPGAKGITGSPGSPGPDGKTGPPGPAGQDGRPGPPGPPGARGQAGVMGFPGPKGAAGEPGKAGERGVPGPPGAVGPAGKDGEAGAQGPPGPAGPAGERGEQGPAGSPGFQGIPGPAGPPGEAGKPGEQGVPGDIGAPGPSGARGERGFPGERGVQGPPGPAGPRGANGAPGNDGAKGDAGAPGAPGSQGAPGIQGMPGERGAAGIPGPKGDRGDAGPKGA????????VRGITGPIGPPGPAGAPGDKGEAGPSGPAGPTGARGAPGDRGEPGPPGPAGFAGPPGADGQPGAKGEPGDAGAKGDAGPPGPAGPTGPPGPIGNVGAPGPKGARGSAGPPGATGFPGAAGRVGPPGPSGNAGPPGPPGPVGKEGGKGVRGETGPAGRPGEVGPPGPPGPTGEKGSPGADGPAGAPGTPGPQGIAGQRGVVGIPGQRGERGFPGIPGPSGEPGKQGPSGPSGERGPPGPMGPPGIAGPPGESGREGSPGAEGSPGRDGSPGPKGDRGETGP?GPPGAPGAPGAPGPVGPAGKNGDRGETGPAGPAGPIGPVGARGPAGPQGPR?????????????????RGFSGIQGPPGPPGSPGEQGPSGASGPAGPRGPPGAAGSPGKDGINGIPGPIGPPGPRGRTGDAGPVGPPGPPGPPGPPGPPSG????????????????????????????????--??GPMGIMGPR??????????????QGPAGEPGEPGQTGPAGAR????????AGEDGHPGKPGRPGERGVVGPQGARGFPGTPGIPGFKGI???????????????????GEPGAPGENGTPGQTGARGIPGER??VGAPGPAGARGSDGSVGPVGPAGPIGSAGPPGFPGAPGPKGEIGPVGNPGPAGPAGPRGEMGIPGVSGPVGPPGNPG????????GAAGIPGVAGAPGIPGPRGIPGP?GAAGATGARGIVGEPGPAGSKGESGNKGEPGSAGPQGPPGPSGEEGKRGPNGEAGSTGPSGPPGIRGSPGSRGIPGADGRAGVMGPPGPRGATGPAGVRGPNGD?GRPGEPGIMGPRGFPGAPGNVGPAGKEGPMGVPGIDGRPGPIGPAGARGEPGNIGFPGPKGPTGEPGKG???GHAGIAGARGAPGPDGNNGAQGPPGPQGV????GEQGPAGPPGFQGIPGPAGTAGE?GKPGERGIPGEFGIPGPAGPRGERGPPGESGAAGPSGPIGSRGPSGPPGPDGNKGEPGVIGAPGTAGPSGPSGIPGERGAAGIPGGKGEKGEPGIRGEIGSPGRDGARGAPGAVGAPGPAGATGDRGEAGPAGPAGPAGPRGSPGERGEVGPAGPNGFAGPAGAAGQPGAKGERGTKGPKGENGPVGPTGPVGSAGPSGPNGPPGPAGSRGDGGPPGATGFPGAAGRTGPPGPSGITGPPGPPGAAGKEGVRGPRGDQGPVGRTGETGASGPPGFAGEKGPSGEPGTAGPPGTPGPQGIIGAPGIIGIPGSRGERGIPGVSGSVGEPGPIGIAGPPGARGGPGAVGAPGVNGAPGEAGRDGNPGNDGPPGR????????????PGNIGPVGAA???????????????GNRGEPGPAGVVGPVGAVGPRGPSGPQGIRGD??????????????????????????????????????SVGPAGPRGPAGPSGPVGKDGRTGDPGSVGPAGVRGSQGSQGPAGPPGPPGPPGPPGPSGG????????????????????????????????????????????????????????????????????????????????????????????????????????????????????????????????????????????????????????????????????????????VVHAVEVAITAFNTQSNGSYFQIVEVSR??????????????????????????????????????????????????????????????????????????????????????????????????????????????????????????????????????????????????????????????????????????????????????????????????????????????????????????????????????????????????????????????????????????????????????????????????????????????????????????????????????????????????????????????????????????????????????????????????????????????????????????????????????????????????????????????????????????????????????????????????????????????????????????????????????????????????????????????????????????????????????????????????????????????????????????????????????????????????????????????????????????????????????????????????????????????????????????????????????????????????????????????????????????????????????????????????????????????????????????????????????????????????????????????????????????????????????????????????????????????????????????????????????????????????????????????????????????????????????????????????????????????????????????????????????????????????????????????????????????????????????????????????????????????????????????????????????????????????????????????????????????????????????????????????????????????????????????????????????????????????????????????????????????????????????????????????????????????????????????????????????????????????????????????????????????????????????????????????????????????????????????????????????????????????????????????????????????????????????????????????????????????????????????????????????????????????????????????????????????????????????????????????????????????????????????????????????????????????????????????????????????????????????????????????????????????????????????????????-??????????????????????????????????????????????????????????????????????????????????????????????????????????????????????????????????????????????????????????????????????????????????????????????????????????????????????????????????????????????????????????????????????????????????????????????????????????????????????????????????????????????????????????????????????????????????????????????????????????????????????????????????????????????????????????????????????????????????????????????????????????????????????????????????????????????????????????????????????????????????????????????????????????????????????????????????????????????????????????????????????????????????????????????????????????????????????????????????????????????????????????????????????????????????????????????????????????????????????????????????????????????????????????????EMPSEISIIIIGVAYFK????????????????????????????????????????????????IAQIPISGSMSIIFFIPIK?????????????????????????????????????????????????????????????????????????????????????????????????????????????????????????????????????????"/>
                                    
        <sequence id="seq_Cave_hyaena_China_HZD" spec="Sequence" taxon="Cave_hyaena_China_HZD" totalcount="20" value="???YGYDEKSAGGISVPGPMGPSGPRGIPGPPGAPGPQGFQGPPGEPGEPGASGPMGPRGPPGPPGKNGDDGEAGKPGRPGERGPPGPQGARGIPGTAGIPGMKGHRGFSGIDGAKGDAGPAGPKGEPGSPGENGAPGQMGPR??????GRPGAPGPAGARGNDGATGAAGPPGPTGPAGPPGFPGAVGAK????????RGSEGPQGVRGEPGPPGPAGAAGPAGNPGADGQPGAKGANGAPGIAGAPGFPGARGPSGPQGPSGPPGPKGNSGEPGAPGNKGDAGAKGEPGPTGIQGPPGPAGEEGKRGARGEPGPTGIPGPPGERGGPGSRGFPGADGVAGPKGPAGERGSPGPAGPKGSPGEAGRPGEAGIPGAKGITGSPGSPGPDGKTGPPGPAGQDGRPGPPGPPGARGQAGVMGFPGPKGAAGEPGK??ERGVPGPPGAVGPAGKDGEAGAQGPPGPAGPAGERGEQGPAGSPGFQGIPGPAGPPGEAGKPGEQGVPGDIGAPGPSGAR???GFPGSRGVQGPPGPAGPR???????NDGAKGDAGAPGAPGSQGAPGIQGMPGERGAAGIPGPKGDRGDAGPKGADGSPGKDGVRGITGPIGPPGPAGAPGDKGEAGPSGPAGPTGARGAPGDRGEPGPPGPAGFAGPPGADGQPGAKGEPGDAGAKGDAGPPGPAGPTGPPGPIGNVGAPGPKGARGSAGPPGATGFPGAAGRVGPPGPSGNAGPPGPPGPVGKEGGKGVRGETGPAGRPGEVGPPGPPGPTGEKGSPGADGPAGAPGTPGPQGIAGQRGVVGIPGQRGERGFPGIPGPSGEPGKQGPSGPSGERGPPGPMGPPGIAGPPGESGREGSPGAEGSPGRDGSPGPKGDRGETGPSGPPGAPGAPGAPGPVGPAGKNGDRGETGPAGPAGPIGPVGARGPAGPQGPRGDKGEAGEQGDRGIKGHRGFSGIQGPPGPPGSPGEQGPSGASGPAGPRGPPGAAGSPGKDGINGIPGPIGPPGPRGRTGDAGPVGPPGPPGPPGPPGPPSGGFDFSFIPQPPQEKAHDGGRYY???YDPGKGV--GPGPMGIMGPRGPPGASGAPGPQGFQGPAGEPGEPGQTGPAGAR????????????????????????GVVGPQGARGFPGTPGIPGFKGIRGHNGIDGIKGQPGAPGVKGEPGAPGENGTPGQTGAR????????VGAPGPAGARGSDGSVGPVGPAGPIGSAGPPGFPGAPGPKGEIGPVGNPGPAGPAGPRGEMGIPGVSGPVGPPGNPGANGITGAKGAAGIPGVAGAPGIPGPRGIPGPVGAAGATGARGIVGEPGPAGSKGESGNKGEPGSAGPQGPPGPSGEEGKRGPNGEAGSTGPSGPPGIRG?????GIPGADGRAGVMGPPGPRGATGPAGVRGPNGDAGRPGEPGIMGPRGFPGAPGNVGPAGKEGPMGVPGIDGRPGPIGPAGARGEPGNIGFPGPKGPTGEPGKGGEKGHAGIAGARGAPGPDGNNGAQGPPGPQGVQGGKGEQGPAGPPGFQGIPGPAGTAGEAGKPGERGIPGEFGIPGPAGPRGERGPPGESGAAGPSGPIGSRGPSGPPGPDGNKGEPGVIGAPGTAGPSGPSGIPGERGAAGIPGGKGEKGEPGIRGEIGSPGRDGARGAPGAVGAPGPAGATGDRGEAGPAGPAGPAGPRGSPGERGEVGPAGPNGFAGPAGAAGQPGAKGERGTKGPKGENGPVGPTGPVGSAGPSGPNGPPGPAGSRGDGGPPGATGFPGAAGRTGPPGPSGITGPPGPPGAAGKEGVRGPRGDQGPV??TGETGASGPPGFAGEKGPSGEPGTAGPPGTPGPQGIIGAPGIIGIPGSRGERGIPGVSGSVGEPGPIGIAGPPGARGGPGAVGAPGVNGAPGEAGRDGNPGNDGPPGR???????GERGYPGNIGPVGAAGAPGPHGPVGPAGKHGNRGEPGPAGVVGPVGAVGPRGPSGPQGIR????????????GIPGIKGHNGIQGIPGIAGQHGDQGSPGSVGPAGPRGPAGPSGPVGKDGRTGHPGSVGPAGVRGSQGSQGPAGPPGPPGPPGPPGPSGGGYDFGYEGDFYRA???????????????????PHISGIVYR??????PETEQAAIVAVDYINNHVIQGYK?TINQIDKV?????RPMGEVFEIEIDTIETKCYFIDPTPVA????????????????DFQVIKQDGQFTVIFAK????????????????????IAPINDTKVVHAVEVAITAFNTQSNGSYFQIVEVSRAQHVPIPPSTYVEFAVTATD???????????????????????????????????????????????????????????????????PAASPSIPADPPAAAIVVGPVVAAAPQVPIPGHR??????HAFMGVASVESASGEAIHVGKVPTVAQPSVPVAAGPVVRPCPGR???????????????????????????????????????????????????????????KIINIQRNNFPVIAANSFR????????????????????????GIRQIIYIYISHNDIR??RAGAFDDITEITYIYIDHNKVTEIPRGIISPIVNIFIIQINNNKIREI????????????WIYISENAITSIQPGAIDDVENIAKFFIDGNQISSYPSAAISK???????????????SIPDSAFQSFGRYIETIWIDDTNIEKFSDGAFIGVTTIK????????ITQIPSNFPFDSIETITITNNPWK????????????????????????????????????????????????????????????????????????????????????????????????????????????????????????????????????????????????VPAHIQQVYIQFNEIEAVTADSFINATHIK?????????????IDYGVFAKISNIIQIHIQHNNIEEFPFPIPKSIERIIIGYNEISR??????????????????????????????????????????????????????????????????????SIPENYFSEIPK???????????????????????????????????QVFYIPRNIEHIY???????????????????PIHYHHITYIR???????EPISSYISICIPIIHTIYYGEQR??????????????????????????????????????????????????????????????????????????????????????????????????????????????????????????????????????????????????????????????????????????????????????????????????????????????DSEITEFPIR?RDWIKNVIVTIYER????????????????????????IEAGDHPVEIIARDFEKNYNMYIFPVHWQFGQIDQHPIDGYISHTEIAPIRAPIIPMEH?????????????????????????????EQDIDKDIVI???????????????????????????????????????????????????????????????????????????????????????????????????????????????????????????????????????????????????????KPFDAFTDIKNGSIFAFR??????????????????IIRDVWGIEGPIDAAFTR??????TYIFQGYQYWRFEDGVIDPDYPR???????GIPDNVDAAIAIPAHSYSGR???????????????????????????SSISAVFEHFAIIQRDSWESFFEII?????????????IISRDWPGVPR?????????IYISGSAPQSWAR????????????????????????????????????????????????????-?????????????????VYFFSGDKYYRV?????QVDVVSPPYPR??????????????????????????????????????????????????????????????????????????????????????????????????????????????????????????????????GIQHIYAIVIVNNK?????????????????IYISKNHIVEIPPNIPSSIVEIR???????????GVFSGIR????????????????FEPGAFDGIKINYIR???????GIPKDIPETINEIHIDHNKIQAIEIEDIIR??????IGIGHNQIRMIENGSISFIPTIR??????????RVPSGIPDIKIIQVVYIHTNNITKVGVNDFCPVGFGVK?AYYNGISIFNNPVPYWEVQPATFR?????IAIQFGNY????????????????????????????????????????????MFEEIKSQIDSIAQEVAIIK????????????????????IAFPQIK????????????GGTIGTPQTGSENDAIYEYIRQSVGAEAEIWIGINDMAAEGAWVDMTGGHIAYK?????????????????????????????????????IPYICQFAIV???????????????????????????????????????EEEDPFFKVPV??IAAAISNFGYDIYR??SSISPAANVIISPISVATAISAISIGAEQRTESTIHRAIYYDIISNPDIHGTYK???????????????????????????????????????????????????????????????????????STREMPSEISIIIIGVAYFK???????????TSIEDFHIDEER?????????????????????????IAQIPISGSMSIIFFIPIKVTQNITIIEESITSEFIHDIDREIKTIQAVITIPK???????????SIQEMKIQSIF???????????????????????????????STAPGPGIQPAGITFPIDYHINQPFIFVIRDSDTGAIIFIGK???????"/>
                                    
        <sequence id="seq_Cave_hyaena_China_LXD" spec="Sequence" taxon="Cave_hyaena_China_LXD" totalcount="20" value="????????????GISVPGPMGPSGPRGIPGPPGAPGPQGFQGPPGEPGEPGASGPMGPRG???????????????????????????????????????????????GFSGIDGAKGDAGPAGPKGEPGSPGENGAPGQMGPR??????????????????GNDGATGAAGPPGPTGPAGPPGFPGAVGAKGEAGPQGAR???GPQGVRGEPGPPGPAGAAGPAGNPGADGQPGAKGANGAPGIAGAPGFPGARGPSGPQGPSGPPGPKGNSGEPGAPGNKGDAGAKGEPGPTGIQGPPGPAGEEGKRGARGEPGPTGIPGPPGERGGPGSRGFPGADGVAGPKGPAGER?????????GSPGEAGRPGEAGIPGAKGITGSPGSPGPDGKTGPPGPAGQDGRPGPPGPPGARGQAGVMGFPGPKGA??????????GVPGPPGAVGPAGKDGEAGAQGPPGPAGPAGERGEQGPAGSPGFQGIPGPAGPPGEAGKPGEQGVPGDIGAPGPSGAR???GFPGSRGVQGPPGPAGPRGANGAPGNDGAKGDAGAPGAPGSQGAPGIQGMPGERGAAGIPGPKGDRGDAGPK?????????GVRGITGPIGPPGPAGAPGDKGEAGPSGPAGPTGARGAPGDRGEPGPPGPAGFAGPPGADGQPGAKGEPGDAGAKGDAGPPGPAGPTGPPGPIGNVGAPGPKGARGSAGPPGATGFPGAAGRVGPPGPSGNAGPPGPPGPVGKEGGKG?RGETGPAGRPGEVGPPGPPGPTGEKGSPGADGPAGAPGTPGPQGIAGQRGVVGIPGQRGERGFPGIPGPSGEPGKQGPSGPSGERGPPGPMGPPGIAGPPGESGREGSPGAEGSPGRDGSPGPKGDRGETGPSGPPGAPGAPGAPGPVGPAGKNGDRGETGPAGPAGPIGPVGAR???????????????????????????GFSGIQGPPGPPGSPGEQGPSGASGPAGPRGPPGAAGSPGKDGINGIPGPIGPPGPRGRTGDAGPVGPPGPPGPPGPPGPP??????????????????????????????????--????????????????????????FQGPAGEPGEPGQTGPAGAR?????????????????????????????????GFPGTPGIPGFK????????????????????????????????????????????????????????RGSDGSVGPVGPAGPIGSAGPPGFPGAPGPKGEIGPVGNPGPAGPAGPRGEMGIPGVSGPVGPPGNPGANGITGAKGAAGIPGVAGAPGIPGPRGIPGPVGAAGATGARGIVGEPGPAGSKGESGNKGEPGSAGPQGPPGPSGEEGKRGPNGEAGSTGPSGPPGIRG?????????????AGVMGPPGPR??????GVRGPNGD?GRPGEPGIMGPRGFPGAPGNVGPAGKEGPMGVPGIDGRPGPIGPAGARGEPGNIGFPGPK????????????????????RGAPGPDGNNGAQGPPGPQGVQGGKGEQGPAGPPGFQGIPGPAGTAGEAGKPGERGIPGEFGIPGPAGPRGERGPPGESGAAGPSGPIGSRGPSGPPGPDGNKGEPGVIGAPGTAGPSGPSGIPGERGA??????????GEPGIRGEIGSPGR????GAPGAVGAPGPAGATGDRGEAGPAGPAGPAGPRGSPGERGEVGPAGPNGFAGPAGAAGQPGAKGERGTKGPKGENGPVGPTGPVGSAGPSGPNGPPGPAGSRGDGGPPGATGFPGAAGRTGPPGPSGITGPPGPPGAAGKEGVRGPRGDQGPVGRTGETGASGPPGFAGEKGPSGEPGTAGPPGTPGPQGIIGAPGIIGIPGSRGERGIPGVSGSVGEPGPIGIAGPPGARGGPGAVGAPGVNGAPGEAGRDGNPGNDGPPGR??????????GYPGNIGPVGAAGAPGPHGPVGPAGKHGNRGEPGPAGVVGPVGAVGPRGPSGPQGIR??????????????????????????????????????????????????????????????TGHPGSVGPAGVRGSQGSQGPAGPPGPPGPPGPPGP???????????????????????????????????????????????????????????????????????????????????????RPMGEVFEIEIDTIETK????????????????????????????????QDGQFTVIFAK????????????????????????????VVHAVEVAITAFNTQSNGSYFQIVEVSRAQHVPIPPSTYVEFAVTA????????????????????????????????????????????????????????????????????????????????????????????????????????????????????????????????????????????????????????????????????????????????????????????????????????????????????????????????????????????????????????????????????????????????????????????????????????????????????????????????????????????????????????????????????????????????????????????????????????????????????????????????????????????????????????????????????????????????????????????????????????????????????????????????????????????????????????????????????????????????????????????????????????????????????????????????????????????????????????????????????????????????????????????????????????????????????????????????????????????????????????????????????????????????????????????????????????????????????????????????????????????????????????????????????????????????????????????????????????????????????????????????????????????????????????????????????????????????????????????????????????????????????????????????????????????????????????????????????????????????????????????????????????????????????????????????????????????????????????????????????????????????????????????????????????????????????????????????????????????????????????????????????????????????????????????????????????????????????????????????????????????????????????????????????????????????????????????????????????????????????????????????????????????????????????????????????????????????????????????????????????TYIFQGYQYWR?????????????????????????????????????????????????????????????????????????????????????????????????????????????????????????????????????????????????????????????????????????????????????????????-??????????????????????????????????????????????????????????????????????????????????????????????????????????????????????????????????????????????????????????????????????????????????????????????????????????????????????????????????????????????????????????????????????????????????????????????????????????????????????????????????????????????????????????????????????????????????????????????????????????????????????????????????????????????????????????????????????????????????????????????????????????????????????????????????????????????????????????????????????????????????????????????????????????????????????????????????????????????????????????????????????????????????????????????????????????????IAAAISNFGYDIYR??SSISPAANVIISPISVATAISAISIGAEQR??????????????????????????????????????????????????????????????????????????????????????????????????EMPSEISIIIIGVAYFK????????????????????????????????????????????????IAQIPISGSMSIIFFIPIK?????????????????????????????????????????????????????????????????????????????????????????????????????????????????????????????????????????"/>
                                
    </data>
        


    


    

    <map name="Uniform" >beast.math.distributions.Uniform</map>
    
    <map name="Exponential" >beast.math.distributions.Exponential</map>
    
    <map name="LogNormal" >beast.math.distributions.LogNormalDistributionModel</map>
    
    <map name="Normal" >beast.math.distributions.Normal</map>
    
    <map name="Beta" >beast.math.distributions.Beta</map>
    
    <map name="Gamma" >beast.math.distributions.Gamma</map>
    
    <map name="LaplaceDistribution" >beast.math.distributions.LaplaceDistribution</map>
    
    <map name="prior" >beast.math.distributions.Prior</map>
    
    <map name="InverseGamma" >beast.math.distributions.InverseGamma</map>
    
    <map name="OneOnX" >beast.math.distributions.OneOnX</map>
    
    <run id="mcmc" spec="MCMC" chainLength="10000000">
            
        <state id="state" spec="State" storeEvery="5000">
                    
            <tree id="Tree.t:Tree" spec="beast.evolution.tree.Tree" name="stateNode">
                            
                <trait id="dateTrait.t:Tree" spec="beast.evolution.tree.TraitSet" traitname="date-backward">
                    Hyaena_hyaena=0,
                    Parahyaena_brunnea=0,
                    Crocuta_crocuta_Namibia=0,
                    Crocuta_crocuta_1979_Botswanna=0,
                    Crocuta_crocuta_2518_Zambia=0,
                    Crocuta_crocuta_4035_Tanzania=0,
                    Crocuta_crocuta_5695_Tanzania=0,
                    Crocuta_crocuta_793_Kenya=0,
                    Crocuta_crocuta_801_Kenya=0,
                    Crocuta_crocuta_815_Kenya=0,
                    Crocuta_crocuta_Somalia=0,
                    Crocuta_crocuta_Ghana=0,
                    Cave_hyaena_Germany_Ccsp040=69,
                    Cave_hyaena_Germany_Ccsp042=27,
                    Cave_hyaena_Germany_Ccsp043=18,
                    Cave_hyaena_eastern_Russia_Ccsp041=49,
                    Cave_hyaena_China_SYZ=69,
                    Cave_hyaena_China_HZD=44,
                    Cave_hyaena_China_LXD=100                
                    <taxa id="TaxonSet.Subset1" spec="TaxonSet">
                                            
                        <alignment id="Subset1" spec="FilteredAlignment" filter="1-1057">
                                                    
                            <data idref="hyaenidae19"/>
                                                
                        </alignment>
                                        
                    </taxa>
                                
                </trait>
                            
                <taxonset idref="TaxonSet.Subset1"/>
                        
            </tree>
                    
            <parameter id="popSize.t:Tree" spec="parameter.RealParameter" name="stateNode">10000.0</parameter>
                    
            <parameter id="ucldMean.c:Clock" spec="parameter.RealParameter" name="stateNode">1.0E-6</parameter>
                    
            <parameter id="ucldStdev.c:Clock" spec="parameter.RealParameter" lower="0.0" name="stateNode">0.1</parameter>
                    
            <stateNode id="rateCategories.c:Clock" spec="parameter.IntegerParameter" dimension="36">1</stateNode>
                
        </state>
            
        <init id="RandomTree.t:Tree" spec="beast.evolution.tree.RandomTree" estimate="false" initial="@Tree.t:Tree" taxa="@Subset1">
                    
            <populationModel id="ConstantPopulation0.t:Tree" spec="ConstantPopulation">
                            
                <parameter id="randomPopSize.t:Tree" spec="parameter.RealParameter" name="popSize">10000.0</parameter>
                        
            </populationModel>
                
        </init>
            
        <distribution id="posterior" spec="util.CompoundDistribution">
                    
            <distribution id="prior" spec="util.CompoundDistribution">
                            
                <distribution id="CoalescentConstant.t:Tree" spec="Coalescent">
                                    
                    <populationModel id="ConstantPopulation.t:Tree" spec="ConstantPopulation" popSize="@popSize.t:Tree"/>
                                    
                    <treeIntervals id="TreeIntervals.t:Tree" spec="TreeIntervals" tree="@Tree.t:Tree"/>
                                
                </distribution>
                            
                <prior id="PopSizePrior.t:Tree" name="distribution" x="@popSize.t:Tree">
                                    
                    <OneOnX id="OneOnX.1" name="distr"/>
                                
                </prior>
                            
                <prior id="MeanRatePrior.c:Clock" name="distribution" x="@ucldMean.c:Clock">
                                    
                    <Uniform id="Uniform.5" name="distr"/>
                                
                </prior>
                            
                <prior id="ucldStdevPrior.c:Clock" name="distribution" x="@ucldStdev.c:Clock">
                                    
                    <Exponential id="Exponential.16" name="distr">
                                            
                        <parameter id="RealParameter.335" spec="parameter.RealParameter" estimate="false" name="mean">0.5</parameter>
                                        
                    </Exponential>
                                
                </prior>
                            
                <distribution id="C.prior" spec="beast.math.distributions.MRCAPrior" monophyletic="true" tree="@Tree.t:Tree">
                                    
                    <taxonset id="C" spec="TaxonSet">
                                            
                        <taxon id="Hyaena_hyaena" spec="Taxon"/>
                                            
                        <taxon id="Parahyaena_brunnea" spec="Taxon"/>
                                        
                    </taxonset>
                                    
                    <Normal id="Normal.0" name="distr">
                                            
                        <parameter id="RealParameter.8" spec="parameter.RealParameter" estimate="false" name="mean">4625.0</parameter>
                                            
                        <parameter id="RealParameter.9" spec="parameter.RealParameter" estimate="false" name="sigma">400.0</parameter>
                                        
                    </Normal>
                                
                </distribution>
                            
                <distribution id="Root.prior" spec="beast.math.distributions.MRCAPrior" monophyletic="true" tree="@Tree.t:Tree">
                                    
                    <taxonset id="Root" spec="TaxonSet">
                                            
                        <taxon idref="Hyaena_hyaena"/>
                                            
                        <taxon idref="Parahyaena_brunnea"/>
                                            
                        <taxon id="Crocuta_crocuta_Namibia" spec="Taxon"/>
                                            
                        <taxon id="Crocuta_crocuta_1979_Botswanna" spec="Taxon"/>
                                            
                        <taxon id="Crocuta_crocuta_2518_Zambia" spec="Taxon"/>
                                            
                        <taxon id="Crocuta_crocuta_4035_Tanzania" spec="Taxon"/>
                                            
                        <taxon id="Crocuta_crocuta_5695_Tanzania" spec="Taxon"/>
                                            
                        <taxon id="Crocuta_crocuta_793_Kenya" spec="Taxon"/>
                                            
                        <taxon id="Crocuta_crocuta_801_Kenya" spec="Taxon"/>
                                            
                        <taxon id="Crocuta_crocuta_815_Kenya" spec="Taxon"/>
                                            
                        <taxon id="Crocuta_crocuta_Somalia" spec="Taxon"/>
                                            
                        <taxon id="Crocuta_crocuta_Ghana" spec="Taxon"/>
                                            
                        <taxon id="Cave_hyaena_Germany_Ccsp040" spec="Taxon"/>
                                            
                        <taxon id="Cave_hyaena_Germany_Ccsp042" spec="Taxon"/>
                                            
                        <taxon id="Cave_hyaena_Germany_Ccsp043" spec="Taxon"/>
                                            
                        <taxon id="Cave_hyaena_eastern_Russia_Ccsp041" spec="Taxon"/>
                                            
                        <taxon id="Cave_hyaena_China_SYZ" spec="Taxon"/>
                                            
                        <taxon id="Cave_hyaena_China_HZD" spec="Taxon"/>
                                            
                        <taxon id="Cave_hyaena_China_LXD" spec="Taxon"/>
                                            
                    </taxonset>
                                    
                    <Gamma id="Gamma.0" name="distr">
                                            
                        <parameter id="RealParameter.10" spec="parameter.RealParameter" estimate="false" name="alpha">20.0</parameter>
                                            
                        <parameter id="RealParameter.11" spec="parameter.RealParameter" estimate="false" name="beta">560.0</parameter>
                                        
                    </Gamma>
                                
                </distribution>
                        
            </distribution>
                    
            <distribution id="likelihood" spec="util.CompoundDistribution" useThreads="true">
                            
                <distribution id="treeLikelihood.Subset1" spec="ThreadedTreeLikelihood" data="@Subset1" tree="@Tree.t:Tree">
                                    
                    <siteModel id="SiteModel.s:Subset1" spec="SiteModel">
                                            
                        <parameter id="mutationRate.s:Subset1" spec="parameter.RealParameter" estimate="false" name="mutationRate">1.0</parameter>
                                            
                        <parameter id="gammaShape.s:Subset1" spec="parameter.RealParameter" estimate="false" name="shape">1.0</parameter>
                                            
                        <parameter id="proportionInvariant.s:Subset1" spec="parameter.RealParameter" estimate="false" lower="0.0" name="proportionInvariant" upper="1.0">0.0</parameter>
                                            
                        <substModel id="Dayhoff.s:Subset1" spec="Dayhoff"/>
                                        
                    </siteModel>
                                    
                    <branchRateModel id="RelaxedClock.c:Clock" spec="beast.evolution.branchratemodel.UCRelaxedClockModel" clock.rate="@ucldMean.c:Clock" rateCategories="@rateCategories.c:Clock" tree="@Tree.t:Tree">
                                            
                        <LogNormal id="LogNormalDistributionModel.c:Clock" S="@ucldStdev.c:Clock" meanInRealSpace="true" name="distr">
                                                    
                            <parameter id="RealParameter.24" spec="parameter.RealParameter" estimate="false" lower="0.0" name="M" upper="1.0">1.0</parameter>
                                                
                        </LogNormal>
                                        
                    </branchRateModel>
                                
                </distribution>
                            
                <distribution id="treeLikelihood.Subset2" spec="ThreadedTreeLikelihood" branchRateModel="@RelaxedClock.c:Clock" tree="@Tree.t:Tree">
                                    
                    <data
id="Subset2"
spec="FilteredAlignment"
data="@hyaenidae19"
filter="1058-2098"/>
                                    
                    <siteModel id="SiteModel.s:Subset2" spec="SiteModel">
                                            
                        <parameter id="mutationRate.s:Subset2" spec="parameter.RealParameter" estimate="false" name="mutationRate">1.0</parameter>
                                            
                        <parameter id="gammaShape.s:Subset2" spec="parameter.RealParameter" estimate="false" name="shape">1.0</parameter>
                                            
                        <parameter id="proportionInvariant.s:Subset2" spec="parameter.RealParameter" estimate="false" lower="0.0" name="proportionInvariant" upper="1.0">0.0</parameter>
                                            
                        <substModel id="Dayhoff.s:Subset2" spec="Dayhoff"/>
                                        
                    </siteModel>
                                
                </distribution>
                            
                <distribution id="treeLikelihood.Subset3" spec="ThreadedTreeLikelihood" branchRateModel="@RelaxedClock.c:Clock" tree="@Tree.t:Tree">
                                    
                    <data
id="Subset3"
spec="FilteredAlignment"
data="@hyaenidae19"
filter="2099-2462"/>
                                    
                    <siteModel id="SiteModel.s:Subset3" spec="SiteModel">
                                            
                        <parameter id="mutationRate.s:Subset3" spec="parameter.RealParameter" estimate="false" name="mutationRate">1.0</parameter>
                                            
                        <parameter id="gammaShape.s:Subset3" spec="parameter.RealParameter" estimate="false" name="shape">1.0</parameter>
                                            
                        <parameter id="proportionInvariant.s:Subset3" spec="parameter.RealParameter" estimate="false" lower="0.0" name="proportionInvariant" upper="1.0">0.0</parameter>
                                            
                        <substModel id="WAG.s:Subset3" spec="WAG"/>
                                        
                    </siteModel>
                                
                </distribution>
                            
                <distribution id="treeLikelihood.Subset4" spec="ThreadedTreeLikelihood" branchRateModel="@RelaxedClock.c:Clock" tree="@Tree.t:Tree">
                                    
                    <data
id="Subset4"
spec="FilteredAlignment"
data="@hyaenidae19"
filter="2463-2821,4587-5003"/>
                                    
                    <siteModel id="SiteModel.s:Subset4" spec="SiteModel">
                                            
                        <parameter id="mutationRate.s:Subset4" spec="parameter.RealParameter" estimate="false" name="mutationRate">1.0</parameter>
                                            
                        <parameter id="gammaShape.s:Subset4" spec="parameter.RealParameter" estimate="false" name="shape">1.0</parameter>
                                            
                        <parameter id="proportionInvariant.s:Subset4" spec="parameter.RealParameter" estimate="false" lower="0.0" name="proportionInvariant" upper="1.0">0.0</parameter>
                                            
                        <substModel id="CPREV.s:Subset4" spec="CPREV"/>
                                        
                    </siteModel>
                                
                </distribution>
                            
                <distribution id="treeLikelihood.Subset5" spec="ThreadedTreeLikelihood" branchRateModel="@RelaxedClock.c:Clock" tree="@Tree.t:Tree">
                                    
                    <data
id="Subset5"
spec="FilteredAlignment"
data="@hyaenidae19"
filter="2822-3237,4385-4586"/>
                                    
                    <siteModel id="SiteModel.s:Subset5" spec="SiteModel">
                                            
                        <parameter id="mutationRate.s:Subset5" spec="parameter.RealParameter" estimate="false" name="mutationRate">1.0</parameter>
                                            
                        <parameter id="gammaShape.s:Subset5" spec="parameter.RealParameter" estimate="false" name="shape">1.0</parameter>
                                            
                        <parameter id="proportionInvariant.s:Subset5" spec="parameter.RealParameter" estimate="false" lower="0.0" name="proportionInvariant" upper="1.0">0.0</parameter>
                                            
                        <substModel id="WAG.s:Subset5" spec="WAG"/>
                                        
                    </siteModel>
                                
                </distribution>
                            
                <distribution id="treeLikelihood.Subset6" spec="ThreadedTreeLikelihood" branchRateModel="@RelaxedClock.c:Clock" tree="@Tree.t:Tree">
                                    
                    <data
id="Subset6"
spec="FilteredAlignment"
data="@hyaenidae19"
filter="3238-3540"/>
                                    
                    <siteModel id="SiteModel.s:Subset6" spec="SiteModel">
                                            
                        <parameter id="mutationRate.s:Subset6" spec="parameter.RealParameter" estimate="false" name="mutationRate">1.0</parameter>
                                            
                        <parameter id="gammaShape.s:Subset6" spec="parameter.RealParameter" estimate="false" name="shape">1.0</parameter>
                                            
                        <parameter id="proportionInvariant.s:Subset6" spec="parameter.RealParameter" estimate="false" lower="0.0" name="proportionInvariant" upper="1.0">0.0</parameter>
                                            
                        <substModel id="WAG.s:Subset6" spec="WAG"/>
                                        
                    </siteModel>
                                
                </distribution>
                            
                <distribution id="treeLikelihood.Subset7" spec="ThreadedTreeLikelihood" branchRateModel="@RelaxedClock.c:Clock" tree="@Tree.t:Tree">
                                    
                    <data
id="Subset7"
spec="FilteredAlignment"
data="@hyaenidae19"
filter="3541-4012"/>
                                    
                    <siteModel id="SiteModel.s:Subset7" spec="SiteModel">
                                            
                        <parameter id="mutationRate.s:Subset7" spec="parameter.RealParameter" estimate="false" name="mutationRate">1.0</parameter>
                                            
                        <parameter id="gammaShape.s:Subset7" spec="parameter.RealParameter" estimate="false" name="shape">1.0</parameter>
                                            
                        <parameter id="proportionInvariant.s:Subset7" spec="parameter.RealParameter" estimate="false" lower="0.0" name="proportionInvariant" upper="1.0">0.0</parameter>
                                            
                        <substModel id="WAG.s:Subset7" spec="WAG"/>
                                        
                    </siteModel>
                                
                </distribution>
                            
                <distribution id="treeLikelihood.Subset8" spec="ThreadedTreeLikelihood" branchRateModel="@RelaxedClock.c:Clock" tree="@Tree.t:Tree">
                                    
                    <data
id="Subset8"
spec="FilteredAlignment"
data="@hyaenidae19"
filter="4013-4384"/>
                                    
                    <siteModel id="SiteModel.s:Subset8" spec="SiteModel">
                                            
                        <parameter id="mutationRate.s:Subset8" spec="parameter.RealParameter" estimate="false" name="mutationRate">1.0</parameter>
                                            
                        <parameter id="gammaShape.s:Subset8" spec="parameter.RealParameter" estimate="false" name="shape">1.0</parameter>
                                            
                        <parameter id="proportionInvariant.s:Subset8" spec="parameter.RealParameter" estimate="false" lower="0.0" name="proportionInvariant" upper="1.0">0.0</parameter>
                                            
                        <substModel id="CPREV.s:Subset8" spec="CPREV"/>
                                        
                    </siteModel>
                                
                </distribution>
                        
            </distribution>
                
        </distribution>
            
        <operator id="CoalescentConstantTreeScaler.t:Tree" spec="ScaleOperator" scaleFactor="0.5" tree="@Tree.t:Tree" weight="3.0"/>
            
        <operator id="CoalescentConstantTreeRootScaler.t:Tree" spec="ScaleOperator" rootOnly="true" scaleFactor="0.5" tree="@Tree.t:Tree" weight="3.0"/>
            
        <operator id="CoalescentConstantUniformOperator.t:Tree" spec="Uniform" tree="@Tree.t:Tree" weight="30.0"/>
            
        <operator id="CoalescentConstantSubtreeSlide.t:Tree" spec="SubtreeSlide" tree="@Tree.t:Tree" weight="15.0"/>
            
        <operator id="CoalescentConstantNarrow.t:Tree" spec="Exchange" tree="@Tree.t:Tree" weight="15.0"/>
            
        <operator id="CoalescentConstantWide.t:Tree" spec="Exchange" isNarrow="false" tree="@Tree.t:Tree" weight="3.0"/>
            
        <operator id="CoalescentConstantWilsonBalding.t:Tree" spec="WilsonBalding" tree="@Tree.t:Tree" weight="3.0"/>
            
        <operator id="PopSizeScaler.t:Tree" spec="ScaleOperator" parameter="@popSize.t:Tree" scaleFactor="0.75" weight="3.0"/>
            
        <operator id="ucldMeanScaler.c:Clock" spec="ScaleOperator" parameter="@ucldMean.c:Clock" scaleFactor="0.5" weight="1.0"/>
            
        <operator id="ucldStdevScaler.c:Clock" spec="ScaleOperator" parameter="@ucldStdev.c:Clock" scaleFactor="0.5" weight="3.0"/>
            
        <operator id="CategoriesRandomWalk.c:Clock" spec="IntRandomWalkOperator" parameter="@rateCategories.c:Clock" weight="10.0" windowSize="1"/>
            
        <operator id="CategoriesSwapOperator.c:Clock" spec="SwapOperator" intparameter="@rateCategories.c:Clock" weight="10.0"/>
            
        <operator id="CategoriesUniform.c:Clock" spec="UniformOperator" parameter="@rateCategories.c:Clock" weight="10.0"/>
            
        <operator id="relaxedUpDownOperator.c:Clock" spec="UpDownOperator" scaleFactor="0.75" weight="3.0">
                    
            <up idref="ucldMean.c:Clock"/>
                    
            <down idref="Tree.t:Tree"/>
                
        </operator>
            
        <logger id="tracelog" spec="Logger" fileName="hyaenidae19.log" logEvery="1000" model="@posterior" sanitiseHeaders="true" sort="smart">
                    
            <log idref="posterior"/>
                    
            <log idref="likelihood"/>
                    
            <log idref="prior"/>
                    
            <log idref="C.prior"/>
                    
            <log idref="Root.prior"/>
                    
            <log idref="treeLikelihood.Subset1"/>
                    
            <log idref="treeLikelihood.Subset2"/>
                    
            <log idref="treeLikelihood.Subset3"/>
                    
            <log idref="treeLikelihood.Subset4"/>
                    
            <log idref="treeLikelihood.Subset5"/>
                    
            <log idref="treeLikelihood.Subset6"/>
                    
            <log idref="treeLikelihood.Subset7"/>
                    
            <log idref="treeLikelihood.Subset8"/>
                    
            <log id="TreeHeight.t:Tree" spec="beast.evolution.tree.TreeHeightLogger" tree="@Tree.t:Tree"/>
                    
            <log idref="popSize.t:Tree"/>
                    
            <log idref="CoalescentConstant.t:Tree"/>
                    
            <log idref="ucldMean.c:Clock"/>
                    
            <log idref="ucldStdev.c:Clock"/>
                    
            <log id="rate.c:Clock" spec="beast.evolution.branchratemodel.RateStatistic" branchratemodel="@RelaxedClock.c:Clock" tree="@Tree.t:Tree"/>
                
        </logger>
            
        <logger id="screenlog" spec="Logger" logEvery="10000">
                    
            <log idref="posterior"/>
                    
            <log idref="likelihood"/>
                    
            <log idref="prior"/>
                
        </logger>
            
        <logger id="treelog.t:Tree" spec="Logger" fileName="hyaenidae19.trees" logEvery="1000" mode="tree">
                    
            <log id="TreeWithMetaDataLogger.t:Tree" spec="beast.evolution.tree.TreeWithMetaDataLogger" branchratemodel="@RelaxedClock.c:Clock" tree="@Tree.t:Tree"/>
                
        </logger>
            
        <operatorschedule id="OperatorSchedule" spec="OperatorSchedule"/>
        
    </run>
    
</beast>
