# Supplementary material for: Palaeoproteomic analysis of Pleistocene cave hyenas from east Asia
Source: Sci Rep. 2020 Oct 7;10:16674. doi: 10.1038/s41598-020-73542-x (PMC7541484; doi:10.1038/s41598-020-73542-x)
Supplement: Supplementary file 7 — NEX File S1 [file 41598_2020_73542_MOESM7_ESM.nex]

#NEXUS
[ TITLE ]
BEGIN TAXA;
       DIMENSIONS NTAX=16;
       TAXLABELS
             Acinonyx_jubatus
             Ailuropoda_melanoleuca
             Felis_catus
             Lynx_lynx
             Panthera_leo
             Panthera_pardus
             Panthera_tigris
             Puma_concolor
             Hyaena_hyaena
             Parahyaena_brunnea
             Crocuta_crocuta_Ghana
             Crocuta_crocuta_Namibia
             Cave_hyaena_China_SYZ
             Cave_hyaena_China_HZD
             Cave_hyaena_China_LXD
             Crocuta_crocuta_Somalia
;
END;
BEGIN CHARACTERS;
       DIMENSIONS NCHAR=2098;
       FORMAT MISSING=? GAP=- MATCHCHAR=. datatype=protein;
MATRIX

Acinonyx_jubatus           QMSYGYDEKSTGGISVPGPMGPSGPRGIPGPPGAPGPQGFQGPPGEPGEPGASGPMGPRGPPGPPGKNGDDGEAGKPGRPGERGPPGPQGARGIPGTAGIPGMKGHRGFSGIDGAKGDAGPAGPKGEPGSPGENGAPGQMGPRGIPGERGRPGAPGPAGARGNDGATGAAGPPGPTGPAGPPGFPGAVGAKGEAGPQGARGSEGPQGVRGEPGPPGPAGAAGPAGNPGADGQPGAKGANGAPGIAGAPGFPGARGPSGPQGPSGPPGPKGNSGEPGAPGNKGDTGAKGEPGPTGIQGPPGPAGEEGKRGARGEPGPTGIPGPPGERGGPGSRGFPGADGVAGPKGPAGERGSPGPAGPKGSPGEAGRPGEAGIPGAKGITGSPGSPGPDGKTGPPGPAGQDGRPGPPGPPGARGQAGVMGFPGPKGAAGEPGKAGERGVPGPPGAVGPAGKDGEAGAQGPPGPAGPAGERGEQGPAGSPGFQGIPGPAGPPGEAGKPGEQGVPGDIGAPGPSGARGERGFPGERGVQGPPGPAGPRGANGAPGNDGAKGDAGAPGAPGSQGAPGIQGMPGERGAAGIPGPKGDRGDAGPKGADGSPGKDGVRGITGPIGPPGPAGAPGDKGEAGPSGPAGPTGARGAPGDRGEPGPPGPAGFAGPPGADGQPGAKGEPGDAGAKGDAGPPGPAGPTGPPGPIGNVGAPGPKGARGSAGPPGATGFPGAAGRVGPPGPSGNAGPPGPPGPVGKEGGKGPRGETGPAGRPGEVGPPGPPGPAGEKGSPGADGPAGAPGTPGPQGIAGQRGVVGIPGQRGERGFPGIPGPSGEPGKQGPSGPSGERGPPGPMGPPGIAGPPGESGREGSPGAEGSPGRDGSPGPKGDRGETGPAGPPGAPGAPGAPGPVGPAGKNGDRGETGPAGPAGPIGPVGARGPAGPQGPRGDKGETGEQGDRGIKGHRGFSGIQGPPGPPGSPGEQGPSGASGPAGPRGPPGAAGSPGKDGINGIPGPIGPPGPRGRTGDAGPVGPPGPPGPPGPPGPPSGGFDFSFIPQPPQEKAHDGGRYYRAQYDPGKGVGIGPGPMGIMGPRGPPGASGAPGPQGFQGPAGEPGEPGQTGPAGARGPPGPPGKAGEDGHPGKPGRPGERGVVGPQGARGFPGTPGIPGFKGIRGHNGIDGIKGQPGAPGVKGEPGAPGENGTPGQTGARGIPGERGRVGAPGPAGARGSDGSVGPVGPAGPIGSAGPPGFPGAPGPKGEIGPVGNPGPAGPAGPRGEMGIPGVSGPVGPPGNPGANGITGAKGAAGIPGVAGAPGIPGPRGIPGPVGAAGATGARGIVGEPGPAGSKGESGNKGEPGSAGPQGPPGPSGEEGKRGPNGEAGSAGPSGPPGIRGSPGSRGIPGADGRAGVMGPPGPRGATGPAGVRGPNGDAGRPGEPGIMGPRGFPGAPGNVGPAGKEGPMGIPGIDGRPGPIGPAGARGEPGNIGFPGPKGPTGDPGKNGDKGHAGIAGARGAPGPDGNNGAQGPPGPQGVQGGKGEQGPAGPPGFQGIPGPAGTAGEVGKPGERGIPGEFGIPGPAGPRGERGPPGESGAAGPSGPIGSRGPSGPPGPDGNKGEPGVIGAPGTAGPSGPSGIPGERGAAGIPGGKGEKGETGIRGEIGNPGRDGARGAPGAVGAPGPAGATGDRGEAGPAGPAGPAGPRGSPGERGEVGPAGPNGFAGPAGAAGQPGAKGERGTKGPKGENGPVGPTGPVGSAGPSGPNGPPGPAGSRGDGGPPGATGFPGAAGRTGPPGPSGITGPPGPPGAAGKEGIRGPRGDQGPVGRTGETGASGPPGFAGEKGPSGEPGTAGPPGTPGPQGIIGAPGIIGIPGSRGERGIPGVSGSVGEPGPIGISGPPGARGPSGAVGAPGVNGAPGEAGRDGNPGNDGPPGRDGQPGHKGERGYPGNIGPVGAVGAPGPHGPVGPTGKHGNRGEPGPAGVVGPVGAVGPRGPTGPQGIRGDKGEPGDKGPRGIPGIKGHNGIQGIPGIAGQHGDQGAPGSVGPAGPRGPAGPSGPMGKDGRTGHPGSVGPAGVRGSQGSQGPAGPPGPPGPPGPPGPSGGGYDFGYEGDFYRA
Ailuropoda_melanoleuca     QMSYGYDEKSTGGISVPGPMGPSGPRGIPGPPGAPGPQGFQGPPGEPGEPGASGPMGPRGPPGPPGKNGDDGEAGKPGRPGERGPPGPQGARGIPGTAGIPGMKGHRGFSGIDGAKGDAGPAGPKGEPGSPGENGAPGQMGPRGIPGERGRPGAPGPAGARGNDGATGAAGPPGPTGPAGPPGFPGAVGAKGEAGPQGARGSEGPQGVRGEPGPPGPAGAAGPAGNPGADGQPGAKGANGAPGIAGAPGFPGARGPSGPQGPSGPPGPKGNSGEPGAPGNKGDTGAKGEPGPTGIQGPPGPAGEEGKRGARGEPGPTGIPGPPGERGGPGSRGFPGADGVAGPKGPAGERGSPGPAGPKGSPGEAGRPGEAGIPGAKGITGSPGSPGPDGKTGPPGPAGQDGRPGPPGPPGARGQAGVMGFPGPKGAAGEPGKAGERGVPGPPGAVGPAGKDGEAGAQGPPGPAGPAGERGEQGPAGSPGFQGIPGPAGPPGEAGKPGEQGVPGDIGAPGPSGARGERGFPGERGVQGPPGPAGPRGANGAPGNDGAKGDAGAPGAPGSQGAPGIQGMPGERGAAGIPGPKGDRGDAGPKGADGSPGKDGVRGITGPIGPPGPAGAPGDKGEAGPSGPAGPTGARGAPGDRGEPGPPGPAGFAGPPGADGQPGAKGEPGDAGAKGDAGPPGPAGPTGPPGPIGNVGAPGPKGARGSAGPPGATGFPGAAGRVGPPGPSGNAGPPGPPGPAGKEGGKGPRGETGPAGRPGEVGPPGPPGPAGEKGSPGADGPAGAPGTPGPQGIAGQRGVVGIPGQRGERGFPGIPGPSGEPGKQGPSGASGERGPPGPMGPPGIAGPPGESGREGSPGAEGSPGRDGSPGPKGDRGETGPAGPPGAPGAPGAPGPVGPAGKSGDRGETGPAGPAGPIGPVGARGPAGPQGPRGDKGETGEQGDRGIKGHRGFSGIQGPPGPPGSPGEQGPSGASGPAGPRGPPGSAGSPGKDGINGIPGPIGPPGPRGRTGDAGPVGPPGPPGPPGPPGPPSGGFDFSFIPQPPQEKAHDGGRYYRAQYDPGKGVGIGPGPMGIMGPRGPPGASGAPGPQGFQGPAGEPGEPGQTGPAGARGPPGPPGKAGEDGHPGKPGRPGERGVVGPQGARGFPGTPGIPGFKGIRGHNGIDGIKGQPGAPGVKGEPGAPGENGTPGQTGARGIPGERGRVGAPGPAGARGSDGSVGPVGPAGPIGSAGPPGFPGAPGPKGEIGPVGNPGPAGPAGPRGEVGIPGVSGPVGPPGNPGANGITGAKGAAGIPGVAGAPGIPGPRGIPGPVGAAGATGARGIVGEPGPAGSKGESGNKGEPGSVGPQGPPGPSGEEGKRGPNGEAGSAGPSGPPGIRGSPGSRGIPGADGRAGVMGPPGPRGSTGPAGVRGPNGDSGRPGEPGIMGPRGFPGAPGNVGPAGKEGPMGIPGIDGRPGPIGPAGARGEPGNIGFPGPKGPSGEPGKAGEKGHAGIAGARGAPGPDGNNGAQGPPGPQGVQGGKGEQGPAGPPGFQGIPGPAGTAGEVGKPGERGIPGEFGIPGPAGPRGERGPPGESGAAGPSGPIGSRGPSGPPGPDGNKGEPGVIGAPGTAGPSGPGGIPGERGAAGVPGGKGEKGETGIRGEVGNPGRDGARGAPGAVGAPGPAGATGDRGEAGPAGPAGPAGPRGSPGERGEVGPAGPNGFAGPAGAAGQPGAKGERGTKGPKGENGPVGPTGPVGSAGPSGPNGPPGPAGSRGDGGPPGATGFPGAAGRTGPPGPSGITGPPGPPGAAGKEGIRGPRGDQGPVGRTGETGAHGPPGFAGEKGPSGEPGTAGPPGTAGPQGIIGAPGIIGIPGSRGERGIPGVSGSVGEPGPIGIAGPPGARGPPGAVGAPGVNGAPGEAGRDGNPGNDGPPGRDGQPGHKGERGYPGNIGPVGTVGAPGPHGPVGPTGKHGNRGEPGPAGAVGPVGAVGPRGPSGPQGVRGDKGEPGDKGPRGIPGIKGHNGIQGIPGIAGQHGDQGAPGSVGPAGPRGPAGPSGPAGKDGRTGHPGTVGPAGVRGSQGSQGPAGPPGPPGPPGPPGPSGGGYDFGYEGDFYRA
Felis_catus                QMSYGYDEKSTGGISVPGPMGPSGPRGIPGPPGAPGPQGFQGPPGEPGEPGASGPMGPRGPPGPPGKNGDDGEAGKPGRPGERGPPGPQGARGIPGTAGIPGMKGHRGFSGIDGAKGDAGPAGPKGEPGSPGENGAPGQMGPRGIPGERGRPGAPGPAGARGNDGATGAAGPPGPTGPAGPPGFPGAVGAKGEAGPQGARGSEGPQGVRGEPGPPGPAGAAGPAGNPGADGQPGAKGANGAPGIAGAPGFPGARGPSGPQGPSGPPGPKGNSGEPGAPGNKGDTGAKGEPGPTGIQGPPGPAGEEGKRGARGEPGPTGIPGPPGERGGPGSRGFPGADGVAGPKGPAGERGSPGPAGPKGSPGEAGRPGEAGIPGAKGITGSPGSPGPDGKTGPPGPAGQDGRPGPPGPPGARGQAGVMGFPGPKGAAGEPGKAGERGVPGPPGAVGPAGKDGEAGAQGPPGPAGPAGERGEQGPAGSPGFQGIPGPAGPPGEAGKPGEQGVPGDIGAPGPSGARGERGFPGERGVQGPPGPAGPRGANGAPGNDGAKGDAGAPGAPGSQGAPGIQGMPGERGAAGIPGPKGDRGDAGPKGADGSPGKDGVRGITGPIGPPGPAGAPGDKGEAGPSGPAGPTGARGAPGDRGEPGPPGPAGFAGPPGADGQPGAKGEPGDAGAKGDAGPPGPAGPTGPPGPIGNVGAPGPKGARGSAGPPGATGFPGAAGRVGPPGPSGNAGPPGPPGPVGKEGGKGPRGETGPAGRPGEVGPPGPPGPAGEKGSPGADGPAGAPGTPGPQGIAGQRGVVGIPGQRGERGFPGIPGPSGEPGKQGPSGPSGERGPPGPMGPPGIAGPPGESGREGSPGAEGSPGRDGSPGPKGDRGETGPAGPPGAPGAPGAPGPVGPAGKSGDRGETGPAGPAGPIGPVGARGPAGPQGPRGDKGETGEQGDRGIKGHRGFSGIQGPPGPPGSPGEQGPSGASGPAGPRGPPGAAGSPGKDGINGIPGPIGPPGPRGRTGDAGPVGPPGPPGPPGPPGPPSGGFDFSFIPQPPQEKAHDGGRYYRAQYDPGKGVGIGPGPMGIMGPRGPPGASGAPGPQGFQGPAGEPGEPGQTGPAGARGPPGPPGKAGEDGHPGKPGRPGERGVVGPQGARGFPGTPGIPGFKGIRGHNGIDGIKGQPGAPGVKGEPGAPGENGTPGQTGARGIPGERGRVGAPGPAGARGSDGSVGPVGPAGPIGSAGPPGFPGAPGPKGEIGPVGNPGPAGPAGPRGEMGIPGVSGPVGPPGNPGANGITGAKGAAGIPGVAGAPGIPGPRGIPGPVGAAGATGARGIVGEPGPAGSKGESGNKGEPGSAGPQGPPGPSGEEGKRGPNGEAGSAGPSGPPGIRGSPGSRGIPGADGRAGVMGPPGPRGATGPAGVRGPNGDAGRPGEPGIMGPRGFPGAPGNVGPAGKEGPMGIPGIDGRPGPIGPAGARGEPGNIGFPGPKGPTGDPGKNGDKGHAGIAGARGAPGPDGNNGAQGPPGPQGVQGGKGEQGPAGPPGFQGIPGPAGTAGEVGKPGERGIPGEFGIPGPAGPRGERGPPGESGAAGPSGPIGSRGPSGPPGPDGNKGEPGVIGAPGTAGPSGPSGIPGERGAAGIPGGKGEKGETGIRGEIGNPGRDGARGAPGAVGAPGPAGATGDRGEAGPAGPAGPAGPRGSPGERGEVGPAGPNGFAGPAGAAGQPGAKGERGTKGPKGENGPVGPTGPVGSAGPSGPNGPPGPAGSRGDGGPPGATGFPGAAGRTGPPGPSGITGPPGPPGAAGKEGIRGPRGDQGPVGRTGETGASGPPGFAGEKGPSGEPGTAGPPGTPGPQGIIGAPGIIGIPGSRGERGIPGVSGSVGEPGPIGISGPPGARGPSGAVGAPGVNGAPGEAGRDGNPGNDGPPGRDGQPGHKGERGYPGNIGPVGAVGAPGPHGPVGPTGKHGNRGEPGPAGVVGPVGAVGPRGPTGPQGIRGDKGEPGDKGPRGIPGIKGHNGIQGIPGIAGQHGDQGAPGSVGPAGPRGPAGPSGPMGKDGRTGHPGSVGPAGVRGSQGSQGPAGPPGPPGPPGPPGPSGGGYDFGYEGDFYRA
Lynx_lynx                  ?????????????????GPMGPSGPRGIPGPPGAPGPQGFQGPPGEPGEPGASGPMGPRGPPGPPGKNGDDGEAGKPGRPGERGPPGPQGARGIPGTAGIPGMKGHRGFSGIDGAKGDAGPAGPKGEPGSPGENGAPGQMGPRGIPGERGRPGAPGPAGARGNDGATGAAGPPGPTGPAGPPGFPGAVGAKGEAGPQGARGSEGPQGVRGEPGPPGPAGAAGPAGNPGADGQPGAKGANGAPGIAGAPGFPGARGPSGPQGPSGPPGPKGNSGEPGAPGNKGDTGAKGEPGPTGIQGPPGPAGEEGKR???GEPGPTGIPGPPGERGGPGSRGFPGADGVAGPK??????GSPGPAGPKGSPGEAGRPGEAGIPGAKGITGSPGSPGPDGKTGPPGPAGQDGRPGPPGPPGARGQAGVMGFPGPKGAAGEPGKAGERGVPGPPGAVGPAGKDGEAGAQGPPGPAGPAGER??????????????????????????PGEQGVPGDIGAPGPSGAR???GFPGERGVQGPPGPAGPRGANGAPGNDGAKGDAGAPGAPGSQGAPGIQGMPGERGAAGIPGPKGDRGDAGPKGADGSPGKDGVRGITGPIGPPGPAGAPGDKGEAGPSGPAGPTGARGAPGDRGEPGPPGPAGFAGPPGADGQPGAK?????????GDAGPPGPAGPTGPPGPIGNVGAPGPK???GSAGPPGATGFPGAAGRVGPPGPSGNAGPPGPPGPVGK???????GETGPAGRPGEVGPPGPPGPAGEKGSPGADGPAGAPGTPGPQGIAGQRGVVGIPGQR???GFPGIPGPSGEPGKQGPSGPSGERGPPGPMGPPGIAGPPGESGREGSPGAEGSPGRDGSPGPKGDRGETGPAGPPGAPGAPGAPGPVGPAGKNGDRGETGPAGPAGPIGPVGARGPAGPQGPRGDKGETGEQGDRGIKGHRGFSGIQGPPGPPGSPGEQGPSGASGPAGPRGPPGAAGSPGKDGINGIPGPIGPPGPR??TGDAGPVGPPGPPGPPGPPGPP??????????????????????????????????????GPMGIMGPRGPPGASGAPGPQGFQGPAGEPGEPGQTGPAGAR????????AGEDGHPGKPGRPGERGVVGPQGARGFPGTPGIPGFK???GHNGIDGIKGQPGAPGVKGEPGAPGENGTPGQTGAR??????GRVGAPGPAGARGSDGSVGPVGPAGPIGSAGPPGFPGAPGPKGEIGPVGNPGPAGPAGPRGEMGIPGVSGPVGPPGNPGANGITGAKGAAGIPGVAGAPGIPGPRGIPGPVGAAGATGARGIVGEPGPAGSKGESGNKGEPGSAGPQGPPGPSGEEGKRGPNGEAGSAGPSGPPGIR??????GIPGADGRAGVMGPPGPRGATGPAGVRGPNGDAGRPGEPGIMGPRGFPGAPGNVGPAGKEGPMGIPGIDGRPGPIGPAGARGEPGNIGFPGPKGPTGDPGKNGDKGHAGIAGARGAPGPDGNNGAQGPPGPQGVQGGKGEQGPAGPPGFQGIPGPAGTAGEVGKPGERGIPGEFGIPGPAGPR???GPPGESGAAGPSGPIGSRGPSGPPGPDGNKGEPGVIGAPGTAGPSGPSGIPGERGAAGIPGGKGEKGETGIRGEIGNPGRDGARGAPGAVGAPGPAGATGDRGEAGPAGPAGPAGPR??????GEVGPAGPNGFAGPAGAAGQPGAKGER???GPKGENGPVGPTGPVGSAGPSGPNGPPGPAGSRGDGGPPGATGFPGAAGRTGPPGPSGITGPPGPPGAAGKEGIRGPRGDQGPVGRTGETGASGPPGFAGEKGPSGEPGTAGPPGTPGPQGIIGAPGIIGIPGSR???GIPGVSGSVGEPGPIGISGPPGARGPSGAVGAPGVNGAPGEAGRDGNPGNDGPPGRDGQPGHKGERGYPGNIGPVGAVGAPGPHGPVGPTGKHGNRGEPGPAGVVGPVGAVGPRGPTGPQGIRGDKGEPGDKGPRGIPGIKGHNGIQGIPGIAGQHGDQGAPGSVGPAGPRGPAGPSGPMGKDGRTGHPGSVGPAGVRGSQGSQGPAGPPGPPGPPGPPGPS---------------
Panthera_leo               ?????????????????GPMGPSGPRGIPGPPGAPGPQGFQGPPGEPGEPGASGPMGPR????????NGDDGEAGKPGRPGERGPPGPQGARGIPGTAGIPGMK???GFSGIDGAKGDAGPAGPKGEPGSPGENGAPGQMGPR??????GRPGAPGPAGARGN????GAAGPPGPTGPAGPPGFPGAVGAKGEAGPQGARGSEGPQGVRGEPGPPGPAGAAGPAGNPGADGQPGAKGANGAPGIAGAPGFPGARGPSGPQGPSGPPGPKGNSGEPGAPGNKGDTGAK????????????GPAGEEGKR???GEPGPTGIPGPPGER??????GFPGADGVAGPKGPAGERGSPGPAGPKGSPGEAGRPGEAGIPGAKGITGSPGSPGPDGKTGPPGPAGQDGRPGPPGPPGARGQAGVMGFPGPKGAAGEPGKAGERGVPGPPGAVGPAGKDGEAGAQGPPGPAGPAGER???????????QGIPGPAGPPGEAGKPGEQGVPGDIGAPGPSGARGERGFPGERGVQGPPGPAGPRGANGAPGNDGAK??????GAPGSQGAPGIQGMPGERGAAGIPGPKGDRGDAGPKGADGSPGKDGVRGITGPIGPPGPAGAPGDKGEAGPSGPAGPTGARGAPGDRGEPGPPGPAGFAGPPGADGQPGAK?????????GDAGPPGPAGPTGPPGPIGNVGAPGPK???GSAGPPGATGFPGAAGRVGPPGPSGNAGPPGPPGPVGK???????GETGPAGRPGEVGPPGPPGPAGEKGSPGADGPAGAPGTPGPQGIAGQRGVVGIPGQR???GFPGIPGPSGEPGKQGPSGSSGERGPPGPMGPPGIAGPPGESGREGSPGAEGSPGRDGSPGPKGDRGETGPAGPPGAPGAPGAPGPVGPAGKNGDRGETGPAGPAGPIGPVGARGPAGPQGPRGDKGETGEQGDR??????GFSGIQGIPGPPGSPGEQGPSGASGPAGPRGPPGAAGSPGKDGINGIPGPIGPPGPR??TGDAGPVGPPGPPGPPGPPGPP??????????????????????????????????????GPMGIMGPRGPPGASGAPGPQGFQGPAGEPGEPGQTGPAGAR????????AGEDGHPGKPGRPGERGVVGPQGARGFPGTPGIPGFK???GHNGIDGIKGQPGAPGVKGEPGAPGENGTPGQTGAR????????VGAPGPAGARGSDGSVGPVGPAGPIGSAGPPGFPGAPGPKGEIGPVGNPGPAGPAGPRGEMGIPGVSGPVGPPGNPGANGITGAKGAAGIPGVAGAPGIPGPRGIPGPVGAAGATGARGIVGEPGPAGSKGESGNKGEPGSAGPQGPPGPSGEEGKRGPNGEAGSAGPSGPPGIR??????????????AGVMGPPGPRGATGPAGVRGPNGDAGRPGEPGIMGPRGFPGAPGNVGPAGKEGPMGIPGIDGRPGPIGPAGARGEPGNIGFPGPKGPTGDPGKNGDKGHAGIAGARGAPGPDGNNGAQGPPGPQGVQGGKGEQGPAGPPGFQGIPGPAGTAGEVGKPGERGIPGEFGIPGPAGPR???GPPGESGAAGPSGPIGSRGPSGPPGPDGNKGEPGVIGAPGTAGPSGPSGIPGERGAAGIPGGKGEKGETGIRGEIGNPGR????GAPGAVGAPGPAGATGDRGEAGPAGPAGPAGPR??????GEVGPAGPNGFAGPAGAAGQPGAKGER???GPKGENGPVGPTGPVGSAGPSGPNGPPGPAGSRGDGGPPGATGFPGAAGRTGPPGPSGITGPPGPPGAAGKEGIRGPRGDQGPVGRTGETGASGPPGFAGEKGPSGEPGTAGPPGTPGPQGIIGAPGIIGIPGSR???GIPGVSGSVGEPGPIGIAGPPGARGPSGAVGAPGVNGAPGEAGRDGNPGNDGPPGRDGQPGHKGERGYPGNIGPVGAVGAPGPHGPVGPTGK????GEPGPAGVVGPVGAVGPRGPTGPQGIRGDKGEPGDKGPRGIPGIKGHNGIQGIPGIAGQHGDQGAPGSVGPAGPRGPAGPSGPMGKDGRTGHPGSVGPAGVRGSQGSQGPAGPPGPPGPPGPPGPS---------------
Panthera_pardus            QMSYGYDEKSAGGISVPGPMGPSGPRGIPGPPGAPGPQGFQGPPGEPGEPGASGPMGPRGPPGPPGKNGDDGEAGKPGRPGERGPPGPQGARGIPGTAGIPGMKGHRGFSGIDGAKGDAGPAGPKGEPGSPGENGAPGQMGPRGIPGERGRPGAPGPAGARGNDGATGAAGPPGPTGPAGPPGFPGAVGAKGEAGPQGARGSEGPQGVRGEPGPPGPAGAAGPAGNPGADGQPGAKGANGAPGIAGAPGFPGARGPSGPQGPSGPPGPKGNSGEPGAPGNKGDTGAKGEPGPTGIQGPPGPAGEEGKRGARGEPGPTGIPGPPGERGGPGSRGFPGADGVAGPKGPAGERGSPGPAGPKGSPGEAGRPGEAGIPGAKGITGSPGSPGPDGKTGPPGPAGQDGRPGPPGPPGARGQAGVMGFPGPKGAAGEPGKAGERGVPGPPGAVGPAGKDGEAGAQGPPGPAGPAGERGEQGPAGSPGFQGIPGPAGPPGEAGKPGEQGVPGDIGAPGPSGARGERGFPGERGVQGPPGPAGPRGANGAPGNDGAKGDAGAPGAPGSQGAPGIQGMPGERGAAGIPGPKGDRGDAGPKGADGSPGKDGVRGITGPIGPPGPAGAPGDKGEAGPSGPAGPTGARGAPGDRGEPGPPGPAGFAGPPGADGQPGAKGEPGDAGAKGDAGPPGPAGPTGPPGPIGNVGAPGPKGARGSAGPPGATGFPGAAGRVGPPGPSGNAGPPGPPGPVGKEGGKGPRGETGPAGRPGEVGPPGPPGPAGEKGSPGADGPAGAPGTPGPQGIAGQRGVVGIPGQRGERGFPGIPGPSGEPGKQGPSGSSGERGPPGPMGPPGIAGPPGESGREGSPGAEGSPGRDGSPGPKGDRGETGPAGPPGAPGAPGAPGPVGPAGKNGDRGETGPAGPAGPIGPVGARGPAGPQGPRGDKGETGEQGDRGIKGHRGFSGIQGPPGPPGSPGEQGPSGASGPAGPRGPPGAAGSPGKDGINGIPGPIGPPGPRGRTGDAGPVGPPGPPGPPGPPGPPSGGFDFSFIPQPPQEKAHDGGRYYRAQYDPGKGVGIGPGPMGIMGPRGPPGASGAPGPQGFQGPAGEPGEPGQTGPAGARGPPGPPGKAGEDGHPGKPGRPGERGVVGPQGARGFPGTPGIPGFKGIRGHNGIDGIKGQPGAPGVKGEPGAPGENGTPGQTGARGIPGERGRVGAPGPAGARGSDGSVGPVGPAGPIGSAGPPGFPGAPGPKGEIGPVGNPGPAGPAGPRGEMGIPGVSGPVGPPGNPGANGITGAKGAAGIPGVAGAPGIPGPRGIPGPVGAAGATGARGIVGEPGPAGSKGESGNKGEPGSAGPQGPPGPSGEEGKRGPNGEAGSAGPSGPPGIRGSPGSRGIPGADGRAGVMGPPGPRGATGPAGVRGPNGDAGRPGEPGIMGPRGFPGAPGNVGPAGKEGPMGIPGIDGRPGPIGPAGARGEPGNIGFPGPKGPTGDPGKNGDKGHAGIAGARGAPGPDGNNGAQGPPGPQGVQGGKGEQGPAGPPGFQGIPGPAGTAGEVGKPGERGIPGEFGIPGPAGPRGERGPPGESGAAGPSGPIGSRGPSGPPGPDGNKGEPGVIGAPGTAGPSGPSGIPGERGAAGIPGGKGEKGETGIRGEIGNPGRDGARGAPGAVGAPGPAGATGDRGEAGPAGPAGPAGPRGSPGERGEVGPAGPNGFAGPAGAAGQPGAKGERGTKGPKGENGPVGPTGPVGSAGPSGPNGPPGPAGSRGDGGPPGATGFPGAAGRTGPPGPSGITGPPGPPGAAGKEGIRGPRGDQGPVGRTGETGASGPPGFAGEKGPSGEPGTAGPPGTPGPQGIIGAPGIIGIPGSRGERGIPGVSGSVGEPGPIGIAGPPGARGPSGAVGAPGVNGAPGEAGRDGNPGNDGPPGRDGQPGHKGERGYPGNIGPVGAVGAPGPHGPVGPTGKHGNRGEPGPAGVVGPVGAVGPRGPTGPQGIRGDKGEPGDKGPRGIPGIKGHNGIQGIPGIAGQHGDQGAPGSVGPAGPRGPAGPSGPMGKDGRTGHPGSVGPAGVRGSQGSQGPAGPPGPPGPPGPPGPSGGGYDFGYEGDFYRA
Panthera_tigris            QMSYGYDEKSAGGISVPGPMGPSGPRGIPGPPGAPGPQGFQGPPGEPGEPGASGPMGPRGPPGPPGKNGDDGEAGKPGRPGERGPPGPQGARGIPGTAGIPGMKGHRGFSGIDGAKGDAGPAGPKGEPGSPGENGAPGQMGPRGIPGERGRPGAPGPAGARGNGGAPGAAGPPGPTGPAGPPGFPGAVGAKGEAGPQGARGSEGPQGVRGEPGPPGPAGAAGPAGNPGADGQPGAKGAN---------------------------------------------------------------------------------------------------------GPAGERGSPGPAGPKGSPGEAGRPGEAGIPGAKGITGSPGSPGPDGKTGPPGPAGQDGRPGPPGPPGARGQAGVMGFPGPKGAAGEPGKAGERGVPGPPGAVGPAGEDGEAGAQGPPGPAGPAGERGEQGPAGSPGFQGIPGPAGPPGEAGKPGEQGVPGDIGAPGPSGARGERGFPGERGVQGPPGPAGPRGANGAPGNDGAKGDAGAPGAPGSQGAPGIQGMPGERGAAGIPGPKGDRGDAGPKGADGSPGKDGVRGITGPIGPPGPAGAPGDKGEAGPSGPAGPTGARGAPGDRGEPGPPGPAGFAGPPGADGQPGAKGEPGDAGAKGDAGPPGPAGPTGPPGPIGNVGAPGPKGARGSAGPPGATGFPGAAGRVGPPGPSGNAGPPGPPGPVGKEGGKGPRGETGPAGRPGEVGPPGPP?????----------------------------------------------GEPGKQGPSGSSGERGPPGPMGPPGIAGPPGESGREGSPGAEGSPGRDGSPGPKGDRGETGPAGPPGAPGAPGAPGPVGPAGKNGDRGETGPAGPAGPIGPVGARGPAGPQGPRGDKGETGEQGDRGIKGHRGFSGIQGPPGPPGSPGEQGPSGASGPAGPRGPPGAAGSPGKDGINGIPGPIGPPGPRGRTGDAGPVGPPGPPGPPGPPGPPSGGFDFSFIPQPPQEKAHDGGRYYRAQYDPGKGVGIGPGPMGIMGPRGPPGASGAPGPQGFQGPAGEPGEPGQTGPAGARGPPGPPGKAGEDGHPGKPGRPGERGVVGPQGARGFPGTPGIPGFKGIRGHNGIDGIKGQPGAPGVKGEPGAPGENGTPGQTGARGIPGERGRVGAPGPAGARGSDGSVGPVGPAGPIGSAGPPGFPGAPGPKGEIGPVGNPGPAGPAGPRGEMGIPGVSGPVGPPGNPGANGITGAKGAAGIPGVAGAPGIPGPRGIPGPVGAAGATGARGIVGEPGPAGSKGESGNKGEPGSAGPQGPPGPSGEEGKRGPNGEAGSAGPSGPPGIRGSPGSRGIPGADGRAGVMGPPGPRGATGPAGVRGPNGDAGRPGEPGIMGPRGFPGAPGNVGPAGKEGPMGIPGIDGRPGPIGPAGARGEPGNIGFPGPKGPTGDPGKNGDKGHAGIAGARGAPGPDGNNGAQGPPGPQGVQGGKGEQGPAGPPGFQGIPGPAGTAGEVGKPGERGIPGEFGIPGPAGPRGERGPPGESGAAGPSGPIGSRGPSGPPGPDGNKGEPGVIGAPGTAGPSGPSGIPGERGAAGIPGGKGEKGETGIRGEIGNPGRDGARGAPGAVGAPGPAGATGDRGEAGPAGPAGPAGPRGSPGERGEVGPAGPNGFAGPAGAAGQPGAKGERGTKGPKGENGPVGPTGPVGSAGPSGPNGPPGPAGSRGDGGPPGATGFPGAAGRTGPPGPSGITGPPGPPGAAGKEGIRGPRGDQGPVGRTGETGASGPPGFAGEKGPSGEPGTAGPPGTPGPQGIIGAPGIIGIPGSRGERGIPGVSGSVGEPGPIGIAGPPGARGPSGAVGAPGVNGAPGEAGRDGNPGNDGPPGRDGQPGHKGERGYPGNIGPVGAVGAPGPHGPVGPTGKHGNRGEPGPAGVVGPVGAVGPRGPTGPQGIRGDKGEPGDKGPRGIPGIKGHNGIQGIPGIAGQHGDQGAPGSVGPAGPRGPAGPSGPMGKDGRTGHPGSVGPAGVRGSQGSQGPAGPPGPPGPPGPPGPSGGGYDFGYEGDFYRA
Puma_concolor              QMSYGYDEKSAGGISVPGPMGPSGPRGIPGPPGAPGPQGFQGPPGEPGEPGASGPMGPRGPPGPPGKNGDDGEAGKPGRPGERGPPGPQGARGIPGTAGIPGMKGHRGFSGIDGAKGDAGPAGPKGEPGSPGENGAPGQMGPRGIPGERGRPGAPGPAGARGNDGATGAAGPPGPTGPAGPPGFPGAVGAKGEAGPQGARGSEGPQGVRGEPGPPGPAGAAGPAGNPGADGQPGAKGANGAPGIAGAPGFPGARGPSGPQGPSGPPGPKGNSGEPGAPGNKGDTGAKGEPGPTGIQGPPGPAGEEGKRGARGEPGPTGIPGPPGERGGPGSRGFPGADGVAGPKGPAGERGSPGPAGPKGSPGEAGRPGEAGIPGAKGITGSPGSPGPDGKTGPPGPAGQDGRPGPPGPPGARGQAGVMGFPGPKGAAGEPGKAGERGVPGPPGAVGPAGKDGEAGA-------------------------------------------------------------------------------------------GDAGAPGAPGSQGAPGIQGMPGERGAAGIPGPKGDRGDAGPKGADGSPGKDGVRGITGPIGPPGPAGAPGDKGEAGPSGPAGPTGARGAPGDRGEPGPPGPAGFAGPPGADGQPGAKGEPGDAGAKGDAGPPGPAGPTGPPGPIGNVGAPGPKGARGSAGPPGATGFPGAAGRVGPPGPSGNAGPPGPPGPVGKEGGKGPRGETGPAGRPGEVGPPGPPGPAGEKGSPGADGPAGAPGTPGPQGIAGQRGVVGIPGQRGERGFPGIPGPS-----------------------------------------------------------------------------------------------------------------------------------------------------------------------------------------------------------------------------------------------QYDPGKGVGIGPGPMGIMGPRGPPGASGAPGPQGFQGPAGEPGEPGQTGPAGARGPPGPPGKAGEDGHPGKPGRPGERGVVGPQGARGFPGTPGIPGFKGIRGHNGIDGIKGQPGAPGVKGEPGAPGENGTPGQTGARGIPGERGRVGAPGPAGARGSDGSVGPVGPAGPIGSAGPPGFPGAPGPKGEIGPVGNPGPAGPAGPRGEMGIPGVSGPVGPPGNPGANGITGAKGAAGIPGVAGAPGIPGPRGIPGPVGAAGATGARGIVGEPGPAGSKGESGNKGEPGSAGPQGPPGPSGEEGKRGPNGEAGSAGPSGPPGIRGSPGSRGIPGADGRAGVMGPPGPRGATGPAGVRGPNGDAGRPGEPGIMGPRGFPGAPGNVGPAGKEGPMGIPGIDGRPGPIGPAGARGEPGNIGFPGPKGPTGDPGKNGDKGHAGIAGARGAPGPDGNNGAQGPPGPQGVQGGKGEQGPAGPPGFQGIPGPAGTAGEVGKPGERGIPGEFGIPGPAGPRGERGPPGESGAAGPSGPIGSRGPSGPPGPDGNKGEPGVIGAPGTAGPSGPSGIPGERGAAGIPGGKGEKGETGIRGEIGNPGRDGARGAPGAVGAPGPAGATGDRGEAGPAGPAGPAGPRGSPGERGEVGPAGPNGFAGPAGAAGQPGAKGERGTKGPKGENGPVGPTGPVGSAGPSGPNGPPGPAGSRGDGGPPGATGFPGAAGRTGPPGPSGITGPPGPPGAAGKEGIRGPRGDQGPVGRTGETGASGPPGFAGEKGPSGEPGTAGPPGTPGPQGIIGAPGIIGIPGSRGERGIPGVSGSVGEPGPIGISGPPGARGPSGAVGAPGVNGAPGEAGRDGNPGNDGPPGRDGQPGHKGERGYPGNIGPVGAVGAPGPHGPVGPTGKHGNRGEPGPAGVVGPVGAVGPRGPTGPQGIRGDKGEPGDKGPRGIPGIKGHNGIQGIPGIAGQHGDQGAPGSVGPAGPRGPAGPSGPMGKDGRTGHPGSVGPAGVRGSQGSQGPAGPPGPPGPPGPPGPSGGGYDFGYDGDFYRA
Hyaena_hyaena              QMSYGYDEKSAGGISVPGPMGPSGPRGIPGPPGAPGPQGFQGPPGEPGEPGASGPMGPRGPPGPPGKNGDDGEAGKPGRPGERGPPGPQGARGIPGTAGIPGMKGHRGFSGIDGAKGDAGPAGPKGEPGSPGENGAPGQMGPRGIPGERGRPGAPGPAGARGNDGATGAAGPPGPTGPAGPPGFPGAVGAKGEAGPQGARGSEGPQGVRGEPGPPGPAGAAGPAGNPGADGQPGAKGANGAPGIAGAPGFPGARGPSGPQGPSGPPGPKGNSGEPGAPGNKGDTGAKGEPGPTGIQGPPGPAGEEGKRGARGEPGPTGIPGPPGERGGPGSRGFPGADGVAGPKGPAGERGSPGPAGPKGSPGEAGRPGEAGIPGAKGITGSPGSPGPDGKTGPPGPAGQDGRPGPPGPPGARGQAGVMGFPGPKGAAGEPGKAGERGVPGPPGAVGPAGKDGEAGAQGPPGPAGPAGERGEQGPAGSPGFQGIPGPAGPPGEAGKPGEQGVPGDIGAPGPSGARGERGFPGERGVQGPPGPAGPRGANGAPGNDGAKGDAGAPGAPGSQGAPGIQGMPGERGAAGIPGPKGDRGDAGPKGADGSPGKDGVRGITGPIGPPGPAGAPGDKGEAGPSGPAGPTGARGAPGDRGEPGPPGPAGFAGPPGADGQPGAKGEPGDAGAKGDAGPPGPAGPTGPPGPIGNVGAPGPKGARGSAGPPGATGFPGAAGRVGPPGPSGNAGPPGPPGPVGKEGGKGPRGETGPAGRPGEVGPPGPPGPAGEKGSPGADGPAGAPGTPGPQGIAGQRGVVGIPGQRGERGFPGIPGPSGEPGKQGPSGPSGERGPPGPMGPPGIAGPPGESGREGSPGAEGSPGRDGSPGPKGDRGETGPSGPPGAPGAPGAPGPVGPAGKNGDRGETGPAGPAGPIGPVGARGPAGPQGPRGDKGEAGEQGDRGIKGHRGFSGIQGPPGPPGSPGEQGPSGASGPAGPRGPPGAAGSPGKDGINGIPGPIGPPGPRGRTGDAGPVGPPGPPGPPGPPGPPSGGFDFSFIPQPPQEKAHDGGRYYRAQYDPGKGV--GPGPMGIMGPRGPPGASGAPGPQGFQGPAGEPGEPGQTGPAGARGPPGPPGKAGEDGHPGKPGRPGERGVVGPQGARGFPGTPGIPGFKGIRGHNGIDGIKGQPGAPGVKGEPGAPGENGTPGQTGARGIPGERGRVGSPGPAGARGSDGSVGPVGPAGPIGSAGPPGFPGAPGPKGEIGPVGNPGPAGPAGPRGEMGIPGVSGPVGPPGNPGANGITGAKGAAGIPGVAGAPGIPGPRGIPGPVGAAGATGARGIVGEPGPAGSKGESGNKGEPGSAGPQGPPGPSGEEGKRGPNGEAGSTGPSGPPGIRGSPGSRGIPGADGRAGVMGPPGPRGATGPAGVRGPNGDAGRPGEPGIMGPRGFPGAPGNVGPAGKEGPMGIPGIDGRPGPIGPAGARGEPGNIGFPGPKGPTGEPGKGGEKGHAGIAGARGAPGPDGNNGAQGPPGPQGVQGGKGEQGPAGPPGFQGIPGPAGTAGEAGKPGERGIPGEFGIPGPAGPRGERGPPGESGAAGPSGPIGSRGPSGPPGPDGNKGEPGVIGAPGTAGPSGPSGIPGERGAAGIPGGKGEKGEPGIRGEIGSPGRDGARGAPGAVGAPGPAGATGDRGEAGPAGPAGPAGPRGSPGERGEVGPAGPNGFAGPAGAAGQPGAKGERGTKGPKGENGPVGPTGPVGSAGPSGPNGPPGPAGSRGDGGPPGATGFPGAAGRTGPPGPSGITGPPGPPGAAGKEGIRGPRGDQGPVGRTGETGASGPPGFAGEKGPSGEPGTAGPPGTPGPQGIIGAPGIIGIPGSRGERGIPGVSGSVGEPGPIGIAGPPGARGGPGAVGAPGVNGAPGEAGRDGNPGNDGPPGRDGQPGHKGERGYPGNIGPVGAVGAPGPHGPVGPAGKHGNRGEPGPAGVVGPVGAIGPRGPSGPQGIRGDKGEPGDKGPRGIPGIKGHNGIQGIPGIAGQHGDQGSPGSVGPAGPRGPAGPSGPVGKDGRTGHPGSVGPAGVRGSQGSQGPAGPPGPPGPPGPPGPSGGSYDFGYEGDFYRA
Parahyaena_brunnea         QMSYGYDEKSAGGISVPGPMGPSGPRGIPGPPGAPGPQGFQGPPGEPGEPGASGPMGPRGPPGPPGKNGDDGEAGKPGRPGERGPPGPQGARGIPGTAGIPGMKGHRGFSGIDGAKGDAGPAGPKGEPGSPGENGAPGQMGPRGIPGERGRPGAPGPAGARGNDGATGAAGPPGPTGPAGPPGFPGAVGAKGEAGPQGARGSEGPQGVRGEPGPPGPAGAAGPAGNPGADGQPGAKGANGAPGIAGAPGFPGARGPSGPQGPSGPPGPKGNSGEPGAPGNKGDTGAKGEPGPTGIQGPPGPAGEEGKRGARGEPGPTGIPGPPGERGGPGSRGFPGADGVAGPKGPAGERGSPGPAGPKGSPGEAGRPGEAGIPGAKGITGSPGSPGPDGKTGPPGPAGQDGRPGPPGPPGARGQAGVMGFPGPKGAAGEPGKAGERGVPGPPGAVGPAGKDGEAGAQGPPGPAGPAGERGEQGPAGSPGFQGIPGPAGPPGEAGKPGEQGVPGDIGAPGPSGARGERGFPGERGVQGPPGPAGPRGANGAPGNDGAKGDAGAPGAPGSQGAPGIQGMPGERGAAGIPGPKGDRGDAGPKGADGSPGKDGVRGITGPIGPPGPAGAPGDKGEAGPSGPAGPTGARGAPGDRGEPGPPGPAGFAGPPGADGQPGAKGEPGDAGAKGDAGPPGPAGPTGPPGPIGNVGAPGPKGARGSAGPPGATGFPGAAGRVGPPGPSGNAGPPGPPGPVGKEGGKGPRGETGPAGRPGEVGPPGPPGPAGEKGSPGADGPAGAPGTPGPQGIAGQRGVVGIPGQRGERGFPGIPGPSGEPGKQGPSGPSGERGPPGPMGPPGIAGPPGESGREGSPGAEGSPGRDGSPGPKGDRGETGPSGPPGAPGAPGAPGPVGPAGKNGDRGETGPAGPAGPIGPVGARGPAGPQGPRGDKGEAGEQGDRGIKGHRGFSGIQGPPGPPGSPGEQGPSGASGPAGPRGPPGAAGSPGKDGINGIPGPIGPPGPRGRTGDAGPVGPPGPPGPPGPPGPPSGGFDFSFIPQPPQEKAHDGGRYYRAQYDPGKGV--GPGPMGIMGPRGPPGASGAPGPQGFQGPAGEPGEPGQTGPAGARGPPGPPGKAGEDGHPGKPGRPGERGVVGPQGARGFPGTPGIPGFKGIRGHNGIDGIKGQPGAPGVKGEPGAPGENGTPGQTGARGIPGERGRVGSPGPAGARGSDGSVGPVGPAGPIGSAGPPGFPGAPGPKGEIGPVGNPGPAGPAGPRGEMGIPGVSGPVGPPGNPGANGITGAKGAAGIPGVAGAPGIPGPRGIPGPVGAAGATGARGIVGEPGPAGSKGESGNKGEPGSAGPQGPPGPSGEEGKRGPNGEAGSTGPSGPPGIRGSPGSRGIPGADGRAGVMGPPGPRGATGPAGVRGPNGDAGRPGEPGIMGPRGFPGAPGNVGPAGKEGPMGIPGIDGRPGPTGPAGARGEPGNIGFPGPKGPTGEPGKGGEKGHAGIAGARGAPGPDGNNGAQGPPGPQGVQGGKGEQGPAGPPGFQGIPGPAGTAGEAGKPGERGIPGEFGIPGPAGPRGERGPPGESGAAGPSGPIGSRGPSGPPGPDGNKGEPGVIGAPGTAGPSGPSGIPGERGAAGIPGGKGEKGEPGIRGEIGSPGRDGARGVPGAVGAPGPAGATGDRGEAGPAGPAGPAGPRGSPGERGEVGPAGPNGFAGPAGAAGQPGAKGERGTKGPKGENGPVGPTGPVGSAGPSGPNGPPGPAGSRGDGGPPGATGFPGAAGRTGPPGPSGITGPPGPPGAAGKEGIRGPRGDQGPVGRTGETGASGPPGFAGEKGPSGEPGTAGPPGTPGPQGIIGAPGIIGIPGSRGERGIPGVSGSVGEPGPIGIAGPPGARGGPGAVGAPGVNGAPGEAGRDGNPGNDGPPGRDGQPGHKGERGYPGNIGPVGAVGAPGPHGPVGPAGKHGNRGEPGPAGVVGPVGAVGPRGPSGPQGIRGDKGEPGDKGPRGIPGIKGHNGIQGIPGIAGQHGDQGSPGSVGPAGPRGPAGPSGPVGKDGRTGHPGSVGPAGVRGSQGSQGPAGPPGPPGPPGPPGPSGGSYDFGYEGDFYRA
Crocuta_crocuta_Ghana      QMSYGYDEKSAGGISVPGPMGPSGPRGIPGPPGAPGPQGFQGPPGEPGEPGASGPMGPRGPPGPPGKNGDDGEAGKPGRPGERGPPGPQGARGIPGTAGIPGMKGHRGFSGIDGAKGDAGPAGPKGEPGSPGENGAPGQMGPRGIPGERGRPGAPGPAGARGNDGATGAAGPPGPTGPAGPPGFPGAVGAKGEAGPQGARGSEGPQGVRGEPGPPGPAGAAGPAGNPGADGQPGAKGANGAPGIAGAPGFPGARGPSGPQGPSGPPGPKGNSGEPGAPGNKGDAGAKGEPGPTGIQGPPGPAGEEGKRGARGEPGPTGIPGPPGERGGPGSRGFPGADGVAGPKGPAGERGSPGPAGPKGSPGEAGRPGEAGIPGAKGITGSPGSPGPDGKTGPPGPAGQDGRPGPPGPPGARGQAGVMGFPGPKGAAGEPGKAGERGVPGPPGAVGPAGKDGEAGAQGPPGPAGPAGERGEQGPAGSPGFQGIPGPAGPPGEAGKPGEQGVPGDIGAPGPSGARGERGFPGERGVQGPPGPAGPRGANGAPGNDGAKGDAGAPGAPGSQGAPGIQGMPGERGAAGIPGPKGDRGDAGPKGADGSPGKDGVRGITGPIGPPGPAGAPGDKGEAGPSGPAGPTGARGAPGDRGEPGPPGPAGFAGPPGADGQPGAKGEPGDAGAKGDAGPPGPAGPTGPPGPIGNVGAPGPKGARGSAGPPGATGFPGAAGRVGPPGPSGNAGPPGPPGPVGKEGGKGVRGETGPAGRPGEVGPPGPPGPTGEKGSPGADGPAGAPGTPGPQGIAGQRGVVGIPGQRGERGFPGIPGPSGEPGKQGPSGPSGERGPPGPMGPPGIAGPPGESGREGSPGAEGSPGRDGSPGPKGDRGETGPSGPPGAPGAPGAPGPVGPAGKNGDRGETGPAGPAGPIGPVGARGPAGPQGPRGDKGEAGEQGDRGIKGHRGFSGIQGPPGPPGSPGEQGPSGASGPAGPRGPPGAAGSPGKDGINGIPGPIGPPGPRGRTGDAGPVGPPGPPGPPGPPGPPSGGFDFSFIPQPPQEKAHDGGRYYRAQYDPGKGV--GPGPMGIMGPRGPPGASGAPGPQGFQGPAGEPGEPGQTGPAGARGPPGPPGKAGEDGHPGKPGRPGERGVVGPQGARGFPGTPGIPGFKGIRGHNGIDGIKGQPGAPGVKGEPGAPGENGTPGQTGARGIPGERGRVGAPGPAGARGSDGSVGPVGPAGPIGSAGPPGFPGAPGPKGEIGPVGNPGPAGPAGPRGEMGIPGVSGPVGPPGNPGANGITGAKGAAGIPGVAGAPGIPGPRGIPGPVGAAGATGARGIVGEPGPAGSKGESGNKGEPGSAGPQGPPGPSGEEGKRGPNGEAGSTGPSGPPGIRGSPGSRGIPGADGRAGVMGPPGPRGATGPAGVRGPNGDAGRPGEPGIMGPRGFPGAPGNVGPAGKEGPMGVPGIDGRPGPIGPAGARGEPGNIGFPGPKGPTGEPGKGGEKGHAGIAGARGAPGPDGNNGAQGPPGPQGVQGGKGEQGPAGPPGFQGIPGPAGTAGEAGKPGERGIPGEFGIPGPAGPRGERGPPGESGAAGPSGPIGSRGPSGPPGPDGNKGEPGVIGAPGTAGPSGPSGIPGERGAAGIPGGKGEKGEPGIRGEIGSPGRDGARGAPGAVGAPGPAGATGDRGEAGPAGPAGPAGPRGSPGERGEVGPAGPNGFAGPAGAAGQPGAKGERGTKGPKGENGPVGPTGPVGSAGPSGPNGPPGPAGSRGDGGPPGATGFPGAAGRTGPPGPSGITGPPGPPGAAGKEGVRGPRGDQGPVGRTGETGASGPPGFAGEKGPSGEPGTAGPPGTPGPQGIIGAPGIIGIPGSRGERGIPGVSGSVGEPGPIGIAGPPGARGGPGAVGAPGVNGAPGEAGRDGNPGNDGPPGRDGQPGHKGERGYPGNIGPVGAAGAPGPHGPVGPAGKHGNRGEPGPAGVVGPVGAVGPRGPSGPQGIRGDKGEPGDKGPRGIPGIKGHNGIQGIPGIAGQHGDQGSPGSVGPAGPRGPAGPSGPVGKDGRTGHPGSVGPAGVRGSQGSQGPAGPPGPPGPPGPPGPSGGGYDFGYEGDFYRA
Crocuta_crocuta_Namibia    QMSYGYDEKSAGGISVPGPMGPSGPRGIPGPPGAPGPQGFQGPPGEPGEPGASGPMGPRGPPGPPGKNGDDGEAGKPGRPGERGPPGPQGARGIPGTAGIPGMKGHRGFSGIDGAKGDAGPAGPKGEPGSPGENGAPGQMGPRGIPGERGRPGAPGPAGARGNDGATGAAGPPGPTGPAGPPGFPGAVGAKGEAGPQGARGSEGPQGVRGEPGPPGPAGAAGPAGNPGADGQPGAKGANGAPGIAGAPGFPGARGPSGPQGPSGPPGPKGNSGEPGAPGNKGDAGAKGEPGPTGIQGPPGPAGEEGKRGARGEPGPTGIPGPPGERGGPGSRGFPGADGVAGPKGPAGERGSPGPAGPKGSPGEAGRPGEAGIPGAKGITGSPGSPGPDGKTGPPGPAGQDGRPGPPGPPGARGQAGVMGFPGPKGAAGEPGKAGERGVPGPPGAVGPAGKDGEAGAQGPPGPAGPAGERGEQGPAGSPGFQGIPGPAGPPGEAGKPGEQGVPGDIGAPGPSGARGERGFPGERGVQGPPGPAGPRGANGAPGNDGAKGDAGAPGAPGSQGAPGIQGMPGERGAAGIPGPKGDRGDAGPKGADGSPGKDGVRGITGPIGPPGPAGAPGDKGEAGPSGPAGPTGARGAPGDRGEPGPPGPAGFAGPPGADGQPGAKGEPGDAGAKGDAGPPGPAGPTGPPGPIGNVGAPGPKGARGSAGPPGATGFPGAAGRVGPPGPSGNAGPPGPPGPVGKEGGKGVRGETGPAGRPGEVGPPGPPGPTGEKGSPGADGPAGAPGTPGPQGIAGQRGVVGIPGQRGERGFPGIPGPSGEPGKQGPSGPSGERGPPGPMGPPGIAGPPGESGREGSPGAEGSPGRDGSPGPKGDRGETGPSGPPGAPGAPGAPGPVGPAGKNGDRGETGPAGPAGPIGPVGARGPAGPQGPRGDKGEAGEQGDRGIKGHRGFSGIQGPPGPPGSPGEQGPSGASGPAGPRGPPGAAGSPGKDGINGIPGPIGPPGPRGRTGDAGPVGPPGPPGPPGPPGPPSGGFDFSFIPQPPQEKAHDGGRYYRAQYDPGKGV--GPGPMGIMGPRGPPGASGAPGPQGFQGPAGEPGEPGQTGPAGARGPPGPPGKAGEDGHPGKPGRPGERGVVGPQGARGFPGTPGIPGFKGIRGHNGIDGIKGQPGAPGVKGEPGAPGENGTPGQTGARGIPGERGRVGAPGPAGARGSDGSVGPVGPAGPIGSAGPPGFPGAPGPKGEIGPVGNPGPAGPAGPRGEMGIPGVSGPVGPPGNPGANGITGAKGAAGIPGVAGAPGIPGPRGIPGPVGAAGATGARGIVGEPGPAGSKGESGNKGEPGSAGPQGPPGPSGEEGKRGPNGEAGSTGPSGPPGIRGSPGSRGIPGADGRAGVMGPPGPRGATGPAGVRGPNGDAGRPGEPGIMGPRGFPGAPGNVGPAGKEGPMGIPGIDGRPGPIGPAGARGEPGNIGFPGPKGPTGEPGKGGEKGHAGIAGARGAPGPDGNNGAQGPPGPQGVQGGKGEQGPAGPPGFQGIPGPAGTAGEAGKPGERGIPGEFGIPGPAGPRGERGPPGESGAAGPSGPIGSRGPSGPPGPDGNKGEPGVIGAPGTAGPSGPSGIPGERGAAGIPGGKGEKGEPGIRGEIGSPGRDGARGAPGAVGAPGPAGATGDRGEAGPAGPAGPAGPRGSPGERGEVGPAGPNGFAGPAGAAGQPGAKGERGTKGPKGENGPVGPTGPVGSAGPSGPNGPPGPAGSRGDGGPPGATGFPGAAGRTGPPGPSGITGPPGPPGAAGKEGVRGPRGDQGPVGRTGETGASGPPGFAGEKGPSGEPGTAGPPGTPGPQGIIGAPGIIGIPGSRGERGIPGVSGSVGEPGPIGIAGPPGARGGPGAVGAPGVNGAPGEAGRDGNPGNDGPPGRDGQPGHKGERGYPGNIGPVGAAGAPGPHGPVGPAGKHGNRGEPGPAGVVGPVGAVGPRGPSGPQGIRGDKGEPGDKGPRGIPGIKGHNGIQGIPGIAGQHGDQGSPGSVGPAGPRGPAGPSGPVGKDGRTGHPGSVGPAGVRGSQGSQGPAGPPGPPGPPGPPGPSGGGYDFGYEGDFYRA
Cave_hyaena_China_SYZ      ????????????GISVPGPMGPSGPRGIPGPPGAPGPQGFQGPPGEPGEPGASGPMGPRGPPGPPGKNGDDGEAGKPGRPGERGPPGPQGARGIPGTAGIPGM???RGFSGIDGAKGDAGPAGPKGEPGSPGENGAPGQMGPRGIPGERGRPGAPGPAGARGNDGATGAAGPPGPTGPAGPPGFPGAVGAKGEAGPQGARGSEGPQGVRGEPGPPGPAGAAGPAGNPGADGQPGAKGANGAPGIAGAPGFPGARGPSGPQGPSGPPGPKGNSGEPGAPGNKGDAGAKGEPGPTGIQGPPGPAGEEGKRGARGEPGPTGIPGPPGERGGPGSRGFPGADGVAGPKGPAGERGSPGPAGPKGSPGEAGRPGEAGIPGAKGITGSPGSPGPDGKTGPPGPAGQDGRPGPPGPPGARGQAGVMGFPGPKGAAGEPGKAGERGVPGPPGAVGPAGKDGEAGAQGPPGPAGPAGERGEQGPAGSPGFQGIPGPAGPPGEAGKPGEQGVPGDIGAPGPSGARGERGFPGERGVQGPPGPAGPRGANGAPGNDGAKGDAGAPGAPGSQGAPGIQGMPGERGAAGIPGPKGDRGDAGPKGA????????VRGITGPIGPPGPAGAPGDKGEAGPSGPAGPTGARGAPGDRGEPGPPGPAGFAGPPGADGQPGAKGEPGDAGAKGDAGPPGPAGPTGPPGPIGNVGAPGPKGARGSAGPPGATGFPGAAGRVGPPGPSGNAGPPGPPGPVGKEGGKGVRGETGPAGRPGEVGPPGPPGPTGEKGSPGADGPAGAPGTPGPQGIAGQRGVVGIPGQRGERGFPGIPGPSGEPGKQGPSGPSGERGPPGPMGPPGIAGPPGESGREGSPGAEGSPGRDGSPGPKGDRGETGP?GPPGAPGAPGAPGPVGPAGKNGDRGETGPAGPAGPIGPVGARGPAGPQGPR?????????????????RGFSGIQGPPGPPGSPGEQGPSGASGPAGPRGPPGAAGSPGKDGINGIPGPIGPPGPRGRTGDAGPVGPPGPPGPPGPPGPPSG????????????????????????????????--??GPMGIMGPR??????????????QGPAGEPGEPGQTGPAGAR????????AGEDGHPGKPGRPGERGVVGPQGARGFPGTPGIPGFKGI???????????????????GEPGAPGENGTPGQTGARGIPGER??VGAPGPAGARGSDGSVGPVGPAGPIGSAGPPGFPGAPGPKGEIGPVGNPGPAGPAGPRGEMGIPGVSGPVGPPGNPG????????GAAGIPGVAGAPGIPGPRGIPGP?GAAGATGARGIVGEPGPAGSKGESGNKGEPGSAGPQGPPGPSGEEGKRGPNGEAGSTGPSGPPGIRGSPGSRGIPGADGRAGVMGPPGPRGATGPAGVRGPNGD?GRPGEPGIMGPRGFPGAPGNVGPAGKEGPMGVPGIDGRPGPIGPAGARGEPGNIGFPGPKGPTGEPGKG???GHAGIAGARGAPGPDGNNGAQGPPGPQGV????GEQGPAGPPGFQGIPGPAGTAGE?GKPGERGIPGEFGIPGPAGPRGERGPPGESGAAGPSGPIGSRGPSGPPGPDGNKGEPGVIGAPGTAGPSGPSGIPGERGAAGIPGGKGEKGEPGIRGEIGSPGRDGARGAPGAVGAPGPAGATGDRGEAGPAGPAGPAGPRGSPGERGEVGPAGPNGFAGPAGAAGQPGAKGERGTKGPKGENGPVGPTGPVGSAGPSGPNGPPGPAGSRGDGGPPGATGFPGAAGRTGPPGPSGITGPPGPPGAAGKEGVRGPRGDQGPVGRTGETGASGPPGFAGEKGPSGEPGTAGPPGTPGPQGIIGAPGIIGIPGSRGERGIPGVSGSVGEPGPIGIAGPPGARGGPGAVGAPGVNGAPGEAGRDGNPGNDGPPGR????????????PGNIGPVGAA???????????????GNRGEPGPAGVVGPVGAVGPRGPSGPQGIRGD??????????????????????????????????????SVGPAGPRGPAGPSGPVGKDGRTGDPGSVGPAGVRGSQGSQGPAGPPGPPGPPGPPGPSGG?????????????
Cave_hyaena_China_HZD      ???YGYDEKSAGGISVPGPMGPSGPRGIPGPPGAPGPQGFQGPPGEPGEPGASGPMGPRGPPGPPGKNGDDGEAGKPGRPGERGPPGPQGARGIPGTAGIPGMKGHRGFSGIDGAKGDAGPAGPKGEPGSPGENGAPGQMGPR??????GRPGAPGPAGARGNDGATGAAGPPGPTGPAGPPGFPGAVGAK????????RGSEGPQGVRGEPGPPGPAGAAGPAGNPGADGQPGAKGANGAPGIAGAPGFPGARGPSGPQGPSGPPGPKGNSGEPGAPGNKGDAGAKGEPGPTGIQGPPGPAGEEGKRGARGEPGPTGIPGPPGERGGPGSRGFPGADGVAGPKGPAGERGSPGPAGPKGSPGEAGRPGEAGIPGAKGITGSPGSPGPDGKTGPPGPAGQDGRPGPPGPPGARGQAGVMGFPGPKGAAGEPGK??ERGVPGPPGAVGPAGKDGEAGAQGPPGPAGPAGERGEQGPAGSPGFQGIPGPAGPPGEAGKPGEQGVPGDIGAPGPSGAR???GFPGSRGVQGPPGPAGPR???????NDGAKGDAGAPGAPGSQGAPGIQGMPGERGAAGIPGPKGDRGDAGPKGADGSPGKDGVRGITGPIGPPGPAGAPGDKGEAGPSGPAGPTGARGAPGDRGEPGPPGPAGFAGPPGADGQPGAKGEPGDAGAKGDAGPPGPAGPTGPPGPIGNVGAPGPKGARGSAGPPGATGFPGAAGRVGPPGPSGNAGPPGPPGPVGKEGGKGVRGETGPAGRPGEVGPPGPPGPTGEKGSPGADGPAGAPGTPGPQGIAGQRGVVGIPGQRGERGFPGIPGPSGEPGKQGPSGPSGERGPPGPMGPPGIAGPPGESGREGSPGAEGSPGRDGSPGPKGDRGETGPSGPPGAPGAPGAPGPVGPAGKNGDRGETGPAGPAGPIGPVGARGPAGPQGPRGDKGEAGEQGDRGIKGHRGFSGIQGPPGPPGSPGEQGPSGASGPAGPRGPPGAAGSPGKDGINGIPGPIGPPGPRGRTGDAGPVGPPGPPGPPGPPGPPSGGFDFSFIPQPPQEKAHDGGRYY???YDPGKGV--GPGPMGIMGPRGPPGASGAPGPQGFQGPAGEPGEPGQTGPAGAR????????????????????????GVVGPQGARGFPGTPGIPGFKGIRGHNGIDGIKGQPGAPGVKGEPGAPGENGTPGQTGAR????????VGAPGPAGARGSDGSVGPVGPAGPIGSAGPPGFPGAPGPKGEIGPVGNPGPAGPAGPRGEMGIPGVSGPVGPPGNPGANGITGAKGAAGIPGVAGAPGIPGPRGIPGPVGAAGATGARGIVGEPGPAGSKGESGNKGEPGSAGPQGPPGPSGEEGKRGPNGEAGSTGPSGPPGIRG?????GIPGADGRAGVMGPPGPRGATGPAGVRGPNGDAGRPGEPGIMGPRGFPGAPGNVGPAGKEGPMGVPGIDGRPGPIGPAGARGEPGNIGFPGPKGPTGEPGKGGEKGHAGIAGARGAPGPDGNNGAQGPPGPQGVQGGKGEQGPAGPPGFQGIPGPAGTAGEAGKPGERGIPGEFGIPGPAGPRGERGPPGESGAAGPSGPIGSRGPSGPPGPDGNKGEPGVIGAPGTAGPSGPSGIPGERGAAGIPGGKGEKGEPGIRGEIGSPGRDGARGAPGAVGAPGPAGATGDRGEAGPAGPAGPAGPRGSPGERGEVGPAGPNGFAGPAGAAGQPGAKGERGTKGPKGENGPVGPTGPVGSAGPSGPNGPPGPAGSRGDGGPPGATGFPGAAGRTGPPGPSGITGPPGPPGAAGKEGVRGPRGDQGPV??TGETGASGPPGFAGEKGPSGEPGTAGPPGTPGPQGIIGAPGIIGIPGSRGERGIPGVSGSVGEPGPIGIAGPPGARGGPGAVGAPGVNGAPGEAGRDGNPGNDGPPGR???????GERGYPGNIGPVGAAGAPGPHGPVGPAGKHGNRGEPGPAGVVGPVGAVGPRGPSGPQGIR????????????GIPGIKGHNGIQGIPGIAGQHGDQGSPGSVGPAGPRGPAGPSGPVGKDGRTGHPGSVGPAGVRGSQGSQGPAGPPGPPGPPGPPGPSGGGYDFGYEGDFYRA
Cave_hyaena_China_LXD      ????????????GISVPGPMGPSGPRGIPGPPGAPGPQGFQGPPGEPGEPGASGPMGPRG???????????????????????????????????????????????GFSGIDGAKGDAGPAGPKGEPGSPGENGAPGQMGPR??????????????????GNDGATGAAGPPGPTGPAGPPGFPGAVGAKGEAGPQGAR???GPQGVRGEPGPPGPAGAAGPAGNPGADGQPGAKGANGAPGIAGAPGFPGARGPSGPQGPSGPPGPKGNSGEPGAPGNKGDAGAKGEPGPTGIQGPPGPAGEEGKRGARGEPGPTGIPGPPGERGGPGSRGFPGADGVAGPKGPAGER?????????GSPGEAGRPGEAGIPGAKGITGSPGSPGPDGKTGPPGPAGQDGRPGPPGPPGARGQAGVMGFPGPKGA??????????GVPGPPGAVGPAGKDGEAGAQGPPGPAGPAGERGEQGPAGSPGFQGIPGPAGPPGEAGKPGEQGVPGDIGAPGPSGAR???GFPGSRGVQGPPGPAGPRGANGAPGNDGAKGDAGAPGAPGSQGAPGIQGMPGERGAAGIPGPKGDRGDAGPK?????????GVRGITGPIGPPGPAGAPGDKGEAGPSGPAGPTGARGAPGDRGEPGPPGPAGFAGPPGADGQPGAKGEPGDAGAKGDAGPPGPAGPTGPPGPIGNVGAPGPKGARGSAGPPGATGFPGAAGRVGPPGPSGNAGPPGPPGPVGKEGGKG?RGETGPAGRPGEVGPPGPPGPTGEKGSPGADGPAGAPGTPGPQGIAGQRGVVGIPGQRGERGFPGIPGPSGEPGKQGPSGPSGERGPPGPMGPPGIAGPPGESGREGSPGAEGSPGRDGSPGPKGDRGETGPSGPPGAPGAPGAPGPVGPAGKNGDRGETGPAGPAGPIGPVGAR???????????????????????????GFSGIQGPPGPPGSPGEQGPSGASGPAGPRGPPGAAGSPGKDGINGIPGPIGPPGPRGRTGDAGPVGPPGPPGPPGPPGPP??????????????????????????????????--????????????????????????FQGPAGEPGEPGQTGPAGAR?????????????????????????????????GFPGTPGIPGFK????????????????????????????????????????????????????????RGSDGSVGPVGPAGPIGSAGPPGFPGAPGPKGEIGPVGNPGPAGPAGPRGEMGIPGVSGPVGPPGNPGANGITGAKGAAGIPGVAGAPGIPGPRGIPGPVGAAGATGARGIVGEPGPAGSKGESGNKGEPGSAGPQGPPGPSGEEGKRGPNGEAGSTGPSGPPGIRG?????????????AGVMGPPGPR??????GVRGPNGD?GRPGEPGIMGPRGFPGAPGNVGPAGKEGPMGVPGIDGRPGPIGPAGARGEPGNIGFPGPK????????????????????RGAPGPDGNNGAQGPPGPQGVQGGKGEQGPAGPPGFQGIPGPAGTAGEAGKPGERGIPGEFGIPGPAGPRGERGPPGESGAAGPSGPIGSRGPSGPPGPDGNKGEPGVIGAPGTAGPSGPSGIPGERGA??????????GEPGIRGEIGSPGR????GAPGAVGAPGPAGATGDRGEAGPAGPAGPAGPRGSPGERGEVGPAGPNGFAGPAGAAGQPGAKGERGTKGPKGENGPVGPTGPVGSAGPSGPNGPPGPAGSRGDGGPPGATGFPGAAGRTGPPGPSGITGPPGPPGAAGKEGVRGPRGDQGPVGRTGETGASGPPGFAGEKGPSGEPGTAGPPGTPGPQGIIGAPGIIGIPGSRGERGIPGVSGSVGEPGPIGIAGPPGARGGPGAVGAPGVNGAPGEAGRDGNPGNDGPPGR??????????GYPGNIGPVGAAGAPGPHGPVGPAGKHGNRGEPGPAGVVGPVGAVGPRGPSGPQGIR??????????????????????????????????????????????????????????????TGHPGSVGPAGVRGSQGSQGPAGPPGPPGPPGPPGP????????????????
Crocuta_crocuta_Somalia    QMSYGYDEKSAGGISVPGPMGPSGPRGIPGPPGAPGPQGFQGPPGEPGEPGASGPMGPRGPPGPPGKNGDDGEAGKPGRPGERGPPGPQGARGIPGTAGIPGMKGHRGFSGIDGAKGDAGPAGPKGEPGSPGENGAPGQMGPRGIPGERGRPGAPGPAGARGNDGATGAAGPPGPTGPAGPPGFPGAVGAKGEAGPQGARGSEGPQGVRGEPGPPGPAGAAGPAGNPGADGQPGAKGANGAPGIAGAPGFPGARGPSGPQGPSGPPGPKGNSGEPGAPGNKGDAGAKGEPGPTGIQGPPGPAGEEGKRGARGEPGPTGIPGPPGERGGPGSRGFPGADGVAGPKGPAGERGSPGPAGPKGSPGEAGRPGEAGIPGAKGITGSPGSPGPDGKTGPPGPAGQDGRPGPPGPPGARGQAGVMGFPGPKGAAGEPGKAGERGVPGPPGAVGPAGKDGEAGAQGPPGPAGPAGERGEQGPAGSPGFQGIPGPAGPPGEAGKPGEQGVPGDIGAPGPSGARGERGFPGERGVQGPPGPAGPRGANGAPGNDGAKGDAGAPGAPGSQGAPGIQGMPGERGAAGIPGPKGDRGDAGPKGADGSPGKDGVRGITGPIGPPGPAGAPGDKGEAGPSGPAGPTGARGAPGDRGEPGPPGPAGFAGPPGADGQPGAKGEPGDAGAKGDAGPPGPAGPTGPPGPIGNVGAPGPKGARGSAGPPGATGFPGAAGRVGPPGPSGNAGPPGPPGPVGKEGGKGVRGETGPAGRPGEVGPPGPPGPTGEKGSPGADGPAGAPGTPGPQGIAGQRGVVGIPGQRGERGFPGIPGPSGEPGKQGPSGPSGERGPPGPMGPPGIAGPPGESGREGSPGAEGSPGRDGSPGPKGDRGETGPSGPPGAPGAPGAPGPVGPAGKNGDRGETGPAGPAGPIGPVGARGPAGPQGPRGDKGEAGEQGDRGIKGHRGFSGIQGPPGPPGSPGEQGPSGASGPAGPRGPPGAAGSPGKDGINGIPGPIGPPGPRGRTGDAGPVGPPGPPGPPGPPGPPSGGFDFSFIPQPPQEKAHDGGRYYRAQYDPGKGV--GPGPMGIMGPRGPPGASGAPGPQGFQGPAGEPGEPGQTGPAGARGPPGPPGKAGEDGHPGKPGRPGERGVVGPQGARGFPGTPGIPGFKGIRGHNGIDGIKGQPGAPGVKGEPGAPGENGTPGQTGARGIPGERGRVGAPGPAGARGSDGSVGPVGPAGPIGSAGPPGFPGAPGPKGEIGPVGNPGPAGPAGPRGEMGIPGVSGPVGPPGNPGANGITGAKGAAGIPGVAGAPGIPGPRGIPGPVGAAGATGARGIVGEPGPAGSKGESGNKGEPGSAGPQGPPGPSGEEGKRGPNGEAGSTGPSGPPGIRGSPGSRGIPGADGRAGVMGPPGPRGATGPAGVRGPNGDAGRPGEPGIMGPRGFPGAPGNVGPAGKEGPMGVPGIDGRPGPIGPAGARGEPGNIGFPGPKGPTGEPGKGGEKGHAGIAGARGAPGPDGNNGAQGPPGPQGVQGGKGEQGPAGPPGFQGIPGPAGTAGEAGKPGERGIPGEFGIPGPAGPRGERGPPGESGAAGPSGPIGSRGPSGPPGPDGNKGEPGVIGAPGTAGPSGPSGIPGERGAAGIPGGKGEKGEPGIRGEIGSPGRDGARGAPGAVGAPGPAGATGDRGEAGPAGPAGPAGPRGSPGERGEVGPAGPNGFAGPAGAAGQPGAKGERGTKGPKGENGPVGPTGPVGSAGPSGPNGPPGPAGSRGDGGPPGATGFPGAAGRTGPPGPSGITGPPGPPGAAGKEGVRGPRGDQGPVGRTGETGASGPPGFAGEKGPSGEPGTAGPPGTPGPQGIIGAPGIIGIPGSRGERGIPGVSGSVGEPGPIGIAGPPGARGGPGAVGAPGVNGAPGEAGRDGNPGNDGPPGRDGQPGHKGERGYPGNIGPVGAAGAPGPHGPVGPAGKHGNRGEPGPAGVVGPVGAVGPRGPSGPQGIRGDKGEPGDKGPRGIPGIKGHNGIQGIPGIAGQHGDQGSPGSVGPAGPRGPAGPSGPVGKDGRTGHPGSVGPAGVRGSQGSQGPAGPPGPPGPPGPPGPSGGGYDFGYEGDFYRA
;
END;

begin mrbayes;
	charset Subset1 = 1-1057;
	charset Subset2 = 1058-2098;

	partition PartitionFinder = 2:Subset1, Subset2;
	set partition=PartitionFinder;

	lset  applyto=(1) rates=propinv;
	prset applyto=(1) aamodelpr=fixed(dayhoff);
	prset applyto=(2) aamodelpr=fixed(dayhoff);

	prset applyto=(all) ratepr=variable;
	unlink statefreq=(all) revmat=(all) shape=(all) pinvar=(all) tratio=(all);

	outgroup Ailuropoda_melanoleuca;
	mcmcp nruns=2 nchains=1 ngen=2000000 samplefr=1000 printfr=10000 diagnfr=50000;
	mcmc filename=feliformia3;
	sump relburnin=yes burninfrac=0.4 outputname=feliformia3;
	sumt relburnin=yes burninfrac=0.4 outputname=feliformia3 conformat=simple;
end;
