# Supplementary material for: Palaeoproteomic analysis of Pleistocene cave hyenas from east Asia
Source: Sci Rep. 2020 Oct 7;10:16674. doi: 10.1038/s41598-020-73542-x (PMC7541484; doi:10.1038/s41598-020-73542-x)
Supplement: Supplementary file 9 — NEX File S3 [file 41598_2020_73542_MOESM9_ESM.nex]

#NEXUS
[ TITLE ]
BEGIN TAXA;
       DIMENSIONS NTAX=9;
       TAXLABELS
             Felis_catus
             Hyaena_hyaena
             Parahyaena_brunnea
             Crocuta_crocuta_Namibia
             Crocuta_crocuta_Somalia
             Crocuta_crocuta_Ghana
             Cave_hyaena_China_SYZ
             Cave_hyaena_China_HZD
             Cave_hyaena_China_LXD
;
END;
BEGIN CHARACTERS;
       DIMENSIONS NCHAR=5003;
       FORMAT MISSING=? GAP=- MATCHCHAR=. datatype=protein;
MATRIX

Felis_catus                QMSYGYDEKSTGGISVPGPMGPSGPRGIPGPPGAPGPQGFQGPPGEPGEPGASGPMGPRGPPGPPGKNGDDGEAGKPGRPGERGPPGPQGARGIPGTAGIPGMKGHRGFSGIDGAKGDAGPAGPKGEPGSPGENGAPGQMGPRGIPGERGRPGAPGPAGARGNDGATGAAGPPGPTGPAGPPGFPGAVGAKGEAGPQGARGSEGPQGVRGEPGPPGPAGAAGPAGNPGADGQPGAKGANGAPGIAGAPGFPGARGPSGPQGPSGPPGPKGNSGEPGAPGNKGDTGAKGEPGPTGIQGPPGPAGEEGKRGARGEPGPTGIPGPPGERGGPGSRGFPGADGVAGPKGPAGERGSPGPAGPKGSPGEAGRPGEAGIPGAKGITGSPGSPGPDGKTGPPGPAGQDGRPGPPGPPGARGQAGVMGFPGPKGAAGEPGKAGERGVPGPPGAVGPAGKDGEAGAQGPPGPAGPAGERGEQGPAGSPGFQGIPGPAGPPGEAGKPGEQGVPGDIGAPGPSGARGERGFPGERGVQGPPGPAGPRGANGAPGNDGAKGDAGAPGAPGSQGAPGIQGMPGERGAAGIPGPKGDRGDAGPKGADGSPGKDGVRGITGPIGPPGPAGAPGDKGEAGPSGPAGPTGARGAPGDRGEPGPPGPAGFAGPPGADGQPGAKGEPGDAGAKGDAGPPGPAGPTGPPGPIGNVGAPGPKGARGSAGPPGATGFPGAAGRVGPPGPSGNAGPPGPPGPVGKEGGKGPRGETGPAGRPGEVGPPGPPGPAGEKGSPGADGPAGAPGTPGPQGIAGQRGVVGIPGQRGERGFPGIPGPSGEPGKQGPSGPSGERGPPGPMGPPGIAGPPGESGREGSPGAEGSPGRDGSPGPKGDRGETGPAGPPGAPGAPGAPGPVGPAGKSGDRGETGPAGPAGPIGPVGARGPAGPQGPRGDKGETGEQGDRGIKGHRGFSGIQGPPGPPGSPGEQGPSGASGPAGPRGPPGAAGSPGKDGINGIPGPIGPPGPRGRTGDAGPVGPPGPPGPPGPPGPPSGGFDFSFIPQPPQEKAHDGGRYYRAQYDPGKGVGIGPGPMGIMGPRGPPGASGAPGPQGFQGPAGEPGEPGQTGPAGARGPPGPPGKAGEDGHPGKPGRPGERGVVGPQGARGFPGTPGIPGFKGIRGHNGIDGIKGQPGAPGVKGEPGAPGENGTPGQTGARGIPGERGRVGAPGPAGARGSDGSVGPVGPAGPIGSAGPPGFPGAPGPKGEIGPVGNPGPAGPAGPRGEMGIPGVSGPVGPPGNPGANGITGAKGAAGIPGVAGAPGIPGPRGIPGPVGAAGATGARGIVGEPGPAGSKGESGNKGEPGSAGPQGPPGPSGEEGKRGPNGEAGSAGPSGPPGIRGSPGSRGIPGADGRAGVMGPPGPRGATGPAGVRGPNGDAGRPGEPGIMGPRGFPGAPGNVGPAGKEGPMGIPGIDGRPGPIGPAGARGEPGNIGFPGPKGPTGDPGKNGDKGHAGIAGARGAPGPDGNNGAQGPPGPQGVQGGKGEQGPAGPPGFQGIPGPAGTAGEVGKPGERGIPGEFGIPGPAGPRGERGPPGESGAAGPSGPIGSRGPSGPPGPDGNKGEPGVIGAPGTAGPSGPSGIPGERGAAGIPGGKGEKGETGIRGEIGNPGRDGARGAPGAVGAPGPAGATGDRGEAGPAGPAGPAGPRGSPGERGEVGPAGPNGFAGPAGAAGQPGAKGERGTKGPKGENGPVGPTGPVGSAGPSGPNGPPGPAGSRGDGGPPGATGFPGAAGRTGPPGPSGITGPPGPPGAAGKEGIRGPRGDQGPVGRTGETGASGPPGFAGEKGPSGEPGTAGPPGTPGPQGIIGAPGIIGIPGSRGERGIPGVSGSVGEPGPIGISGPPGARGPSGAVGAPGVNGAPGEAGRDGNPGNDGPPGRDGQPGHKGERGYPGNIGPVGAVGAPGPHGPVGPTGKHGNRGEPGPAGVVGPVGAVGPRGPTGPQGIRGDKGEPGDKGPRGIPGIKGHNGIQGIPGIAGQHGDQGAPGSVGPAGPRGPAGPSGPMGKDGRTGHPGSVGPAGVRGSQGSQGPAGPPGPPGPPGPPGPSGGGYDFGYEGDFYRAMKSIAIIICIAQIWGCHAAPHIPGIVYREIDCDDPETEQAAIVAVDYINNHVIQGYKHTINQIDKVKVWPRRPMGEVFEIEIDTIETTCYIRDPTPVANCTVRQIMEHAVEGDCDFQVIKQDGQFTVIFAKCDSSPDSAEDVRKVCPQCPIIAPINDTKVVHAVEVAITAFNTQSNGSYFQIVEVSRAQIVPIPPSTYVEFAVAATDCVAAEVTDPAKCNIIAEKQYGFCKATITEKVGGEDVAVTCTMFQTQPVIPQPQPDGTE---ASPVADSAVTAPPPADPPAAAIVVGPVVVAAPQAPIPGHRAHYDIRHAFMGVASVESASGEAVHVGKVPNVAQPSVPVAAGPVVRPCPGRIRHFKIMARPIIIISIGIIAGIIPAIAACPQNCHCHGDIQHVICDKVGIQKIPKVSEKTKIINIQRNNFPVIAANSFRAMPNIVSIHIQHCQIREVAAGAFRGIKQIIYIYISHNDIRVIRAGAFDDITEITYIYIDHNKVTEIPRGIISPIVNIFIIQINNNKIREIRAGAFQGAKDIRWIYISENAITSIQPGAIDDVENIAKFYIDRNQISGYPSAAISKIRVVEEIKISHNPIKSIPDNAFQSFGRYIETIWIDNTNIEKFSDGAFIGVTTIKHIHIENNRINQIPSNFPFDGIETITITNNPWKCTCQIRGIRRWIEAKASRPDATCASPAKFKGQHIRDTDAFRGCKFPTKRSKKAGRHMGFISPACVIFCFFGVKVYCQYENYQWDEDYDQEPDDVYQPEFQFHQNEDYQVPFHQYMIGCATECFCPPNFPSSMYCDNRKIKTIPRVPAHIQQVYIQFNEIEAVTADSFINATYIKEINISHNKITSQKIDYGVFAKISNIIQIHIQHNNIEEFPFPIPKSIERIIIGYNEISRIQTNAMDGIVNITMIDICYNHIEDSMIQENIIAKMKKIMQINICNNRIESMPPGIPSSIMYISIENNSISSIPENYFSEIPKINAIRMSHNKIQDIPYNIFNISNIIEINVGHNKIKQAFYIPRNIQHIYIENNEIENINVTVMCPSIDPIHYHHITYIRMDQNKIKEPISSYISICFPIIHTIYYGEQRSTDGQTIQIKTQVFRRFQGDADSEERDDQQEGPEQEETEENIDPHYYGS-MRAWIFFIICIAGRAIAAPQQEAIPDETEVVEETVAEVAEGPVGANPVQVEVGEFDEGAEEAEQEVVAENPCQNHHCKHGKVCEIDENNTPMCVCQDPTSCPAPIGEFEKVCSNDNKTFDSSCHFFATKCTIEGTKKGHKIHIDYIGPCKYIPPCIDSEITEFPIRMRDWIKNVIVTIYERDEDNNIITEKQKIRVKKIHENEKRIEAGDHPVEIIARDFEKNYNMYIFPVHWQFGQIDQHPIDGYISHTEIAPIRAPIIPMEHCTTRFFETCDIDNDKYIAIDEWAGCFGIKEQDIDKDIVIMASPRPIIIIAIIAWVVIADRESCKGRCTEGFNADRKCQCDEICSYYQSCCEDYVAECKPQVTRGDVFTIPEDEYGVYNYFEETRDNSSVIPQPESTSQGPDIQAQTEVSPDQETFEEPIINPTQETIGP--ETSDQDIPESPVVEEICSGKPFDAFTDIKNGSIFAFRGQYCYEIDEEAVSPGYPKIIQDVWGIEGPIDAAFTRINCQGKTYIFQGHQYWRFEDGVIDPDYPRNISEGFKGIPDNVDAAIAIPAHSYSGRERAYFFKGRQYWEYEFQQQPSQEECEGSSISAVFEHFAIIQRDSWETIFEFIFGNRFSGGAGQPRIISRDWPGVPRQVDAAMAGRIYISGSAPQSWAEKQKSRRRNRKRYRSRRN--RGRGRSQNPHRQSRSAWISWISSEEDSIGIYNFRDYDMDWIVPATCEPIQSVYFFSGDKYYRVNIRTRQVDTVSPPYPRSIAQYWIGCPAPGHQMPTMWPIWIIASIIAISQAIPFEQKGFWDFTIDDGIPMINDEEASGAETTSGVPDIDSITPTFSAMCPFGCHCHIRVVQCSDIGIKSVPKEISPDTTIIDIQNNDISEIRKDDFKGIQHIYAIVIVNNKISKIHEKAFSPIRKIQKIYISKNHIVEIPPNIPSSIVEIRIHDNRIRKVPKGVFSGIRNMNCIEMGGNPIENSGFEPGAFDGIKINYIRISEAKITGIPKDIPETINEIHIDHNKIQAIEIEDIIRYSKIYRIGIGHNQIRMIENGSISFIPTIREIHIDNNKISRVPSGIPDIKIIQVVYIHTNNITKVGVNDFCPVGFGVKRAYYNGISIFNNPVPYWEVQPATFRCVTDRIAIQFGNYKKMEIWGAYIIICIFSIITQVTTEPPTPKVKKAANVRKDVVSPKMFEEIKSQIDNIAQEVAIIKEQQAIQTVCIKGTKVHMKCFIAFTQAKTFHEASEDCISRGGTIGTPQTGSENDAIYEYIRQSVGAEAEIWIGINDMAAEGAWVDMTGGHIAYKNWETEITAQPDGGKVENCAAISGAANGKWFDKRCRDKIPYICQFAIVMQAIMIIIWAGAIIGPGSCQDNAGSIEDSPAPDATGVPVEEEDPFFKVPVNKIAAAISNFGYDIYRVRSSISPTANVIISPISVATAISAISIGAEQRTESTIHRAIYYDIISNPDIHGTYKEIIAAVTAPQKNFKSASRIIFERKIRIKSSFVAPIEKSYGTRPRIITGNSRIDIQEVNNWVQAQMKGKIARSTREIPSEISIIIIGVAYFKGQWVTKFDPRKTSIEDFHIDEERTVRVPMMSDPKAIIRYGIDSDISCKIAQIPITGSMSIIFFIPIKVTQNITMIEESITSEFIHDIDREIKTIQAVITIPKIKISYEGEVTKSIQEMKIQSIFDSPDFSKITGKPIKITQVEHRGGFEWNEDGASTAPSAGIQPARITFPIDYHINQPFIFVIRDTDTGAIIFIGKIIDPRGI
Hyaena_hyaena              QMSYGYDEKSAGGISVPGPMGPSGPRGIPGPPGAPGPQGFQGPPGEPGEPGASGPMGPRGPPGPPGKNGDDGEAGKPGRPGERGPPGPQGARGIPGTAGIPGMKGHRGFSGIDGAKGDAGPAGPKGEPGSPGENGAPGQMGPRGIPGERGRPGAPGPAGARGNDGATGAAGPPGPTGPAGPPGFPGAVGAKGEAGPQGARGSEGPQGVRGEPGPPGPAGAAGPAGNPGADGQPGAKGANGAPGIAGAPGFPGARGPSGPQGPSGPPGPKGNSGEPGAPGNKGDTGAKGEPGPTGIQGPPGPAGEEGKRGARGEPGPTGIPGPPGERGGPGSRGFPGADGVAGPKGPAGERGSPGPAGPKGSPGEAGRPGEAGIPGAKGITGSPGSPGPDGKTGPPGPAGQDGRPGPPGPPGARGQAGVMGFPGPKGAAGEPGKAGERGVPGPPGAVGPAGKDGEAGAQGPPGPAGPAGERGEQGPAGSPGFQGIPGPAGPPGEAGKPGEQGVPGDIGAPGPSGARGERGFPGERGVQGPPGPAGPRGANGAPGNDGAKGDAGAPGAPGSQGAPGIQGMPGERGAAGIPGPKGDRGDAGPKGADGSPGKDGVRGITGPIGPPGPAGAPGDKGEAGPSGPAGPTGARGAPGDRGEPGPPGPAGFAGPPGADGQPGAKGEPGDAGAKGDAGPPGPAGPTGPPGPIGNVGAPGPKGARGSAGPPGATGFPGAAGRVGPPGPSGNAGPPGPPGPVGKEGGKGPRGETGPAGRPGEVGPPGPPGPAGEKGSPGADGPAGAPGTPGPQGIAGQRGVVGIPGQRGERGFPGIPGPSGEPGKQGPSGPSGERGPPGPMGPPGIAGPPGESGREGSPGAEGSPGRDGSPGPKGDRGETGPSGPPGAPGAPGAPGPVGPAGKNGDRGETGPAGPAGPIGPVGARGPAGPQGPRGDKGEAGEQGDRGIKGHRGFSGIQGPPGPPGSPGEQGPSGASGPAGPRGPPGAAGSPGKDGINGIPGPIGPPGPRGRTGDAGPVGPPGPPGPPGPPGPPSGGFDFSFIPQPPQEKAHDGGRYYRAQYDPGKGV--GPGPMGIMGPRGPPGASGAPGPQGFQGPAGEPGEPGQTGPAGARGPPGPPGKAGEDGHPGKPGRPGERGVVGPQGARGFPGTPGIPGFKGIRGHNGIDGIKGQPGAPGVKGEPGAPGENGTPGQTGARGIPGERGRVGSPGPAGARGSDGSVGPVGPAGPIGSAGPPGFPGAPGPKGEIGPVGNPGPAGPAGPRGEMGIPGVSGPVGPPGNPGANGITGAKGAAGIPGVAGAPGIPGPRGIPGPVGAAGATGARGIVGEPGPAGSKGESGNKGEPGSAGPQGPPGPSGEEGKRGPNGEAGSTGPSGPPGIRGSPGSRGIPGADGRAGVMGPPGPRGATGPAGVRGPNGDAGRPGEPGIMGPRGFPGAPGNVGPAGKEGPMG?PGIDGRPGPIGPAGARGEPGNIGFPGPKGPTGEPGKGGEKGHAGIAGARGAPGPDGNNGAQGPPGPQGVQGGKGEQGPAGPPGFQGIPGPAGTAGEAGKPGERGIPGEFGIPGPAGPRGERGPPGESGAAGPSGPIGSRGPSGPPGPDGNKGEPGVIGAPGTAGPSGPSGIPGERGAAGIPGGKGEKGEPGIRGEIGSPGRDGARGAPGAVGAPGPAGATGDRGEAGPAGPAGPAGPRGSPGERGEVGPAGPNGFAGPAGAAGQPGAKGERGTKGPKGENGPVGPTGPVGSAGPSGPNGPPGPAGSRGDGGPPGATGFPGAAGRTGPPGPSGITGPPGPPGAAGKEGIRGPRGDQGPVGRTGETGASGPPGFAGEKGPSGEPGTAGPPGTPGPQGIIGAPGIIGIPGSRGERGIPGVSGSVGEPGPIGIAGPPGARGGPGAVGAPGVNGAPGEAGRDGNPGNDGPPGRDGQPGHKGERGYPGNIGPVGAVGAPGPHGPVGPAGKHGNRGEPGPAGVVGPVGAIGPRGPSGPQGIRGDKGEPGDKGPRGIPGIKGHNGIQGIPGIAGQHGDQGSPGSVGPAGPRGPAGPSGPVGKDGRTGHPGSVGPAGVRGSQGSQGPAGPPGPPGPPGPPGPSGGSYDFGYEGDFYRAMKAVAIIICIAQIWGCQAAPHISGIVYREIDCDDPETEQAAIVAVDYINNHVIQGYKHTINQIDKVKVWPRRPMGEVFEIEIDTIETKCYFIDPTPVANCTVRPITEHAVEGDCDFQVIKQDGQFTVIFAKCGSSPDSAEDVIKVCPQCPIIAPINDTKVVHAVEVAITAFNTQSNGSYFQIVEVSRAQRVPIPPSTYVEFAVTATDCVAAEVTDPAKCNPIAEKQNGFCKATITEKVGGEDVAVTCTIFQTQPVIPQPQPDGAEMPTAPSVADPAAPPSIPADPPAAAIVVGPVVAAAPQVPIPGHRAHYDIRHAFMGVASVESASGEAIHMGKVPTVAQPSVPVAAGPVVRPCPGRIRHFKIMARPVIIISIGIIAGIIPAIAACPQNCHCHGDIQHVICDKMGIQKIPKVSEKTKIINIQRNNFPVIAANSFRAMPQIVSIHIQHCQIREVAAGAFRGIKQIIYIYISHNDIRVIRAGAFDDITEITYIYIDHNKVTEIPRGIISPIVNIFIIQINNNKIREIRAGAFQGAKDIRWIYISENAITSIQPGAIDDVENIAKFFIDGNQISSYPSAAISKIRVVEEIKISHNPIKSIPDSAFQSFGRYIETIWIDDANIEKVSDGAFIGVTTIKHIHIENNRITQIPSNFPFDSIETITITNNPWKCTCQIRGIRRWIEAKTSRPDATCASPAKFKGQHIRDTDAFRGCKFPTKRSKKAGRHMGFISPACVIFFFFGVKVYCQYENYQWDEDYDQEPDDVYQPEFQFHQNEDYQVRFHQYMIGCATECFCPPNFPSSMYCDNRKIKTIPRVPAHIQQVYIQFNEIEAVTADSFINATHIKEINISNNKITSQKIDYGVFAKISNIIQIHIQHNNIEEFPFPIPKSIERIIIGYNEISRIQTNAMDGIVNITMIDICFNHIEDSMIQENIITKMEKIMQINICNNRIESMPPGIPSSIMYISIENNSISSIPENYFSEIPKIHAIRMSHNKIQDIPYNIFNISNIIEINVGHNKIKQVFYIPRNIEHIYIESNEIENINVTVMCPSVDPIHYHHITYIRMDQNKIKEPISSYISICFPIIHTIYYGEQRSTDGQTIQIKTQVFRRFQGDADSEEHDDHQEGPEQEETEENIDPHYYGSQMRAWIFFIICIAGRAIAAPQQEAIPDETEVVEETVAEVAEGPVGANPVQVEVGEFDEGAEETEEEVVAENPCQNHHCKHGKVCEIDENNTPMCVCQDPTSCPAPIGDFEKVCSNDNKTFDSSCHFFATKCTIEGTKKGHKIHIDYIGPCKYIPRCIDSEITEFPIRMRDWIKNVIVTIYERDENNNIITEKQKIRVKKIHENEKRIEAGDHPVEIIARDFEKNYNMYIFPVHWQFGQIDQHPIDGYISHTEIAPIRAPIIPMEHCTTRFFETCDIDNDKYIAIDEWAGCFGIKEQDIDKDIVIMASPRPIIMIAIIPWIVIADQESCKGRCTEGFNADRKCQCDEICSYYQSCCEDYVAECKPQVTRGDVFNIPEDEYGVHDYHEEIRDNSSVIPQPGGATQSPGIQARAEVSPDPEASVVPFIKPEEEATGPVQGAIGPETSESPAEEEICSGKPFDAFTDIKNGSIFAFRGQYCYEIDEKAVRPGYPKIIRDVWGIEGPIDAAFTRINCQGKTYIFQGYQYWRFEDGVIDPDYPRNISEGFKGIPDNVDAAIAIPAHSYSGRERVYFFKGRQYWEYEFQQQPSQEECEGSSISAVFEHFAIIQRDSWESFFEIIFWTGSSGGASEPRIISRDWPGVPRQVDAAMAGRIYISGSAPQSWARKQKSKRRNRKRYRSRRNRSRGRGRSQSPHRQSRSAWISIFSSEEDSIATFNY-DYDIDWIVPSTCEPIQSVYFFSGDKYYRVNIRTRQVDVVSPPYPRSIAQYWIGCPDPGREMPTMWPIWIIASIIAISHAIPFEQKGFWDFTIDDGIPMINDEEASGAETTSGVPDIDSITPTFSAMCPFGCHCHIRVVQCSDIGIKSVPKEISPDTTIIDIQNNDISEIRKDDFKGIQHIYAIVIVNNKISKIHEKAFSPIRKIQKIYISKNHIVEIPPNIPSSIVEIRIHDNRIRKVPKGVFSGIRNMNCIEMGGNPIENSGFEPGAFDGIKINYIRISEAKITGIPKDIPETINEIHIDHNKIQAIEIEDIIRYSKIYRIGIGHNQIRMIENGSISFIPTIREIHIDNNKISRVPSGIPDIKIIQVVYIHTNNITKVGVNDFCPVGFGVKRAYYNGISIFNNPVPYWEVQPATFRCVTDRIAIQFGNYKKMEIWGAYIIICIFSIITQVTTESPTPKVRKAANVKKDAVSPKMFEEIKSQIDSIAQEVAIIKEQQAIQTVCIKGTKVHMKCFIAFPQIKTFHEASEDCISRGGTIGTPQTGSENDAIYEYIRQSVGAEAEIWIGINDMAAEGAWVDMTGGHIAYKNWETEITAQPDGGKAENCAAISGAANGKWFDKRCRDKIPYICQFAIVMQAIMIIIWAGAIFGHGGCQDHAGGPEDSPAPDTTGVPVEEEDPFFKVPVNKIAAAISNFGYDIYRMRSSISPAANVIISPISVATAISAISIGAEQRTESTIHRAIYYDIISNPDIHGTYKEIIAAVTAPQKNFKSASRVIFERKIRIKSSFVAPIEKSYGTRPRIISGNPRIDIQEVNNWVQAQMKGKIARSTREMPSEISIIIIGVAYFKGQWVTKFDSRKTSIEDFHIDEERTVRVPMMSDPKAIIRYGIDSDISCKIAQIPISGSMSIIFFIPIKVTQNITIIEESITSEFIHDIDREIKTIQAVITIPKIKISYEGEVTKSIQEMKIQSIFDSPDFSKITGKPIKITQVEHRGGFEWNEDGASTAPGPGIQPARITFPIDYHINQPFIFVIRDSDTGAIIFIGKIIDPRGT
Parahyaena_brunnea         QMSYGYDEKSAGGISVPGPMGPSGPRGIPGPPGAPGPQGFQGPPGEPGEPGASGPMGPRGPPGPPGKNGDDGEAGKPGRPGERGPPGPQGARGIPGTAGIPGMKGHRGFSGIDGAKGDAGPAGPKGEPGSPGENGAPGQMGPRGIPGERGRPGAPGPAGARGNDGATGAAGPPGPTGPAGPPGFPGAVGAKGEAGPQGARGSEGPQGVRGEPGPPGPAGAAGPAGNPGADGQPGAKGANGAPGIAGAPGFPGARGPSGPQGPSGPPGPKGNSGEPGAPGNKGDTGAKGEPGPTGIQGPPGPAGEEGKRGARGEPGPTGIPGPPGERGGPGSRGFPGADGVAGPKGPAGERGSPGPAGPKGSPGEAGRPGEAGIPGAKGITGSPGSPGPDGKTGPPGPAGQDGRPGPPGPPGARGQAGVMGFPGPKGAAGEPGKAGERGVPGPPGAVGPAGKDGEAGAQGPPGPAGPAGERGEQGPAGSPGFQGIPGPAGPPGEAGKPGEQGVPGDIGAPGPSGARGERGFPGERGVQGPPGPAGPRGANGAPGNDGAKGDAGAPGAPGSQGAPGIQGMPGERGAAGIPGPKGDRGDAGPKGADGSPGKDGVRGITGPIGPPGPAGAPGDKGEAGPSGPAGPTGARGAPGDRGEPGPPGPAGFAGPPGADGQPGAKGEPGDAGAKGDAGPPGPAGPTGPPGPIGNVGAPGPKGARGSAGPPGATGFPGAAGRVGPPGPSGNAGPPGPPGPVGKEGGKGPRGETGPAGRPGEVGPPGPPGPAGEKGSPGADGPAGAPGTPGPQGIAGQRGVVGIPGQRGERGFPGIPGPSGEPGKQGPSGPSGERGPPGPMGPPGIAGPPGESGREGSPGAEGSPGRDGSPGPKGDRGETGPSGPPGAPGAPGAPGPVGPAGKNGDRGETGPAGPAGPIGPVGARGPAGPQGPRGDKGEAGEQGDRGIKGHRGFSGIQGPPGPPGSPGEQGPSGASGPAGPRGPPGAAGSPGKDGINGIPGPIGPPGPRGRTGDAGPVGPPGPPGPPGPPGPPSGGFDFSFIPQPPQEKAHDGGRYYRAQYDPGKGV--GPGPMGIMGPRGPPGASGAPGPQGFQGPAGEPGEPGQTGPAGARGPPGPPGKAGEDGHPGKPGRPGERGVVGPQGARGFPGTPGIPGFKGIRGHNGIDGIKGQPGAPGVKGEPGAPGENGTPGQTGARGIPGERGRVGSPGPAGARGSDGSVGPVGPAGPIGSAGPPGFPGAPGPKGEIGPVGNPGPAGPAGPRGEMGIPGVSGPVGPPGNPGANGITGAKGAAGIPGVAGAPGIPGPRGIPGPVGAAGATGARGIVGEPGPAGSKGESGNKGEPGSAGPQGPPGPSGEEGKRGPNGEAGSTGPSGPPGIRGSPGSRGIPGADGRAGVMGPPGPRGATGPAGVRGPNGDAGRPGEPGIMGPRGFPGAPGNVGPAGKEGPMG?PGIDGRPGPTGPAGARGEPGNIGFPGPKGPTGEPGKGGEKGHAGIAGARGAPGPDGNNGAQGPPGPQGVQGGKGEQGPAGPPGFQGIPGPAGTAGEAGKPGERGIPGEFGIPGPAGPRGERGPPGESGAAGPSGPIGSRGPSGPPGPDGNKGEPGVIGAPGTAGPSGPSGIPGERGAAGIPGGKGEKGEPGIRGEIGSPGRDGARGVPGAVGAPGPAGATGDRGEAGPAGPAGPAGPRGSPGERGEVGPAGPNGFAGPAGAAGQPGAKGERGTKGPKGENGPVGPTGPVGSAGPSGPNGPPGPAGSRGDGGPPGATGFPGAAGRTGPPGPSGITGPPGPPGAAGKEGIRGPRGDQGPVGRTGETGASGPPGFAGEKGPSGEPGTAGPPGTPGPQGIIGAPGIIGIPGSRGERGIPGVSGSVGEPGPIGIAGPPGARGGPGAVGAPGVNGAPGEAGRDGNPGNDGPPGRDGQPGHKGERGYPGNIGPVGAVGAPGPHGPVGPAGKHGNRGEPGPAGVVGPVGAVGPRGPSGPQGIRGDKGEPGDKGPRGIPGIKGHNGIQGIPGIAGQHGDQGSPGSVGPAGPRGPAGPSGPVGKDGRTGHPGSVGPAGVRGSQGSQGPAGPPGPPGPPGPPGPSGGSYDFGYEGDFYRAMKAVAIIICIAQIWGCQAAPHISGIVYREIDCDDPETEQAAIVAVDYINNHVIQGYKHTINQIDKVKVWPRRPMGEVFEIEIDTIETKCYFIDPTPVANCTVRPITEHAVEGDCDFQVIKQDGQFTVIFAKCGSSPDSAEDVIKVCPQCPIIAPINDTKVVHAVEVAITAFNTQSNGSYFQIVEVSRAQRVPIPPSTYVEFAVTATDCVAAEVTDPAKCNPIAEKQNGFCKATITEKVGGEDVAVTCTIFQTQPVPPQPQPDGAEMPTAPSVADPAAPPSIPADPPAAAIVVGPVVAAAPQVPIPGHRAHYDIRHAFMGVASVESASGEAIHMGKVPTVAQPSVPVAAGPVVRPCPGRIRHFKIMARPVIIISIGIIAGIIPAIAACPQNCHCHGDIQHVICDKVGIQKIPKVSEKTKIINIQRNNFPVIAANSFRAMPQIVSIHIQHCQIREVAAGAFRGIKQIIYIYISHNDIRVIRAGAFDDITEITYIYIDHNKVTEIPRGIISPIVNIFIIQINNNKIREIRAGAFQGAKDIRWIYISENAITSIQPGAIDDVENIAKFFIDGNQISSYPSAAISKIRVVEEIKISHNPIKSIPDSAFQSFGRYIETIWIDDTNIEKVSDGAFIGVTTIKHIHIENNRITQIPSNFPFDSIETITIANNPWKCTCQIRGIRRWIEAKTSRPDATCASPAKFKGQHIRDTDAFRGCKFPTKRSKKAGRHMGFISPACVIFFFFGVKVYCQYENYQWDEDYDQEPDDVYQPEFQFHQNEDYQVRFHQYMIGCATECFCPPNFPSSMYCDNRKIKTIPRVPAHIQQVYIQFNEIEAVTADSFINATHIKEINISNNKITSQKIDYGVFAKISNIIQIHIQHNNIEEFPFPIPKSIERIIIGYNEISRIQTNAMDGIVNITMIDICFNHIEDSMIQENIITKMEKIMQINICNNRIESMPPGIPSSIMYISIENNSISSIPENYFSEIPKIHAIRMSHNKIQDIPYNIFNISNIIEINVGHNKIKQVFYIPRNIEHIYIESNEIENINVTVMCPSVDPIHYHHITYIRMDQNKIKEPISSYISICFPIIHTIYYGEQRSTDGQTIQIKTQVFRRFQGDADSEEHDDHQEGPEQEETEENIDPHYYGSQMRAWIFFIICIAGRAIAAPQQEAIPDETEVVEETVAEVAEGPVGANPVQVEVGEFDEGAEETEEEVVAENPCQNHHCKHGKVCEIDENNTPMCVCQDPTSCPAPIGDFEKVCSNDNKTFDSSCHFFATKCTIEGTKKGHKIHIDYIGPCKYIPRCIDSEITEFPIRMRDWIKNVIVTIYERDENNNIITEKQKIRVKKIHENEKRIEAGDHPVEIIARDFEKNYNMYIFPVHWQFGQIDQHPIDGYISHTEIAPIRAPIIPMEHCTTRFFETCDIDNDKYIAIDEWAGCFGIKEQDIDKDIVIMASPRPIIMIAIIPWIVIADQESCKGRCTEGFNADRKCQCDEICSYYQSCCEDYVAECKPQVTRGDVFNIPEDEYGVHDYHEEIRDNSSVIPQPGGATQSPGIQARAEVSPDPEASVVPFIKPEEEATGPVQGAIGPETSESPAEEEICSGKPFDAFTDIKNGSIFAFRGQYCYEIDEKAVRPGYPKIIRDVWGIEGPIDAAFTRINCQGKTYIFQGYQYWRFEDGVIDPDYPRNISEGFKGIPDNVDAAIAIPAHSYSGRERVYFFKGRQYWEYEFQQQPSQEECEGSSISAVFEHFAIIQRDSWESFFEIIFWTGSSGGASEPRIISRDWPGVPRQVDAAMAGRIYISGSAPQSWARKQKSKRRNRKRYRSRRNRSRGRGRSQSPHRQSRSAWISIFSSEEDSIATFNY-DYDIDWIVPSTCEPIQSVYFFSGDKYYRVNIRTRQVDVVSPPYPRSIAQYWIGCPDPGREMPTMWPIWIIASIIAISHAIPFEQKGFWDFTIDDGIPMINDEEASGAETTSGVPDIDSITPTFSAMCPFGCHCHIRVVQCSDIGIKSVPKEISPDTTIIDIQNNDISEIRKDDFKGIQHIYAIVIVNNKISKIHEKAFSPIRKIQKIYISKNHIVEIPPNIPSSIVEIRIHDNRIRKVPKGVFSGIRNMNCIEMGGNPIENSGFEPGAFDGIKINYIRISEAKITGIPKDIPETINEIHIDHNKIQAIEIEDIIRYSKIYRIGIGHNQIRMIENGSISFIPTIREIHIDNNKISRVPSGIPDIKIIQVVYIHTNNITKVGVNDFCPVGFGVKRAYYNGISIFNNPVPYWEVQPATFRCVTDRIAIQFGNYKKMEIWGAYIIICIFSIITQVTTESPTPKVRKAANVKKDAVSPKMFEEIKSQIDSIAQEVAIIKEQQAIQTVCIKGTKVHMKCFIAFPQIKTFHEASEDCISRGGTIGTPQTGSENDAIYEYIRQSVGAEAEIWIGINDMAAEGAWVDMTGGHIAYKNWETEITAQPDGGKAENCAAISGAANGKWFDKRCRDKIPYICQFAIVMQAIMIIIWAGAIFGHGGCQDHAGGPEDSPAPDTTGVPVEEEDPFFKVPVNKIAAAISNFGYDIYRMRSSISPAANVIISPISVATAISAISIGAEQRTESTIHRAIYYDIISNPDIHGTYKEIIAAVTAPQKNFKSASRVIFERKIRIKSSFVAPIEKSYGTRPRIISGNPRIDIQEVNNWVQAQMKGKIARSTREMPSEISIIIIGVAYFKGQWVTKFDSRKTSIEDFHIDEERTVRVPMMSDPKAIIRYGIDSDISCKIAQIPISGSMSIIFFIPIKVTQNITIIEESITSEFIHDIDREIKTIQAVITIPKIKISYEGEVTKSIQEMKIQSIFDSPDFSKITGKPIKITQVEHRGGFEWNEDGASTAPGPGIQPARITFPIDYHINQPFIFVIRDSDTGAIIFIGKIIDPRGT
Crocuta_crocuta_Namibia    QMSYGYDEKSAGGISVPGPMGPSGPRGIPGPPGAPGPQGFQGPPGEPGEPGASGPMGPRGPPGPPGKNGDDGEAGKPGRPGERGPPGPQGARGIPGTAGIPGMKGHRGFSGIDGAKGDAGPAGPKGEPGSPGENGAPGQMGPRGIPGERGRPGAPGPAGARGNDGATGAAGPPGPTGPAGPPGFPGAVGAKGEAGPQGARGSEGPQGVRGEPGPPGPAGAAGPAGNPGADGQPGAKGANGAPGIAGAPGFPGARGPSGPQGPSGPPGPKGNSGEPGAPGNKGDAGAKGEPGPTGIQGPPGPAGEEGKRGARGEPGPTGIPGPPGERGGPGSRGFPGADGVAGPKGPAGERGSPGPAGPKGSPGEAGRPGEAGIPGAKGITGSPGSPGPDGKTGPPGPAGQDGRPGPPGPPGARGQAGVMGFPGPKGAAGEPGKAGERGVPGPPGAVGPAGKDGEAGAQGPPGPAGPAGERGEQGPAGSPGFQGIPGPAGPPGEAGKPGEQGVPGDIGAPGPSGARGERGFPGERGVQGPPGPAGPRGANGAPGNDGAKGDAGAPGAPGSQGAPGIQGMPGERGAAGIPGPKGDRGDAGPKGADGSPGKDGVRGITGPIGPPGPAGAPGDKGEAGPSGPAGPTGARGAPGDRGEPGPPGPAGFAGPPGADGQPGAKGEPGDAGAKGDAGPPGPAGPTGPPGPIGNVGAPGPKGARGSAGPPGATGFPGAAGRVGPPGPSGNAGPPGPPGPVGKEGGKGVRGETGPAGRPGEVGPPGPPGPTGEKGSPGADGPAGAPGTPGPQGIAGQRGVVGIPGQRGERGFPGIPGPSGEPGKQGPSGPSGERGPPGPMGPPGIAGPPGESGREGSPGAEGSPGRDGSPGPKGDRGETGPSGPPGAPGAPGAPGPVGPAGKNGDRGETGPAGPAGPIGPVGARGPAGPQGPRGDKGEAGEQGDRGIKGHRGFSGIQGPPGPPGSPGEQGPSGASGPAGPRGPPGAAGSPGKDGINGIPGPIGPPGPRGRTGDAGPVGPPGPPGPPGPPGPPSGGFDFSFIPQPPQEKAHDGGRYYRAQYDPGKGV--GPGPMGIMGPRGPPGASGAPGPQGFQGPAGEPGEPGQTGPAGARGPPGPPGKAGEDGHPGKPGRPGERGVVGPQGARGFPGTPGIPGFKGIRGHNGIDGIKGQPGAPGVKGEPGAPGENGTPGQTGARGIPGERGRVGAPGPAGARGSDGSVGPVGPAGPIGSAGPPGFPGAPGPKGEIGPVGNPGPAGPAGPRGEMGIPGVSGPVGPPGNPGANGITGAKGAAGIPGVAGAPGIPGPRGIPGPVGAAGATGARGIVGEPGPAGSKGESGNKGEPGSAGPQGPPGPSGEEGKRGPNGEAGSTGPSGPPGIRGSPGSRGIPGADGRAGVMGPPGPRGATGPAGVRGPNGDAGRPGEPGIMGPRGFPGAPGNVGPAGKEGPMG?PGIDGRPGPIGPAGARGEPGNIGFPGPKGPTGEPGKGGEKGHAGIAGARGAPGPDGNNGAQGPPGPQGVQGGKGEQGPAGPPGFQGIPGPAGTAGEAGKPGERGIPGEFGIPGPAGPRGERGPPGESGAAGPSGPIGSRGPSGPPGPDGNKGEPGVIGAPGTAGPSGPSGIPGERGAAGIPGGKGEKGEPGIRGEIGSPGRDGARGAPGAVGAPGPAGATGDRGEAGPAGPAGPAGPRGSPGERGEVGPAGPNGFAGPAGAAGQPGAKGERGTKGPKGENGPVGPTGPVGSAGPSGPNGPPGPAGSRGDGGPPGATGFPGAAGRTGPPGPSGITGPPGPPGAAGKEGVRGPRGDQGPVGRTGETGASGPPGFAGEKGPSGEPGTAGPPGTPGPQGIIGAPGIIGIPGSRGERGIPGVSGSVGEPGPIGIAGPPGARGGPGAVGAPGVNGAPGEAGRDGNPGNDGPPGRDGQPGHKGERGYPGNIGPVGAAGAPGPHGPVGPAGKHGNRGEPGPAGVVGPVGAVGPRGPSGPQGIRGDKGEPGDKGPRGIPGIKGHNGIQGIPGIAGQHGDQGSPGSVGPAGPRGPAGPSGPVGKDGRTGHPGSVGPAGVRGSQGSQGPAGPPGPPGPPGPPGPSGGGYDFGYEGDFYRAMKAIAIIICIAQIWGCQAAPHISGIVYREIDCDDPETEQAAIVAVDYINNHVIQGYKHTINQIDKVKVWPRRPMGEVFEIEIDTIETKCYFIDPTPVANCTVRPITEHAVEGDCDFQVIKQDGQFTVIFAKCGSSPDSAEDVIKVCPQCPIIAPINDTKVVHAVEVAITAFNTQSNGSYFQIVEVSRAQHVPIPPSTYVEFAVTATDCVAAEVTDPAKCNPIAEKQNGFCKATITEKVGGEDVAVTCTIFQTQPVPPQPQPDGAEMPTTPSVADPAASPSIPADPPAAAIVVGPVVAAAPQVPIPGHRAHYDIRHAFMGVASVESASGEAIHVGKVPTVAQPSVPVAAGPVVRPCPGRIRHFKIMARPVIIISIGIIAGIIPAIAACPQNCHCHGDIQHVICDKVGIQKIPKVSEKTKIINIQRNNFPVIAANSFRAMPQIVSIHIQHCQIREVAAGAFRGIKQIIYIYISHNDIRVIRAGAFDDITEITYIYIDHNKVTEIPRGIISPIVNIFIIQINNNKIREIRAGAFQGAKDIRWIYISENAITSIQPGAIDDVENIAKFFIDGNQISSYPSAAISKIRVVEEIKISHNPIKSIPDSAFQSFGRYIETIWIDDTNIEKFSDGAFIGVTTIKHIHIENNRITQIPSNFPFDSIETITITNNPWKCTCQIRGIRRWIEAKTSRPDATCASPAKFKGQHIRDTDAFRGCKFPTKRSKKAGRHMGFISPACVIFFFFGVKVYCQYENYQWDEDYDQEPDDVYQPEFQFHQNEDYQVRFHQYMIGCATECFCPPNFPSSMYCDNRKIKTIPRVPAHIQQVYIQFNEIEAVTADSFINATHIKEINISNNKITSQKIDYGVFAKISNIIQIHIQHNNIEEFPFPIPKSIERIIIGYNEISRIQTNAMDGIGNITMIDICFNHIEDSMIQENIIAKMEKIMQINICNNRIESMPPGIPSSIMYISIENNSISSIPENYFSEIPKIHAIRMSHNKIQDIPYNIFNISNIIEINVGHNKIKQVFYIPRNIEHIYIESNEIENINVTVMCPSVDPIHYHHITYIRMDQNKIKEPISSYISICFPIIHTIYYGEQRSTDGQTIQIKTQVFRRFQGDADSEEHDDHQEGPEQEETEENIDPHYYGSQMRAWIFFIICIAGRAIAAPQQEAIPDETEVVEETVAEVAEGPVGANPVQVEVGEFDEGAEETEEEVVAENPCQNHHCKHGKVCEIDENNTPMCVCQDPTSCPAPIGDFEKVCSNDNKTFDSSCHFFATKCTIEGTKKGHKIHIDYIGPCKYIPRCIDSEITEFPIRMRDWIKNVIVTIYERDENNNIITEKQKIRVKKIHENEKRIEAGDHPVEIIARDFEKNYNMYIFPVHWQFGQIDQHPIDGYISHTEIAPIRAPIIPMEHCTTRFFETCDIDNDKYIAIDEWAGCFGIKEQDIDKDIVIMASPRPIIMIAIIPWIVIADQESCEGRCTEGFNADRKCQCDEICSYYQSCCEDYVAECKPQVTRGDVFNIPEDEYGVHDYHEEIRDNSSVIPQPGGATQSPGIQARAEVSPDQEASVVPFIKPEEEATGPVQGAIGPETSESPAEEEICSGKPFDAFTDIKNGSIFAFRGQYCYEIDEKAVRPGYPKIIRDVWGIEGPIDAAFTRINCQGKTYIFQGYQYWRFEDGVIDPDYPRNISEGFKGIPDNVDAAIAIPAHSYSGRERVYFFKGRQYWEYEFQQQPSREECEGSSISAVFEHFAIIQRDSWESFFEIIFWTGSSGGASEPRIISRDWPGVPRQVDAAMAGRIYISGSAPQSWARKQKSKRRNRKRYRSRRNRSRGRGRSQSPHRQSRSVWISIFSSEEDSIATFNY-DYDIDWIVPSTCEPIQSVYFFSGDKYYRVNIRTRQVDVVSPPYPRSIAQYWIGCPDPGREMPTMWPIWIIASIIAISHAIPFEQKGFWDFTIDDGIPMINDEEASGAETTSGVPDIDSITPTFSAMCPFGCHCHIRVVQCSDIGIKSVPKEISPDTTIIDIQNNDISEIRKDDFKGIQHIYAIVIVNNKISKIHEKAFSPIRKIQKIYISKNHIVEIPPNIPSSIVEIRIHDNRIRKVPKGVFSGIRNMNCIEMGGNPIENSGFEPGAFDGIKINYIRISEAKITGIPKDIPETINEIHIDHNKIQAIEIEDIIRYSKIYRIGIGHNQIRMIENGSISFIPTIREIHIDNNKISRVPSGIPDIKIIQVVYIHTNNITKVGVNDFCPVGFGVKRAYYNGISIFNNPVPYWEVQPATFRCVTDRIAIQFGNYKKMEIWGAYIIICIFSIITQVTTESPTPKVRKAANVKKDAVSPKMFEEIKSQIDSIAQEVAIIKEQQAIQTVCIKGTKVHMKCFIAFPQIKTFHEASEDCISRGGTIGTPQTGSENDAIYEYIRQSVGAEAEIWIGINDMAAEGAWVDMTGGHIAYKNWETEITAQPDGGKAENCAAISGAANGKWFDKRCRDKIPYICQFAIVMQAIMIIICAGAIIGHGGCQDHAGGPEDSPAPDTTGVPVEEEDPFFKVPVNKIAAAISNFGYDIYRMRSSISPAANVIISPISVATAISAISIGAEQRTESTIHRAIYYDIISNPDIHGTYKEIIAAVTAPQKNFKSASRVIFERKIRIKSSFVAPIEKSYGTRPRIISGNPRIDIQEVNNWVQAQMKGKIARSTREMPSEISIIIIGVAYFKGQWVTKFDSRKTSIEDFHIDEERTVRVPMMSDPKAIIRYGIDSDISCKIAQIPISGSMSIIFFIPIKVTQNITIIEESITSEFIHDIDREIKTIQAVITIPKIKISYEGEVTKSIQEMKIQSIFDSPDFSKITGKPIKITQVEHRGGFEWNEDGASTAPGPGIQPAGITFPIDYHINQPFIFVIRDSDTGAIIFIGKIIDPRGT
Crocuta_crocuta_Somalia    QMSYGYDEKSAGGISVPGPMGPSGPRGIPGPPGAPGPQGFQGPPGEPGEPGASGPMGPRGPPGPPGKNGDDGEAGKPGRPGERGPPGPQGARGIPGTAGIPGMKGHRGFSGIDGAKGDAGPAGPKGEPGSPGENGAPGQMGPRGIPGERGRPGAPGPAGARGNDGATGAAGPPGPTGPAGPPGFPGAVGAKGEAGPQGARGSEGPQGVRGEPGPPGPAGAAGPAGNPGADGQPGAKGANGAPGIAGAPGFPGARGPSGPQGPSGPPGPKGNSGEPGAPGNKGDAGAKGEPGPTGIQGPPGPAGEEGKRGARGEPGPTGIPGPPGERGGPGSRGFPGADGVAGPKGPAGERGSPGPAGPKGSPGEAGRPGEAGIPGAKGITGSPGSPGPDGKTGPPGPAGQDGRPGPPGPPGARGQAGVMGFPGPKGAAGEPGKAGERGVPGPPGAVGPAGKDGEAGAQGPPGPAGPAGERGEQGPAGSPGFQGIPGPAGPPGEAGKPGEQGVPGDIGAPGPSGARGERGFPGERGVQGPPGPAGPRGANGAPGNDGAKGDAGAPGAPGSQGAPGIQGMPGERGAAGIPGPKGDRGDAGPKGADGSPGKDGVRGITGPIGPPGPAGAPGDKGEAGPSGPAGPTGARGAPGDRGEPGPPGPAGFAGPPGADGQPGAKGEPGDAGAKGDAGPPGPAGPTGPPGPIGNVGAPGPKGARGSAGPPGATGFPGAAGRVGPPGPSGNAGPPGPPGPVGKEGGKGVRGETGPAGRPGEVGPPGPPGPTGEKGSPGADGPAGAPGTPGPQGIAGQRGVVGIPGQRGERGFPGIPGPSGEPGKQGPSGPSGERGPPGPMGPPGIAGPPGESGREGSPGAEGSPGRDGSPGPKGDRGETGPSGPPGAPGAPGAPGPVGPAGKNGDRGETGPAGPAGPIGPVGARGPAGPQGPRGDKGEAGEQGDRGIKGHRGFSGIQGPPGPPGSPGEQGPSGASGPAGPRGPPGAAGSPGKDGINGIPGPIGPPGPRGRTGDAGPVGPPGPPGPPGPPGPPSGGFDFSFIPQPPQEKAHDGGRYYRAQYDPGKGV--GPGPMGIMGPRGPPGASGAPGPQGFQGPAGEPGEPGQTGPAGARGPPGPPGKAGEDGHPGKPGRPGERGVVGPQGARGFPGTPGIPGFKGIRGHNGIDGIKGQPGAPGVKGEPGAPGENGTPGQTGARGIPGERGRVGAPGPAGARGSDGSVGPVGPAGPIGSAGPPGFPGAPGPKGEIGPVGNPGPAGPAGPRGEMGIPGVSGPVGPPGNPGANGITGAKGAAGIPGVAGAPGIPGPRGIPGPVGAAGATGARGIVGEPGPAGSKGESGNKGEPGSAGPQGPPGPSGEEGKRGPNGEAGSTGPSGPPGIRGSPGSRGIPGADGRAGVMGPPGPRGATGPAGVRGPNGDAGRPGEPGIMGPRGFPGAPGNVGPAGKEGPMG?PGIDGRPGPIGPAGARGEPGNIGFPGPKGPTGEPGKGGEKGHAGIAGARGAPGPDGNNGAQGPPGPQGVQGGKGEQGPAGPPGFQGIPGPAGTAGEAGKPGERGIPGEFGIPGPAGPRGERGPPGESGAAGPSGPIGSRGPSGPPGPDGNKGEPGVIGAPGTAGPSGPSGIPGERGAAGIPGGKGEKGEPGIRGEIGSPGRDGARGAPGAVGAPGPAGATGDRGEAGPAGPAGPAGPRGSPGERGEVGPAGPNGFAGPAGAAGQPGAKGERGTKGPKGENGPVGPTGPVGSAGPSGPNGPPGPAGSRGDGGPPGATGFPGAAGRTGPPGPSGITGPPGPPGAAGKEGVRGPRGDQGPVGRTGETGASGPPGFAGEKGPSGEPGTAGPPGTPGPQGIIGAPGIIGIPGSRGERGIPGVSGSVGEPGPIGIAGPPGARGGPGAVGAPGVNGAPGEAGRDGNPGNDGPPGRDGQPGHKGERGYPGNIGPVGAAGAPGPHGPVGPAGKHGNRGEPGPAGVVGPVGAVGPRGPSGPQGIRGDKGEPGDKGPRGIPGIKGHNGIQGIPGIAGQHGDQGSPGSVGPAGPRGPAGPSGPVGKDGRTGHPGSVGPAGVRGSQGSQGPAGPPGPPGPPGPPGPSGGGYDFGYEGDFYRAMKAIAIIICIAQIWGCQAAPHISGIVYREIDCDDPETEQAAIVAVDYINNHVIQGYKHTINQIDKVKVWPRRPMGEVFEIEIDTIETKCYFIDPTPVANCTVRPITEHAVEGDCDFQVIKQDGQFTVIFAKCGSSPDSAEDVIKVCPQCPIIAPINDTKVVHAVEVAITAFNTQSNGSYFQIVEVSRAQHVPIPPSTYVEFAVTATDCVAAEVTDPAKCNPIAEKQNGFCKATITEKVGGEDVAVTCTIFQTQPVPPQPQPDGAEMPTTPSVADPAASPSIPADPPAAAIVVGPVVAAAPQVPIPGHRAHYDIRHAFMGVASVESASGEAIHVGKVPTVAQPSVPVAAGPVVRPCPGRIRHFKIMARPVIIISIGIIAGIIPAIAACPQNCHCHGDIQHVICDKVGIQKIPKVSEKTKIINIQRNNFPVIAANSFRAMPQIVSIHIQHCQIREVAAGAFRGIKQIIYIYISHNDIRVIRAGAFDDITEITYIYIDHNKVTEIPRGIISPIVNIFIIQINNNKIREIRAGAFQGAKDIRWIYISENAITSIQPGAIDDVENIAKFFIDGNQISSYPSAAISKIRVVEEIKISHNPIKSIPDSAFQSFGRYIETIWIDDTNIEKFSDGAFIGVTTIKHIHIENNRITQIPSNFPFDSIETITITNNPWKCTCQIRGIRRWIEAKTSRPDATCASPAKFKGQHIRDTDAFRGCKFPTKRSKKAGRHMGFISPACVIFFFFGVKVYCQYENYQWDEDYDQEPDDVYQPEFQFHQNEDYQVRFHQYMIGCATECFCPPNFPSSMYCDNRKIKTIPRVPAHIQQVYIQFNEIEAVTADSFINATHIKEINISNNKITSQKIDYGVFAKISNIIQIHIQHNNIEEFPFPIPKSIERIIIGYNEISRIQTNAMDGIVNITMIDICFNHIEDSMIQENIIAKMEKIMQINICNNRIESMPPGIPSSIMYISIENNSISSIPENYFSEIPKIHAIRMSHNKIQDIPYNIFNISNIIEINVGHNKIKQVFYIPRNIEHIYIESNEIENINVTVMCPSVDPIHYHHITYIRMDQNKIKEPISSYISICFPIIHTIYYGEQRSTDGQTIQIKTQVFRRFQGDADSEEHDDHQEGPEQEETEENIDPHYYGSQMRAWIFFIICIAGRAIAAPQQEAIPDETEVVEETVAEVAEGPVGANPVQVEVGEFDEGAEETEEEVVAENPCQNHHCKHGKVCEIDENNTPMCVCQDPTSCPAPIGDFEKVCSNDNKTFDSSCHFFATKCTIEGTKKGHKIHIDYIGPCKYIPRCIDSEITEFPIRMRDWIKNVIVTIYERDENNNIITEKQKIRVKKIHENEKRIEAGDHPVEIIARDFEKNYNMYIFPVHWQFGQIDQHPIDGYISHTEIAPIRAPIIPMEHCTTRFFETCDIDNDKYIAIDEWAGCFGIKEQDIDKDIVIMASPRPIIMIAIIPWIVIADQESCEGRCTEGFNADRKCQCDEICSYYQSCCEDYVAECKPQVTRGDVFNIPEDEYGVHDYHEEIRDNSSVIPQPGGATQSPGIQARAEASPDQEASVVPFIKPEEEATGPVQGAIGPETSESPTEEEICSGKPFDAFTDIKNGSIFAFRGQYCYEIDEKAVRPGYPKIIRDVWGIEGPIDAAFTRINCQGKTYIFQGYQYWRFEDGVIDPDYPRNISEGFKGIPDNVDAAIAIPAHSYSGRERVYFFKGRQYWEYEFQQQPSREECEGSSISAVFEHFAIIQRDSWESFFEIIFWTGSSGGASEPRIISRDWPGVPRQVDAAMAGRIYISGSAPQSWARKQKSKRRNRKRYRSRRNRSRGRGRSQSPHRQSRSVWISIFSSEEDSIATFNY-DYDIDWIVPSTCEPIQSVYFFSGDKYYRVNIRTRQVDVVSPPYPRSIAQYWIGCPDPGREMPTMWPIWIIASIIAISHAIPFEQKGFWDFTIDDGIPMINDEEASGAETTSGVPDIDSITPTFSAMCPFGCHCHIRVVQCSDIGIKSVPKEISPDTTIIDIQNNDISEIRKDDFKGIQHIYAIVIVNNKISKIHEKAFSPIRKIQKIYISKNHIVEIPPNIPSSIVEIRIHDNRIRKVPKGVFSGIRNMNCIEMGGNPIENSGFEPGAFDGIKINYIRISEAKITGIPKDIPETINEIHIDHNKIQAIEIEDIIRYSKIYRIGIGHNQIRMIENGSISFIPTIREIHIDNNKISRVPSGIPDIKIIQVVYIHTNNITKVGVNDFCPVGFGVKRAYYNGISIFNNPVPYWEVQPATFRCVTDRIAIQFGNYKKMEIWGAYIIICIFSIITQVTTESPTPKVRKAANVKKDAVSPKMFEEIKSQIDSIAQEVAIIKEQQAIQTVCIKGTKVHMKCFIAFPQIKTFHEASEDCISRGGTIGTPQTGSENDAIYEYIRQSVGAEAEIWIGINDMAAEGAWVDMTGGHIAYKNWETEITAQPDGGKAENCAAISGAANGKWFDKRCRDKIPYICQFAIVMQAIMIIICAGAIIGHGGCQDHAGGPEDSPAPDTTGVPVEEEDPFFKVPVNKIAAAISNFGYDIYRMRSSISPAANVIISPISVATAISAISIGAEQRTESTIHRAIYYDIISNPDIHGTYKEIIAAVTAPQKNFKSASRVIFERKIRIKSSFVAPIEKSYGTRPRIISGNPRIDIQEVNNWVQAQMKGKIARSTREMPSEISIIIIGVAYFKGQWVTKFDSRKTSIEDFHIDEERTVRVPMMSDPKAIIRYGIDSDISCKIAQIPISGSMSIIFFIPIKVTQNITIIEESITSEFIHDIDREIKTIQAVITIPKIKISYEGEVTKSIQEMKIQSIFDSPDFSKITGKPIKITQVEHRGGFEWNEDGASTAPGPGIQPAGITFPIDYHINQPFIFVIRDSDTGAIIFIGKIIDPRGT
Crocuta_crocuta_Ghana      QMSYGYDEKSAGGISVPGPMGPSGPRGIPGPPGAPGPQGFQGPPGEPGEPGASGPMGPRGPPGPPGKNGDDGEAGKPGRPGERGPPGPQGARGIPGTAGIPGMKGHRGFSGIDGAKGDAGPAGPKGEPGSPGENGAPGQMGPRGIPGERGRPGAPGPAGARGNDGATGAAGPPGPTGPAGPPGFPGAVGAKGEAGPQGARGSEGPQGVRGEPGPPGPAGAAGPAGNPGADGQPGAKGANGAPGIAGAPGFPGARGPSGPQGPSGPPGPKGNSGEPGAPGNKGDAGAKGEPGPTGIQGPPGPAGEEGKRGARGEPGPTGIPGPPGERGGPGSRGFPGADGVAGPKGPAGERGSPGPAGPKGSPGEAGRPGEAGIPGAKGITGSPGSPGPDGKTGPPGPAGQDGRPGPPGPPGARGQAGVMGFPGPKGAAGEPGKAGERGVPGPPGAVGPAGKDGEAGAQGPPGPAGPAGERGEQGPAGSPGFQGIPGPAGPPGEAGKPGEQGVPGDIGAPGPSGARGERGFPGERGVQGPPGPAGPRGANGAPGNDGAKGDAGAPGAPGSQGAPGIQGMPGERGAAGIPGPKGDRGDAGPKGADGSPGKDGVRGITGPIGPPGPAGAPGDKGEAGPSGPAGPTGARGAPGDRGEPGPPGPAGFAGPPGADGQPGAKGEPGDAGAKGDAGPPGPAGPTGPPGPIGNVGAPGPKGARGSAGPPGATGFPGAAGRVGPPGPSGNAGPPGPPGPVGKEGGKGVRGETGPAGRPGEVGPPGPPGPTGEKGSPGADGPAGAPGTPGPQGIAGQRGVVGIPGQRGERGFPGIPGPSGEPGKQGPSGPSGERGPPGPMGPPGIAGPPGESGREGSPGAEGSPGRDGSPGPKGDRGETGPSGPPGAPGAPGAPGPVGPAGKNGDRGETGPAGPAGPIGPVGARGPAGPQGPRGDKGEAGEQGDRGIKGHRGFSGIQGPPGPPGSPGEQGPSGASGPAGPRGPPGAAGSPGKDGINGIPGPIGPPGPRGRTGDAGPVGPPGPPGPPGPPGPPSGGFDFSFIPQPPQEKAHDGGRYYRAQYDPGKGV--GPGPMGIMGPRGPPGASGAPGPQGFQGPAGEPGEPGQTGPAGARGPPGPPGKAGEDGHPGKPGRPGERGVVGPQGARGFPGTPGIPGFKGIRGHNGIDGIKGQPGAPGVKGEPGAPGENGTPGQTGARGIPGERGRVGAPGPAGARGSDGSVGPVGPAGPIGSAGPPGFPGAPGPKGEIGPVGNPGPAGPAGPRGEMGIPGVSGPVGPPGNPGANGITGAKGAAGIPGVAGAPGIPGPRGIPGPVGAAGATGARGIVGEPGPAGSKGESGNKGEPGSAGPQGPPGPSGEEGKRGPNGEAGSTGPSGPPGIRGSPGSRGIPGADGRAGVMGPPGPRGATGPAGVRGPNGDAGRPGEPGIMGPRGFPGAPGNVGPAGKEGPMG?PGIDGRPGPIGPAGARGEPGNIGFPGPKGPTGEPGKGGEKGHAGIAGARGAPGPDGNNGAQGPPGPQGVQGGKGEQGPAGPPGFQGIPGPAGTAGEAGKPGERGIPGEFGIPGPAGPRGERGPPGESGAAGPSGPIGSRGPSGPPGPDGNKGEPGVIGAPGTAGPSGPSGIPGERGAAGIPGGKGEKGEPGIRGEIGSPGRDGARGAPGAVGAPGPAGATGDRGEAGPAGPAGPAGPRGSPGERGEVGPAGPNGFAGPAGAAGQPGAKGERGTKGPKGENGPVGPTGPVGSAGPSGPNGPPGPAGSRGDGGPPGATGFPGAAGRTGPPGPSGITGPPGPPGAAGKEGVRGPRGDQGPVGRTGETGASGPPGFAGEKGPSGEPGTAGPPGTPGPQGIIGAPGIIGIPGSRGERGIPGVSGSVGEPGPIGIAGPPGARGGPGAVGAPGVNGAPGEAGRDGNPGNDGPPGRDGQPGHKGERGYPGNIGPVGAAGAPGPHGPVGPAGKHGNRGEPGPAGVVGPVGAVGPRGPSGPQGIRGDKGEPGDKGPRGIPGIKGHNGIQGIPGIAGQHGDQGSPGSVGPAGPRGPAGPSGPVGKDGRTGHPGSVGPAGVRGSQGSQGPAGPPGPPGPPGPPGPSGGGYDFGYEGDFYRAMKAIAIIICIAQIWGCQAAPHISGIVYREIDCDDPETEQAAIVAVDYINNHVIQGYKHTINQIDKVKVWPRRPMGEVFEIEIDTIETKCYFIDPTPVANCTVRPITEHAVEGDCDFQVIKQDGQFTVIFAKCGSSPDSAEDVIKVCPQCPIIAPINDTKVVHAVEVAITAFNTQSNGSYFQIVEVSRAQHVPIPPSTYVEFAVTATDCVAAEVTDPAKCNPIAEKQNGFCKATITEKVGGEDVAVTCTIFQTQPVPPQPQPDGAEMPTTPSVADPAASPSIPADPPAAAIVVGPVVAAAPQVPIPGHRAHYDIRHAFMGVASVESASGEAIHVGKVPTVAQPSVPVAAGPVVRPCPGRIRHFKIMARPVIIISIGIIAGIIPAIAACPQNCHCHGDIQHVICDKVGIQKIPKVSEKTKIINIQRNNFPVIAANSFRAMPQIVSIHIQHCQIREVAAGAFRGIKQIIYIYISHNDIRVIRAGAFDDITEITYIYIDHNKVTEIPRGIISPIVNIFIIQINNNKIREIRAGAFQGAKDIRWIYISENAITSIQPGAIDDVENIAKFFIDGNQISSYPSAAISKIRVVEEIKISHNPIKSIPDSAFQSFGRYIETIWIDDTNIEKFSDGAFIGVTTIKHIHIENNRITQIPSNFPFDSIETITITNNPWKCTCQIRGIRRWIEAKTSRPDATCASPAKFKGQHIRDTDAFRGCKFPTKRSKKAGRHMGFISPACVIFFFFGVKVYCQYENYQWDEDYDQEPDDVYQPEFQFHQNEDYQVRFHQYMIGCATECFCPPNFPSSMYCDNRKIKTIPRVPAHIQQVYIQFNEIEAVTADSFINATHIKEINISNNKITSQKIDYGVFAKISNIIQIHIQHNNIEEFPFPIPKSIERIIIGYNEISRIQTNAMDGIVNITMIDICFNHIEDSMIQENIIAKMEKIMQINICNNRIESMPPGIPSSIMYISIENNSISSIPENYFSEIPKIHAIRMSHNKIQDIPYNIFNISNIIEINVGHNKIKQVFYIPRNIEHIYIESNEIENINVTVMCPSVDPIHYHHITYIRMDQNKIKEPISSYISICFPIIHTIYYGEQRSTDGQTIQIKTQVFRRFQGDADSEEHDDHQEGPEQEETEENIDPHYYGSQMRAWIFFIICIAGRAIAAPQQEAIPDETEVVEETVAEVAEGPVGANPVQVEVGEFDEGAEETEEEVVAENPCQNHHCKHGKVCEIDENNTPMCVCQDPTSCPAPIGDFEKVCSNDNKTFDSSCHFFATKCTIEGTKKGHKIHIDYIGPCKYIPRCIDSEITEFPIRMRDWIKNVIVTIYERDENNNIITEKQKIRVKKIHENEKRIEAGDHPVEIIARDFEKNYNMYIFPVHWQFGQIDQHPIDGYISHTEIAPIRAPIIPMEHCTTRFFETCDIDNDKYIAIDEWAGCFGIKEQDIDKDIVIMASPRPIIMIAIIPWIVIADQESCEGRCTEGFNADRKCQCDEICSYYQSCCEDYVAECKPQVTRGDVFNIPEDEYGVHDYHEEIRDNSSVIPQPGGATQSPGIQARAEVSPDQEASVVPFIKPEEEATGPVQGAIGPETSESPTEEEICSGKPFDAFTDIKNGSIFAFRGQYCYEIDEKAVRPGYPKIIRDVWGIEGPIDAAFTRINCQGKTYIFQGYQYWRFEDGVIDPDYPRNISEGFKGIPDNVDAAIAIPAHSYSGRERVYFFKGRQYWEYEFQQQPSREECEGSSISAVFEHFAIIQRDSWESFFEIIFWTGSSGGASEPRIISRDWPGVPRQVDAAMAGRIYISGSAPQSWARKQKSKRRNRKRYRSRRNRSRGRGRSQSPHRQSRSVWISIFSSEEDSIATFNY-DYDIDWIVPSTCEPIQSVYFFSGDKYYRVNIRTRQVDVVSPPYPRSIAQYWIGCPDPGREMPTMWPIWIIASIIAISHAIPFEQKGFWDFTIDDGIPMINDEEASGAETTSGVPDIDSITPTFSAMCPFGCHCHIRVVQCSDIGIKSVPKEISPDTTIIDIQNNDISEIRKDDFKGIQHIYAIVIVNNKISKIHEKAFSPIRKIQKIYISKNHIVEIPPNIPSSIVEIRIHDNRIRKVPKGVFSGIRNMNCIEMGGNPIENSGFEPGAFDGIKINYIRISEAKITGIPKDIPETINEIHIDHNKIQAIEIEDIIRYSKIYRIGIGHNQIRMIENGSISFIPTIREIHIDNNKISRVPSGIPDIKIIQVVYIHTNNITKVGVNDFCPVGFGVKRAYYNGISIFNNPVPYWEVQPATFRCVTDRIAIQFGNYKKMEIWGAYIIICIFSIITQVTTESPTPKVRKAANVKKDAVSPKMFEEIKSQIDSIAQEVAIIKEQQAIQTVCIKGTKVHMKCFIAFPQIKTFHEASEDCISRGGTIGTPQTGSENDAIYEYIRQSVGAEAEIWIGINDMAAEGAWVDMTGGHIAYKNWETEITAQPDGGKAENCAAISGAANGKWFDKRCRDKIPYICQFAIVMQAIMIIICAGAIIGHGGCQDHAGGPEDSPAPDTTGVPVEEEDPFFKVPVNKIAAAISNFGYDIYRMRSSISPAANVIISPISVATAISAISIGAEQRTESTIHRAIYYDIISNPDIHGTYKEIIAAVTAPQKNFKSASRVIFERKIRIKSSFVAPIEKSYGTRPRIISGNPRIDIQEVNNWVQAQMKGKIARSTREMPSEISIIIIGVAYFKGQWVTKFDSRKTSIEDFHIDEERTVRVPMMSDPKAIIRYGIDSDISCKIAQIPISGSMSIIFFIPIKVTQNITIIEESITSEFIHDIDREIKTIQAVITIPKIKISYEGEVTKSIQEMKIQSIFDSPDFSKITGKPIKITQVEHRGGFEWNEDGASTAPGPGIQPAGITFPIDYHINQPFIFVIRDSDTGAIIFIGKIIDPRGT
Cave_hyaena_China_SYZ      ????????????GISVPGPMGPSGPRGIPGPPGAPGPQGFQGPPGEPGEPGASGPMGPRGPPGPPGKNGDDGEAGKPGRPGERGPPGPQGARGIPGTAGIPGM???RGFSGIDGAKGDAGPAGPKGEPGSPGENGAPGQMGPRGIPGERGRPGAPGPAGARGNDGATGAAGPPGPTGPAGPPGFPGAVGAKGEAGPQGARGSEGPQGVRGEPGPPGPAGAAGPAGNPGADGQPGAKGANGAPGIAGAPGFPGARGPSGPQGPSGPPGPKGNSGEPGAPGNKGDAGAKGEPGPTGIQGPPGPAGEEGKRGARGEPGPTGIPGPPGERGGPGSRGFPGADGVAGPKGPAGERGSPGPAGPKGSPGEAGRPGEAGIPGAKGITGSPGSPGPDGKTGPPGPAGQDGRPGPPGPPGARGQAGVMGFPGPKGAAGEPGKAGERGVPGPPGAVGPAGKDGEAGAQGPPGPAGPAGERGEQGPAGSPGFQGIPGPAGPPGEAGKPGEQGVPGDIGAPGPSGARGERGFPGERGVQGPPGPAGPRGANGAPGNDGAKGDAGAPGAPGSQGAPGIQGMPGERGAAGIPGPKGDRGDAGPKGA????????VRGITGPIGPPGPAGAPGDKGEAGPSGPAGPTGARGAPGDRGEPGPPGPAGFAGPPGADGQPGAKGEPGDAGAKGDAGPPGPAGPTGPPGPIGNVGAPGPKGARGSAGPPGATGFPGAAGRVGPPGPSGNAGPPGPPGPVGKEGGKGVRGETGPAGRPGEVGPPGPPGPTGEKGSPGADGPAGAPGTPGPQGIAGQRGVVGIPGQRGERGFPGIPGPSGEPGKQGPSGPSGERGPPGPMGPPGIAGPPGESGREGSPGAEGSPGRDGSPGPKGDRGETGP?GPPGAPGAPGAPGPVGPAGKNGDRGETGPAGPAGPIGPVGARGPAGPQGPR?????????????????RGFSGIQGPPGPPGSPGEQGPSGASGPAGPRGPPGAAGSPGKDGINGIPGPIGPPGPRGRTGDAGPVGPPGPPGPPGPPGPPSG????????????????????????????????--??GPMGIMGPR??????????????QGPAGEPGEPGQTGPAGAR????????AGEDGHPGKPGRPGERGVVGPQGARGFPGTPGIPGFKGI???????????????????GEPGAPGENGTPGQTGARGIPGER??VGAPGPAGARGSDGSVGPVGPAGPIGSAGPPGFPGAPGPKGEIGPVGNPGPAGPAGPRGEMGIPGVSGPVGPPGNPG????????GAAGIPGVAGAPGIPGPRGIPGP?GAAGATGARGIVGEPGPAGSKGESGNKGEPGSAGPQGPPGPSGEEGKRGPNGEAGSTGPSGPPGIRGSPGSRGIPGADGRAGVMGPPGPRGATGPAGVRGPNGD?GRPGEPGIMGPRGFPGAPGNVGPAGKEGPMG?PGIDGRPGPIGPAGARGEPGNIGFPGPKGPTGEPGKG???GHAGIAGARGAPGPDGNNGAQGPPGPQGV????GEQGPAGPPGFQGIPGPAGTAGE?GKPGERGIPGEFGIPGPAGPRGERGPPGESGAAGPSGPIGSRGPSGPPGPDGNKGEPGVIGAPGTAGPSGPSGIPGERGAAGIPGGKGEKGEPGIRGEIGSPGRDGARGAPGAVGAPGPAGATGDRGEAGPAGPAGPAGPRGSPGERGEVGPAGPNGFAGPAGAAGQPGAKGERGTKGPKGENGPVGPTGPVGSAGPSGPNGPPGPAGSRGDGGPPGATGFPGAAGRTGPPGPSGITGPPGPPGAAGKEGVRGPRGDQGPVGRTGETGASGPPGFAGEKGPSGEPGTAGPPGTPGPQGIIGAPGIIGIPGSRGERGIPGVSGSVGEPGPIGIAGPPGARGGPGAVGAPGVNGAPGEAGRDGNPGNDGPPGR????????????PGNIGPVGAA???????????????GNRGEPGPAGVVGPVGAVGPRGPSGPQGIRGD??????????????????????????????????????SVGPAGPRGPAGPSGPVGKDGRTGDPGSVGPAGVRGSQGSQGPAGPPGPPGPPGPPGPSGG????????????????????????????????????????????????????????????????????????????????????????????????????????????????????????????????????????????????????????????????????????????VVHAVEVAITAFNTQSNGSYFQIVEVSR??????????????????????????????????????????????????????????????????????????????????????????????????????????????????????????????????????????????????????????????????????????????????????????????????????????????????????????????????????????????????????????????????????????????????????????????????????????????????????????????????????????????????????????????????????????????????????????????????????????????????????????????????????????????????????????????????????????????????????????????????????????????????????????????????????????????????????????????????????????????????????????????????????????????????????????????????????????????????????????????????????????????????????????????????????????????????????????????????????????????????????????????????????????????????????????????????????????????????????????????????????????????????????????????????????????????????????????????????????????????????????????????????????????????????????????????????????????????????????????????????????????????????????????????????????????????????????????????????????????????????????????????????????????????????????????????????????????????????????????????????????????????????????????????????????????????????????????????????????????????????????????????????????????????????????????????????????????????????????????????????????????????????????????????????????????????????????????????????????????????????????????????????????????????????????????????????????????????????????????????????????????????????????????????????????????????????????????????????????????????????????????????????????????????????????????????????????????????????????????????????????????????????????????????????????????????????????????????????-??????????????????????????????????????????????????????????????????????????????????????????????????????????????????????????????????????????????????????????????????????????????????????????????????????????????????????????????????????????????????????????????????????????????????????????????????????????????????????????????????????????????????????????????????????????????????????????????????????????????????????????????????????????????????????????????????????????????????????????????????????????????????????????????????????????????????????????????????????????????????????????????????????????????????????????????????????????????????????????????????????????????????????????????????????????????????????????????????????????????????????????????????????????????????????????????????????????????????????????????????????????????????????????????EMPSEISIIIIGVAYFK????????????????????????????????????????????????IAQIPISGSMSIIFFIPIK?????????????????????????????????????????????????????????????????????????????????????????????????????????????????????????????????????????
Cave_hyaena_China_HZD      ???YGYDEKSAGGISVPGPMGPSGPRGIPGPPGAPGPQGFQGPPGEPGEPGASGPMGPRGPPGPPGKNGDDGEAGKPGRPGERGPPGPQGARGIPGTAGIPGMKGHRGFSGIDGAKGDAGPAGPKGEPGSPGENGAPGQMGPR??????GRPGAPGPAGARGNDGATGAAGPPGPTGPAGPPGFPGAVGAK????????RGSEGPQGVRGEPGPPGPAGAAGPAGNPGADGQPGAKGANGAPGIAGAPGFPGARGPSGPQGPSGPPGPKGNSGEPGAPGNKGDAGAKGEPGPTGIQGPPGPAGEEGKRGARGEPGPTGIPGPPGERGGPGSRGFPGADGVAGPKGPAGERGSPGPAGPKGSPGEAGRPGEAGIPGAKGITGSPGSPGPDGKTGPPGPAGQDGRPGPPGPPGARGQAGVMGFPGPKGAAGEPGK??ERGVPGPPGAVGPAGKDGEAGAQGPPGPAGPAGERGEQGPAGSPGFQGIPGPAGPPGEAGKPGEQGVPGDIGAPGPSGAR???GFPGSRGVQGPPGPAGPR???????NDGAKGDAGAPGAPGSQGAPGIQGMPGERGAAGIPGPKGDRGDAGPKGADGSPGKDGVRGITGPIGPPGPAGAPGDKGEAGPSGPAGPTGARGAPGDRGEPGPPGPAGFAGPPGADGQPGAKGEPGDAGAKGDAGPPGPAGPTGPPGPIGNVGAPGPKGARGSAGPPGATGFPGAAGRVGPPGPSGNAGPPGPPGPVGKEGGKGVRGETGPAGRPGEVGPPGPPGPTGEKGSPGADGPAGAPGTPGPQGIAGQRGVVGIPGQRGERGFPGIPGPSGEPGKQGPSGPSGERGPPGPMGPPGIAGPPGESGREGSPGAEGSPGRDGSPGPKGDRGETGPSGPPGAPGAPGAPGPVGPAGKNGDRGETGPAGPAGPIGPVGARGPAGPQGPRGDKGEAGEQGDRGIKGHRGFSGIQGPPGPPGSPGEQGPSGASGPAGPRGPPGAAGSPGKDGINGIPGPIGPPGPRGRTGDAGPVGPPGPPGPPGPPGPPSGGFDFSFIPQPPQEKAHDGGRYY???YDPGKGV--GPGPMGIMGPRGPPGASGAPGPQGFQGPAGEPGEPGQTGPAGAR????????????????????????GVVGPQGARGFPGTPGIPGFKGIRGHNGIDGIKGQPGAPGVKGEPGAPGENGTPGQTGAR????????VGAPGPAGARGSDGSVGPVGPAGPIGSAGPPGFPGAPGPKGEIGPVGNPGPAGPAGPRGEMGIPGVSGPVGPPGNPGANGITGAKGAAGIPGVAGAPGIPGPRGIPGPVGAAGATGARGIVGEPGPAGSKGESGNKGEPGSAGPQGPPGPSGEEGKRGPNGEAGSTGPSGPPGIRG?????GIPGADGRAGVMGPPGPRGATGPAGVRGPNGDAGRPGEPGIMGPRGFPGAPGNVGPAGKEGPMG?PGIDGRPGPIGPAGARGEPGNIGFPGPKGPTGEPGKGGEKGHAGIAGARGAPGPDGNNGAQGPPGPQGVQGGKGEQGPAGPPGFQGIPGPAGTAGEAGKPGERGIPGEFGIPGPAGPRGERGPPGESGAAGPSGPIGSRGPSGPPGPDGNKGEPGVIGAPGTAGPSGPSGIPGERGAAGIPGGKGEKGEPGIRGEIGSPGRDGARGAPGAVGAPGPAGATGDRGEAGPAGPAGPAGPRGSPGERGEVGPAGPNGFAGPAGAAGQPGAKGERGTKGPKGENGPVGPTGPVGSAGPSGPNGPPGPAGSRGDGGPPGATGFPGAAGRTGPPGPSGITGPPGPPGAAGKEGVRGPRGDQGPV??TGETGASGPPGFAGEKGPSGEPGTAGPPGTPGPQGIIGAPGIIGIPGSRGERGIPGVSGSVGEPGPIGIAGPPGARGGPGAVGAPGVNGAPGEAGRDGNPGNDGPPGR???????GERGYPGNIGPVGAAGAPGPHGPVGPAGKHGNRGEPGPAGVVGPVGAVGPRGPSGPQGIR????????????GIPGIKGHNGIQGIPGIAGQHGDQGSPGSVGPAGPRGPAGPSGPVGKDGRTGHPGSVGPAGVRGSQGSQGPAGPPGPPGPPGPPGPSGGGYDFGYEGDFYRA???????????????????PHISGIVYR??????PETEQAAIVAVDYINNHVIQGYK?TINQIDKV?????RPMGEVFEIEIDTIETKCYFIDPTPVA????????????????DFQVIKQDGQFTVIFAK????????????????????IAPINDTKVVHAVEVAITAFNTQSNGSYFQIVEVSRAQHVPIPPSTYVEFAVTATD???????????????????????????????????????????????????????????????????PAASPSIPADPPAAAIVVGPVVAAAPQVPIPGHR??????HAFMGVASVESASGEAIHVGKVPTVAQPSVPVAAGPVVRPCPGR???????????????????????????????????????????????????????????KIINIQRNNFPVIAANSFR????????????????????????GIRQIIYIYISHNDIR??RAGAFDDITEITYIYIDHNKVTEIPRGIISPIVNIFIIQINNNKIREI????????????WIYISENAITSIQPGAIDDVENIAKFFIDGNQISSYPSAAISK???????????????SIPDSAFQSFGRYIETIWIDDTNIEKFSDGAFIGVTTIK????????ITQIPSNFPFDSIETITITNNPWK????????????????????????????????????????????????????????????????????????????????????????????????????????????????????????????????????????????????VPAHIQQVYIQFNEIEAVTADSFINATHIK?????????????IDYGVFAKISNIIQIHIQHNNIEEFPFPIPKSIERIIIGYNEISR??????????????????????????????????????????????????????????????????????SIPENYFSEIPK???????????????????????????????????QVFYIPRNIEHIY???????????????????PIHYHHITYIR???????EPISSYISICIPIIHTIYYGEQR??????????????????????????????????????????????????????????????????????????????????????????????????????????????????????????????????????????????????????????????????????????????????????????????????????????????DSEITEFPIR?RDWIKNVIVTIYER????????????????????????IEAGDHPVEIIARDFEKNYNMYIFPVHWQFGQIDQHPIDGYISHTEIAPIRAPIIPMEH?????????????????????????????EQDIDKDIVI???????????????????????????????????????????????????????????????????????????????????????????????????????????????????????????????????????????????????????KPFDAFTDIKNGSIFAFR??????????????????IIRDVWGIEGPIDAAFTR??????TYIFQGYQYWRFEDGVIDPDYPR???????GIPDNVDAAIAIPAHSYSGR???????????????????????????SSISAVFEHFAIIQRDSWESFFEII?????????????IISRDWPGVPR?????????IYISGSAPQSWAR????????????????????????????????????????????????????-?????????????????VYFFSGDKYYRV?????QVDVVSPPYPR??????????????????????????????????????????????????????????????????????????????????????????????????????????????????????????????????GIQHIYAIVIVNNK?????????????????IYISKNHIVEIPPNIPSSIVEIR???????????GVFSGIR????????????????FEPGAFDGIKINYIR???????GIPKDIPETINEIHIDHNKIQAIEIEDIIR??????IGIGHNQIRMIENGSISFIPTIR??????????RVPSGIPDIKIIQVVYIHTNNITKVGVNDFCPVGFGVK?AYYNGISIFNNPVPYWEVQPATFR?????IAIQFGNY????????????????????????????????????????????MFEEIKSQIDSIAQEVAIIK????????????????????IAFPQIK????????????GGTIGTPQTGSENDAIYEYIRQSVGAEAEIWIGINDMAAEGAWVDMTGGHIAYK?????????????????????????????????????IPYICQFAIV???????????????????????????????????????EEEDPFFKVPV??IAAAISNFGYDIYR??SSISPAANVIISPISVATAISAISIGAEQRTESTIHRAIYYDIISNPDIHGTYK???????????????????????????????????????????????????????????????????????STREMPSEISIIIIGVAYFK???????????TSIEDFHIDEER?????????????????????????IAQIPISGSMSIIFFIPIKVTQNITIIEESITSEFIHDIDREIKTIQAVITIPK???????????SIQEMKIQSIF???????????????????????????????STAPGPGIQPAGITFPIDYHINQPFIFVIRDSDTGAIIFIGK???????
Cave_hyaena_China_LXD      ????????????GISVPGPMGPSGPRGIPGPPGAPGPQGFQGPPGEPGEPGASGPMGPRG???????????????????????????????????????????????GFSGIDGAKGDAGPAGPKGEPGSPGENGAPGQMGPR??????????????????GNDGATGAAGPPGPTGPAGPPGFPGAVGAKGEAGPQGAR???GPQGVRGEPGPPGPAGAAGPAGNPGADGQPGAKGANGAPGIAGAPGFPGARGPSGPQGPSGPPGPKGNSGEPGAPGNKGDAGAKGEPGPTGIQGPPGPAGEEGKRGARGEPGPTGIPGPPGERGGPGSRGFPGADGVAGPKGPAGER?????????GSPGEAGRPGEAGIPGAKGITGSPGSPGPDGKTGPPGPAGQDGRPGPPGPPGARGQAGVMGFPGPKGA??????????GVPGPPGAVGPAGKDGEAGAQGPPGPAGPAGERGEQGPAGSPGFQGIPGPAGPPGEAGKPGEQGVPGDIGAPGPSGAR???GFPGSRGVQGPPGPAGPRGANGAPGNDGAKGDAGAPGAPGSQGAPGIQGMPGERGAAGIPGPKGDRGDAGPK?????????GVRGITGPIGPPGPAGAPGDKGEAGPSGPAGPTGARGAPGDRGEPGPPGPAGFAGPPGADGQPGAKGEPGDAGAKGDAGPPGPAGPTGPPGPIGNVGAPGPKGARGSAGPPGATGFPGAAGRVGPPGPSGNAGPPGPPGPVGKEGGKG?RGETGPAGRPGEVGPPGPPGPTGEKGSPGADGPAGAPGTPGPQGIAGQRGVVGIPGQRGERGFPGIPGPSGEPGKQGPSGPSGERGPPGPMGPPGIAGPPGESGREGSPGAEGSPGRDGSPGPKGDRGETGPSGPPGAPGAPGAPGPVGPAGKNGDRGETGPAGPAGPIGPVGAR???????????????????????????GFSGIQGPPGPPGSPGEQGPSGASGPAGPRGPPGAAGSPGKDGINGIPGPIGPPGPRGRTGDAGPVGPPGPPGPPGPPGPP??????????????????????????????????--????????????????????????FQGPAGEPGEPGQTGPAGAR?????????????????????????????????GFPGTPGIPGFK????????????????????????????????????????????????????????RGSDGSVGPVGPAGPIGSAGPPGFPGAPGPKGEIGPVGNPGPAGPAGPRGEMGIPGVSGPVGPPGNPGANGITGAKGAAGIPGVAGAPGIPGPRGIPGPVGAAGATGARGIVGEPGPAGSKGESGNKGEPGSAGPQGPPGPSGEEGKRGPNGEAGSTGPSGPPGIRG?????????????AGVMGPPGPR??????GVRGPNGD?GRPGEPGIMGPRGFPGAPGNVGPAGKEGPMG?PGIDGRPGPIGPAGARGEPGNIGFPGPK????????????????????RGAPGPDGNNGAQGPPGPQGVQGGKGEQGPAGPPGFQGIPGPAGTAGEAGKPGERGIPGEFGIPGPAGPRGERGPPGESGAAGPSGPIGSRGPSGPPGPDGNKGEPGVIGAPGTAGPSGPSGIPGERGA??????????GEPGIRGEIGSPGR????GAPGAVGAPGPAGATGDRGEAGPAGPAGPAGPRGSPGERGEVGPAGPNGFAGPAGAAGQPGAKGERGTKGPKGENGPVGPTGPVGSAGPSGPNGPPGPAGSRGDGGPPGATGFPGAAGRTGPPGPSGITGPPGPPGAAGKEGVRGPRGDQGPVGRTGETGASGPPGFAGEKGPSGEPGTAGPPGTPGPQGIIGAPGIIGIPGSRGERGIPGVSGSVGEPGPIGIAGPPGARGGPGAVGAPGVNGAPGEAGRDGNPGNDGPPGR??????????GYPGNIGPVGAAGAPGPHGPVGPAGKHGNRGEPGPAGVVGPVGAVGPRGPSGPQGIR??????????????????????????????????????????????????????????????TGHPGSVGPAGVRGSQGSQGPAGPPGPPGPPGPPGP???????????????????????????????????????????????????????????????????????????????????????RPMGEVFEIEIDTIETK????????????????????????????????QDGQFTVIFAK????????????????????????????VVHAVEVAITAFNTQSNGSYFQIVEVSRAQHVPIPPSTYVEFAVTA????????????????????????????????????????????????????????????????????????????????????????????????????????????????????????????????????????????????????????????????????????????????????????????????????????????????????????????????????????????????????????????????????????????????????????????????????????????????????????????????????????????????????????????????????????????????????????????????????????????????????????????????????????????????????????????????????????????????????????????????????????????????????????????????????????????????????????????????????????????????????????????????????????????????????????????????????????????????????????????????????????????????????????????????????????????????????????????????????????????????????????????????????????????????????????????????????????????????????????????????????????????????????????????????????????????????????????????????????????????????????????????????????????????????????????????????????????????????????????????????????????????????????????????????????????????????????????????????????????????????????????????????????????????????????????????????????????????????????????????????????????????????????????????????????????????????????????????????????????????????????????????????????????????????????????????????????????????????????????????????????????????????????????????????????????????????????????????????????????????????????????????????????????????????????????????????????????????????????????????????????????TYIFQGYQYWR?????????????????????????????????????????????????????????????????????????????????????????????????????????????????????????????????????????????????????????????????????????????????????????????-??????????????????????????????????????????????????????????????????????????????????????????????????????????????????????????????????????????????????????????????????????????????????????????????????????????????????????????????????????????????????????????????????????????????????????????????????????????????????????????????????????????????????????????????????????????????????????????????????????????????????????????????????????????????????????????????????????????????????????????????????????????????????????????????????????????????????????????????????????????????????????????????????????????????????????????????????????????????????????????????????????????????????????????????????????????????IAAAISNFGYDIYR??SSISPAANVIISPISVATAISAISIGAEQR??????????????????????????????????????????????????????????????????????????????????????????????????EMPSEISIIIIGVAYFK????????????????????????????????????????????????IAQIPISGSMSIIFFIPIK?????????????????????????????????????????????????????????????????????????????????????????????????????????????????????????????????????????
;
END;

begin mrbayes;
	charset Subset1 = 1-1057;
	charset Subset2 = 1058-2098;
	charset Subset3 = 2099-2462;
	charset Subset4 = 2463-2821 4587-5003;
	charset Subset5 = 2822-3237 4385-4586;
	charset Subset6 = 3238-3540;
	charset Subset7 = 3541-4012;
	charset Subset8 = 4013-4384;

	partition PartitionFinder = 8:Subset1, Subset2, Subset3, Subset4, Subset5, Subset6, Subset7, Subset8;
	set partition=PartitionFinder;

	prset applyto=(1) aamodelpr=fixed(dayhoff);
	prset applyto=(2) aamodelpr=fixed(dayhoff);
	lset  applyto=(3) rates=propinv;
	prset applyto=(3) aamodelpr=fixed(wag);
	prset applyto=(4) aamodelpr=fixed(cprev);
	prset applyto=(5) aamodelpr=fixed(vt);
	prset applyto=(6) aamodelpr=fixed(wag);
	prset applyto=(7) aamodelpr=fixed(vt);
	prset applyto=(8) aamodelpr=fixed(cprev);

	prset applyto=(all) ratepr=variable;
	unlink statefreq=(all) revmat=(all) shape=(all) pinvar=(all) tratio=(all);

	outgroup Felis_catus;
	mcmcp nruns=2 nchains=1 ngen=2000000 samplefr=1000 printfr=10000 diagnfr=50000;
	mcmc filename=hyaenidae6;
	sump relburnin=yes burninfrac=0.4 outputname=hyaenidae6;
	sumt relburnin=yes burninfrac=0.4 outputname=hyaenidae6 conformat=simple; 
end;
