# Supplementary material for: Palaeoproteomic analysis of Pleistocene cave hyenas from east Asia
Source: Sci Rep. 2020 Oct 7;10:16674. doi: 10.1038/s41598-020-73542-x (PMC7541484; doi:10.1038/s41598-020-73542-x)
Supplement: Supplementary file 10 — NEX File S4 [file 41598_2020_73542_MOESM10_ESM.nex]

#NEXUS
[ TITLE ]
BEGIN TAXA;
       DIMENSIONS NTAX=20;
       TAXLABELS
             Felis_catus
             Hyaena_hyaena
             Parahyaena_brunnea
             Crocuta_crocuta_Namibia
             Crocuta_crocuta_1979_Botswanna
             Crocuta_crocuta_2518_Zambia
             Crocuta_crocuta_4035_Tanzania
             Crocuta_crocuta_5695_Tanzania
             Crocuta_crocuta_793_Kenya
             Crocuta_crocuta_801_Kenya
             Crocuta_crocuta_815_Kenya
             Crocuta_crocuta_Somalia
             Crocuta_crocuta_Ghana
             Cave_hyaena_Germany_Ccsp040
             Cave_hyaena_Germany_Ccsp042
             Cave_hyaena_Germany_Ccsp043
             Cave_hyaena_eastern_Russia_Ccsp041
             Cave_hyaena_China_SYZ
             Cave_hyaena_China_HZD
             Cave_hyaena_China_LXD
;
END;
BEGIN CHARACTERS;
       DIMENSIONS NCHAR=5003;
       FORMAT MISSING=? GAP=- MATCHCHAR=. datatype=protein;
MATRIX

Felis_catus                           QMSYGYDEKSTGGISVPGPMGPSGPRGIPGPPGAPGPQGFQGPPGEPGEPGASGPMGPRGPPGPPGKNGDDGEAGKPGRPGERGPPGPQGARGIPGTAGIPGMKGHRGFSGIDGAKGDAGPAGPKGEPGSPGENGAPGQMGPRGIPGERGRPGAPGPAGARGNDGATGAAGPPGPTGPAGPPGFPGAVGAKGEAGPQGARGSEGPQGVRGEPGPPGPAGAAGPAGNPGADGQPGAKGANGAPGIAGAPGFPGARGPSGPQGPSGPPGPKGNSGEPGAPGNKGDTGAKGEPGPTGIQGPPGPAGEEGKRGARGEPGPTGIPGPPGERGGPGSRGFPGADGVAGPKGPAGERGSPGPAGPKGSPGEAGRPGEAGIPGAKGITGSPGSPGPDGKTGPPGPAGQDGRPGPPGPPGARGQAGVMGFPGPKGAAGEPGKAGERGVPGPPGAVGPAGKDGEAGAQGPPGPAGPAGERGEQGPAGSPGFQGIPGPAGPPGEAGKPGEQGVPGDIGAPGPSGARGERGFPGERGVQGPPGPAGPRGANGAPGNDGAKGDAGAPGAPGSQGAPGIQGMPGERGAAGIPGPKGDRGDAGPKGADGSPGKDGVRGITGPIGPPGPAGAPGDKGEAGPSGPAGPTGARGAPGDRGEPGPPGPAGFAGPPGADGQPGAKGEPGDAGAKGDAGPPGPAGPTGPPGPIGNVGAPGPKGARGSAGPPGATGFPGAAGRVGPPGPSGNAGPPGPPGPVGKEGGKGPRGETGPAGRPGEVGPPGPPGPAGEKGSPGADGPAGAPGTPGPQGIAGQRGVVGIPGQRGERGFPGIPGPSGEPGKQGPSGPSGERGPPGPMGPPGIAGPPGESGREGSPGAEGSPGRDGSPGPKGDRGETGPAGPPGAPGAPGAPGPVGPAGKSGDRGETGPAGPAGPIGPVGARGPAGPQGPRGDKGETGEQGDRGIKGHRGFSGIQGPPGPPGSPGEQGPSGASGPAGPRGPPGAAGSPGKDGINGIPGPIGPPGPRGRTGDAGPVGPPGPPGPPGPPGPPSGGFDFSFIPQPPQEKAHDGGRYYRAQYDPGKGVGIGPGPMGIMGPRGPPGASGAPGPQGFQGPAGEPGEPGQTGPAGARGPPGPPGKAGEDGHPGKPGRPGERGVVGPQGARGFPGTPGIPGFKGIRGHNGIDGIKGQPGAPGVKGEPGAPGENGTPGQTGARGIPGERGRVGAPGPAGARGSDGSVGPVGPAGPIGSAGPPGFPGAPGPKGEIGPVGNPGPAGPAGPRGEMGIPGVSGPVGPPGNPGANGITGAKGAAGIPGVAGAPGIPGPRGIPGPVGAAGATGARGIVGEPGPAGSKGESGNKGEPGSAGPQGPPGPSGEEGKRGPNGEAGSAGPSGPPGIRGSPGSRGIPGADGRAGVMGPPGPRGATGPAGVRGPNGDAGRPGEPGIMGPRGFPGAPGNVGPAGKEGPMGIPGIDGRPGPIGPAGARGEPGNIGFPGPKGPTGDPGKNGDKGHAGIAGARGAPGPDGNNGAQGPPGPQGVQGGKGEQGPAGPPGFQGIPGPAGTAGEVGKPGERGIPGEFGIPGPAGPRGERGPPGESGAAGPSGPIGSRGPSGPPGPDGNKGEPGVIGAPGTAGPSGPSGIPGERGAAGIPGGKGEKGETGIRGEIGNPGRDGARGAPGAVGAPGPAGATGDRGEAGPAGPAGPAGPRGSPGERGEVGPAGPNGFAGPAGAAGQPGAKGERGTKGPKGENGPVGPTGPVGSAGPSGPNGPPGPAGSRGDGGPPGATGFPGAAGRTGPPGPSGITGPPGPPGAAGKEGIRGPRGDQGPVGRTGETGASGPPGFAGEKGPSGEPGTAGPPGTPGPQGIIGAPGIIGIPGSRGERGIPGVSGSVGEPGPIGISGPPGARGPSGAVGAPGVNGAPGEAGRDGNPGNDGPPGRDGQPGHKGERGYPGNIGPVGAVGAPGPHGPVGPTGKHGNRGEPGPAGVVGPVGAVGPRGPTGPQGIRGDKGEPGDKGPRGIPGIKGHNGIQGIPGIAGQHGDQGAPGSVGPAGPRGPAGPSGPMGKDGRTGHPGSVGPAGVRGSQGSQGPAGPPGPPGPPGPPGPSGGGYDFGYEGDFYRAMKSIAIIICIAQIWGCHAAPHIPGIVYREIDCDDPETEQAAIVAVDYINNHVIQGYKHTINQIDKVKVWPRRPMGEVFEIEIDTIETTCYIRDPTPVANCTVRQIMEHAVEGDCDFQVIKQDGQFTVIFAKCDSSPDSAEDVRKVCPQCPIIAPINDTKVVHAVEVAITAFNTQSNGSYFQIVEVSRAQIVPIPPSTYVEFAVAATDCVAAEVTDPAKCNIIAEKQYGFCKATITEKVGGEDVAVTCTMFQTQPVIPQPQPDGTE---ASPVADSAVTAPPPADPPAAAIVVGPVVVAAPQAPIPGHRAHYDIRHAFMGVASVESASGEAVHVGKVPNVAQPSVPVAAGPVVRPCPGRIRHFKIMARPIIIISIGIIAGIIPAIAACPQNCHCHGDIQHVICDKVGIQKIPKVSEKTKIINIQRNNFPVIAANSFRAMPNIVSIHIQHCQIREVAAGAFRGIKQIIYIYISHNDIRVIRAGAFDDITEITYIYIDHNKVTEIPRGIISPIVNIFIIQINNNKIREIRAGAFQGAKDIRWIYISENAITSIQPGAIDDVENIAKFYIDRNQISGYPSAAISKIRVVEEIKISHNPIKSIPDNAFQSFGRYIETIWIDNTNIEKFSDGAFIGVTTIKHIHIENNRINQIPSNFPFDGIETITITNNPWKCTCQIRGIRRWIEAKASRPDATCASPAKFKGQHIRDTDAFRGCKFPTKRSKKAGRHMGFISPACVIFCFFGVKVYCQYENYQWDEDYDQEPDDVYQPEFQFHQNEDYQVPFHQYMIGCATECFCPPNFPSSMYCDNRKIKTIPRVPAHIQQVYIQFNEIEAVTADSFINATYIKEINISHNKITSQKIDYGVFAKISNIIQIHIQHNNIEEFPFPIPKSIERIIIGYNEISRIQTNAMDGIVNITMIDICYNHIEDSMIQENIIAKMKKIMQINICNNRIESMPPGIPSSIMYISIENNSISSIPENYFSEIPKINAIRMSHNKIQDIPYNIFNISNIIEINVGHNKIKQAFYIPRNIQHIYIENNEIENINVTVMCPSIDPIHYHHITYIRMDQNKIKEPISSYISICFPIIHTIYYGEQRSTDGQTIQIKTQVFRRFQGDADSEERDDQQEGPEQEETEENIDPHYYGS-MRAWIFFIICIAGRAIAAPQQEAIPDETEVVEETVAEVAEGPVGANPVQVEVGEFDEGAEEAEQEVVAENPCQNHHCKHGKVCEIDENNTPMCVCQDPTSCPAPIGEFEKVCSNDNKTFDSSCHFFATKCTIEGTKKGHKIHIDYIGPCKYIPPCIDSEITEFPIRMRDWIKNVIVTIYERDEDNNIITEKQKIRVKKIHENEKRIEAGDHPVEIIARDFEKNYNMYIFPVHWQFGQIDQHPIDGYISHTEIAPIRAPIIPMEHCTTRFFETCDIDNDKYIAIDEWAGCFGIKEQDIDKDIVIMASPRPIIIIAIIAWVVIADRESCKGRCTEGFNADRKCQCDEICSYYQSCCEDYVAECKPQVTRGDVFTIPEDEYGVYNYFEETRDNSSVIPQPESTSQGPDIQAQTEVSPDQETFEEPIINPTQETIGP--ETSDQDIPESPVVEEICSGKPFDAFTDIKNGSIFAFRGQYCYEIDEEAVSPGYPKIIQDVWGIEGPIDAAFTRINCQGKTYIFQGHQYWRFEDGVIDPDYPRNISEGFKGIPDNVDAAIAIPAHSYSGRERAYFFKGRQYWEYEFQQQPSQEECEGSSISAVFEHFAIIQRDSWETIFEFIFGNRFSGGAGQPRIISRDWPGVPRQVDAAMAGRIYISGSAPQSWAEKQKSRRRNRKRYRSRRN--RGRGRSQNPHRQSRSAWISWISSEEDSIGIYNFRDYDMDWIVPATCEPIQSVYFFSGDKYYRVNIRTRQVDTVSPPYPRSIAQYWIGCPAPGHQMPTMWPIWIIASIIAISQAIPFEQKGFWDFTIDDGIPMINDEEASGAETTSGVPDIDSITPTFSAMCPFGCHCHIRVVQCSDIGIKSVPKEISPDTTIIDIQNNDISEIRKDDFKGIQHIYAIVIVNNKISKIHEKAFSPIRKIQKIYISKNHIVEIPPNIPSSIVEIRIHDNRIRKVPKGVFSGIRNMNCIEMGGNPIENSGFEPGAFDGIKINYIRISEAKITGIPKDIPETINEIHIDHNKIQAIEIEDIIRYSKIYRIGIGHNQIRMIENGSISFIPTIREIHIDNNKISRVPSGIPDIKIIQVVYIHTNNITKVGVNDFCPVGFGVKRAYYNGISIFNNPVPYWEVQPATFRCVTDRIAIQFGNYKKMEIWGAYIIICIFSIITQVTTEPPTPKVKKAANVRKDVVSPKMFEEIKSQIDNIAQEVAIIKEQQAIQTVCIKGTKVHMKCFIAFTQAKTFHEASEDCISRGGTIGTPQTGSENDAIYEYIRQSVGAEAEIWIGINDMAAEGAWVDMTGGHIAYKNWETEITAQPDGGKVENCAAISGAANGKWFDKRCRDKIPYICQFAIVMQAIMIIIWAGAIIGPGSCQDNAGSIEDSPAPDATGVPVEEEDPFFKVPVNKIAAAISNFGYDIYRVRSSISPTANVIISPISVATAISAISIGAEQRTESTIHRAIYYDIISNPDIHGTYKEIIAAVTAPQKNFKSASRIIFERKIRIKSSFVAPIEKSYGTRPRIITGNSRIDIQEVNNWVQAQMKGKIARSTREIPSEISIIIIGVAYFKGQWVTKFDPRKTSIEDFHIDEERTVRVPMMSDPKAIIRYGIDSDISCKIAQIPITGSMSIIFFIPIKVTQNITMIEESITSEFIHDIDREIKTIQAVITIPKIKISYEGEVTKSIQEMKIQSIFDSPDFSKITGKPIKITQVEHRGGFEWNEDGASTAPSAGIQPARITFPIDYHINQPFIFVIRDTDTGAIIFIGKIIDPRGI
Hyaena_hyaena                         QMSYGYDEKSAGGISVPGPMGPSGPRGIPGPPGAPGPQGFQGPPGEPGEPGASGPMGPRGPPGPPGKNGDDGEAGKPGRPGERGPPGPQGARGIPGTAGIPGMKGHRGFSGIDGAKGDAGPAGPKGEPGSPGENGAPGQMGPRGIPGERGRPGAPGPAGARGNDGATGAAGPPGPTGPAGPPGFPGAVGAKGEAGPQGARGSEGPQGVRGEPGPPGPAGAAGPAGNPGADGQPGAKGANGAPGIAGAPGFPGARGPSGPQGPSGPPGPKGNSGEPGAPGNKGDTGAKGEPGPTGIQGPPGPAGEEGKRGARGEPGPTGIPGPPGERGGPGSRGFPGADGVAGPKGPAGERGSPGPAGPKGSPGEAGRPGEAGIPGAKGITGSPGSPGPDGKTGPPGPAGQDGRPGPPGPPGARGQAGVMGFPGPKGAAGEPGKAGERGVPGPPGAVGPAGKDGEAGAQGPPGPAGPAGERGEQGPAGSPGFQGIPGPAGPPGEAGKPGEQGVPGDIGAPGPSGARGERGFPGERGVQGPPGPAGPRGANGAPGNDGAKGDAGAPGAPGSQGAPGIQGMPGERGAAGIPGPKGDRGDAGPKGADGSPGKDGVRGITGPIGPPGPAGAPGDKGEAGPSGPAGPTGARGAPGDRGEPGPPGPAGFAGPPGADGQPGAKGEPGDAGAKGDAGPPGPAGPTGPPGPIGNVGAPGPKGARGSAGPPGATGFPGAAGRVGPPGPSGNAGPPGPPGPVGKEGGKGPRGETGPAGRPGEVGPPGPPGPAGEKGSPGADGPAGAPGTPGPQGIAGQRGVVGIPGQRGERGFPGIPGPSGEPGKQGPSGPSGERGPPGPMGPPGIAGPPGESGREGSPGAEGSPGRDGSPGPKGDRGETGPSGPPGAPGAPGAPGPVGPAGKNGDRGETGPAGPAGPIGPVGARGPAGPQGPRGDKGEAGEQGDRGIKGHRGFSGIQGPPGPPGSPGEQGPSGASGPAGPRGPPGAAGSPGKDGINGIPGPIGPPGPRGRTGDAGPVGPPGPPGPPGPPGPPSGGFDFSFIPQPPQEKAHDGGRYYRAQYDPGKGV--GPGPMGIMGPRGPPGASGAPGPQGFQGPAGEPGEPGQTGPAGARGPPGPPGKAGEDGHPGKPGRPGERGVVGPQGARGFPGTPGIPGFKGIRGHNGIDGIKGQPGAPGVKGEPGAPGENGTPGQTGARGIPGERGRVGSPGPAGARGSDGSVGPVGPAGPIGSAGPPGFPGAPGPKGEIGPVGNPGPAGPAGPRGEMGIPGVSGPVGPPGNPGANGITGAKGAAGIPGVAGAPGIPGPRGIPGPVGAAGATGARGIVGEPGPAGSKGESGNKGEPGSAGPQGPPGPSGEEGKRGPNGEAGSTGPSGPPGIRGSPGSRGIPGADGRAGVMGPPGPRGATGPAGVRGPNGDAGRPGEPGIMGPRGFPGAPGNVGPAGKEGPMGIPGIDGRPGPIGPAGARGEPGNIGFPGPKGPTGEPGKGGEKGHAGIAGARGAPGPDGNNGAQGPPGPQGVQGGKGEQGPAGPPGFQGIPGPAGTAGEAGKPGERGIPGEFGIPGPAGPRGERGPPGESGAAGPSGPIGSRGPSGPPGPDGNKGEPGVIGAPGTAGPSGPSGIPGERGAAGIPGGKGEKGEPGIRGEIGSPGRDGARGAPGAVGAPGPAGATGDRGEAGPAGPAGPAGPRGSPGERGEVGPAGPNGFAGPAGAAGQPGAKGERGTKGPKGENGPVGPTGPVGSAGPSGPNGPPGPAGSRGDGGPPGATGFPGAAGRTGPPGPSGITGPPGPPGAAGKEGIRGPRGDQGPVGRTGETGASGPPGFAGEKGPSGEPGTAGPPGTPGPQGIIGAPGIIGIPGSRGERGIPGVSGSVGEPGPIGIAGPPGARGGPGAVGAPGVNGAPGEAGRDGNPGNDGPPGRDGQPGHKGERGYPGNIGPVGAVGAPGPHGPVGPAGKHGNRGEPGPAGVVGPVGAIGPRGPSGPQGIRGDKGEPGDKGPRGIPGIKGHNGIQGIPGIAGQHGDQGSPGSVGPAGPRGPAGPSGPVGKDGRTGHPGSVGPAGVRGSQGSQGPAGPPGPPGPPGPPGPSGGSYDFGYEGDFYRAMKAVAIIICIAQIWGCQAAPHISGIVYREIDCDDPETEQAAIVAVDYINNHVIQGYKHTINQIDKVKVWPRRPMGEVFEIEIDTIETKCYFIDPTPVANCTVRPITEHAVEGDCDFQVIKQDGQFTVIFAKCGSSPDSAEDVIKVCPQCPIIAPINDTKVVHAVEVAITAFNTQSNGSYFQIVEVSRAQRVPIPPSTYVEFAVTATDCVAAEVTDPAKCNPIAEKQNGFCKATITEKVGGEDVAVTCTIFQTQPVIPQPQPDGAEMPTAPSVADPAAPPSIPADPPAAAIVVGPVVAAAPQVPIPGHRAHYDIRHAFMGVASVESASGEAIHMGKVPTVAQPSVPVAAGPVVRPCPGRIRHFKIMARPVIIISIGIIAGIIPAIAACPQNCHCHGDIQHVICDKMGIQKIPKVSEKTKIINIQRNNFPVIAANSFRAMPQIVSIHIQHCQIREVAAGAFRGIKQIIYIYISHNDIRVIRAGAFDDITEITYIYIDHNKVTEIPRGIISPIVNIFIIQINNNKIREIRAGAFQGAKDIRWIYISENAITSIQPGAIDDVENIAKFFIDGNQISSYPSAAISKIRVVEEIKISHNPIKSIPDSAFQSFGRYIETIWIDDANIEKVSDGAFIGVTTIKHIHIENNRITQIPSNFPFDSIETITITNNPWKCTCQIRGIRRWIEAKTSRPDATCASPAKFKGQHIRDTDAFRGCKFPTKRSKKAGRHMGFISPACVIFFFFGVKVYCQYENYQWDEDYDQEPDDVYQPEFQFHQNEDYQVRFHQYMIGCATECFCPPNFPSSMYCDNRKIKTIPRVPAHIQQVYIQFNEIEAVTADSFINATHIKEINISNNKITSQKIDYGVFAKISNIIQIHIQHNNIEEFPFPIPKSIERIIIGYNEISRIQTNAMDGIVNITMIDICFNHIEDSMIQENIITKMEKIMQINICNNRIESMPPGIPSSIMYISIENNSISSIPENYFSEIPKIHAIRMSHNKIQDIPYNIFNISNIIEINVGHNKIKQVFYIPRNIEHIYIESNEIENINVTVMCPSVDPIHYHHITYIRMDQNKIKEPISSYISICFPIIHTIYYGEQRSTDGQTIQIKTQVFRRFQGDADSEEHDDHQEGPEQEETEENIDPHYYGSQMRAWIFFIICIAGRAIAAPQQEAIPDETEVVEETVAEVAEGPVGANPVQVEVGEFDEGAEETEEEVVAENPCQNHHCKHGKVCEIDENNTPMCVCQDPTSCPAPIGDFEKVCSNDNKTFDSSCHFFATKCTIEGTKKGHKIHIDYIGPCKYIPRCIDSEITEFPIRMRDWIKNVIVTIYERDENNNIITEKQKIRVKKIHENEKRIEAGDHPVEIIARDFEKNYNMYIFPVHWQFGQIDQHPIDGYISHTEIAPIRAPIIPMEHCTTRFFETCDIDNDKYIAIDEWAGCFGIKEQDIDKDIVIMASPRPIIMIAIIPWIVIADQESCKGRCTEGFNADRKCQCDEICSYYQSCCEDYVAECKPQVTRGDVFNIPEDEYGVHDYHEEIRDNSSVIPQPGGATQSPGIQARAEVSPDPEASVVPFIKPEEEATGPVQGAIGPETSESPAEEEICSGKPFDAFTDIKNGSIFAFRGQYCYEIDEKAVRPGYPKIIRDVWGIEGPIDAAFTRINCQGKTYIFQGYQYWRFEDGVIDPDYPRNISEGFKGIPDNVDAAIAIPAHSYSGRERVYFFKGRQYWEYEFQQQPSQEECEGSSISAVFEHFAIIQRDSWESFFEIIFWTGSSGGASEPRIISRDWPGVPRQVDAAMAGRIYISGSAPQSWARKQKSKRRNRKRYRSRRNRSRGRGRSQSPHRQSRSAWISIFSSEEDSIATFNY-DYDIDWIVPSTCEPIQSVYFFSGDKYYRVNIRTRQVDVVSPPYPRSIAQYWIGCPDPGREMPTMWPIWIIASIIAISHAIPFEQKGFWDFTIDDGIPMINDEEASGAETTSGVPDIDSITPTFSAMCPFGCHCHIRVVQCSDIGIKSVPKEISPDTTIIDIQNNDISEIRKDDFKGIQHIYAIVIVNNKISKIHEKAFSPIRKIQKIYISKNHIVEIPPNIPSSIVEIRIHDNRIRKVPKGVFSGIRNMNCIEMGGNPIENSGFEPGAFDGIKINYIRISEAKITGIPKDIPETINEIHIDHNKIQAIEIEDIIRYSKIYRIGIGHNQIRMIENGSISFIPTIREIHIDNNKISRVPSGIPDIKIIQVVYIHTNNITKVGVNDFCPVGFGVKRAYYNGISIFNNPVPYWEVQPATFRCVTDRIAIQFGNYKKMEIWGAYIIICIFSIITQVTTESPTPKVRKAANVKKDAVSPKMFEEIKSQIDSIAQEVAIIKEQQAIQTVCIKGTKVHMKCFIAFPQIKTFHEASEDCISRGGTIGTPQTGSENDAIYEYIRQSVGAEAEIWIGINDMAAEGAWVDMTGGHIAYKNWETEITAQPDGGKAENCAAISGAANGKWFDKRCRDKIPYICQFAIVMQAIMIIIWAGAIFGHGGCQDHAGGPEDSPAPDTTGVPVEEEDPFFKVPVNKIAAAISNFGYDIYRMRSSISPAANVIISPISVATAISAISIGAEQRTESTIHRAIYYDIISNPDIHGTYKEIIAAVTAPQKNFKSASRVIFERKIRIKSSFVAPIEKSYGTRPRIISGNPRIDIQEVNNWVQAQMKGKIARSTREMPSEISIIIIGVAYFKGQWVTKFDSRKTSIEDFHIDEERTVRVPMMSDPKAIIRYGIDSDISCKIAQIPISGSMSIIFFIPIKVTQNITIIEESITSEFIHDIDREIKTIQAVITIPKIKISYEGEVTKSIQEMKIQSIFDSPDFSKITGKPIKITQVEHRGGFEWNEDGASTAPGPGIQPARITFPIDYHINQPFIFVIRDSDTGAIIFIGKIIDPRGT
Parahyaena_brunnea                    QMSYGYDEKSAGGISVPGPMGPSGPRGIPGPPGAPGPQGFQGPPGEPGEPGASGPMGPRGPPGPPGKNGDDGEAGKPGRPGERGPPGPQGARGIPGTAGIPGMKGHRGFSGIDGAKGDAGPAGPKGEPGSPGENGAPGQMGPRGIPGERGRPGAPGPAGARGNDGATGAAGPPGPTGPAGPPGFPGAVGAKGEAGPQGARGSEGPQGVRGEPGPPGPAGAAGPAGNPGADGQPGAKGANGAPGIAGAPGFPGARGPSGPQGPSGPPGPKGNSGEPGAPGNKGDTGAKGEPGPTGIQGPPGPAGEEGKRGARGEPGPTGIPGPPGERGGPGSRGFPGADGVAGPKGPAGERGSPGPAGPKGSPGEAGRPGEAGIPGAKGITGSPGSPGPDGKTGPPGPAGQDGRPGPPGPPGARGQAGVMGFPGPKGAAGEPGKAGERGVPGPPGAVGPAGKDGEAGAQGPPGPAGPAGERGEQGPAGSPGFQGIPGPAGPPGEAGKPGEQGVPGDIGAPGPSGARGERGFPGERGVQGPPGPAGPRGANGAPGNDGAKGDAGAPGAPGSQGAPGIQGMPGERGAAGIPGPKGDRGDAGPKGADGSPGKDGVRGITGPIGPPGPAGAPGDKGEAGPSGPAGPTGARGAPGDRGEPGPPGPAGFAGPPGADGQPGAKGEPGDAGAKGDAGPPGPAGPTGPPGPIGNVGAPGPKGARGSAGPPGATGFPGAAGRVGPPGPSGNAGPPGPPGPVGKEGGKGPRGETGPAGRPGEVGPPGPPGPAGEKGSPGADGPAGAPGTPGPQGIAGQRGVVGIPGQRGERGFPGIPGPSGEPGKQGPSGPSGERGPPGPMGPPGIAGPPGESGREGSPGAEGSPGRDGSPGPKGDRGETGPSGPPGAPGAPGAPGPVGPAGKNGDRGETGPAGPAGPIGPVGARGPAGPQGPRGDKGEAGEQGDRGIKGHRGFSGIQGPPGPPGSPGEQGPSGASGPAGPRGPPGAAGSPGKDGINGIPGPIGPPGPRGRTGDAGPVGPPGPPGPPGPPGPPSGGFDFSFIPQPPQEKAHDGGRYYRAQYDPGKGV--GPGPMGIMGPRGPPGASGAPGPQGFQGPAGEPGEPGQTGPAGARGPPGPPGKAGEDGHPGKPGRPGERGVVGPQGARGFPGTPGIPGFKGIRGHNGIDGIKGQPGAPGVKGEPGAPGENGTPGQTGARGIPGERGRVGSPGPAGARGSDGSVGPVGPAGPIGSAGPPGFPGAPGPKGEIGPVGNPGPAGPAGPRGEMGIPGVSGPVGPPGNPGANGITGAKGAAGIPGVAGAPGIPGPRGIPGPVGAAGATGARGIVGEPGPAGSKGESGNKGEPGSAGPQGPPGPSGEEGKRGPNGEAGSTGPSGPPGIRGSPGSRGIPGADGRAGVMGPPGPRGATGPAGVRGPNGDAGRPGEPGIMGPRGFPGAPGNVGPAGKEGPMGIPGIDGRPGPTGPAGARGEPGNIGFPGPKGPTGEPGKGGEKGHAGIAGARGAPGPDGNNGAQGPPGPQGVQGGKGEQGPAGPPGFQGIPGPAGTAGEAGKPGERGIPGEFGIPGPAGPRGERGPPGESGAAGPSGPIGSRGPSGPPGPDGNKGEPGVIGAPGTAGPSGPSGIPGERGAAGIPGGKGEKGEPGIRGEIGSPGRDGARGVPGAVGAPGPAGATGDRGEAGPAGPAGPAGPRGSPGERGEVGPAGPNGFAGPAGAAGQPGAKGERGTKGPKGENGPVGPTGPVGSAGPSGPNGPPGPAGSRGDGGPPGATGFPGAAGRTGPPGPSGITGPPGPPGAAGKEGIRGPRGDQGPVGRTGETGASGPPGFAGEKGPSGEPGTAGPPGTPGPQGIIGAPGIIGIPGSRGERGIPGVSGSVGEPGPIGIAGPPGARGGPGAVGAPGVNGAPGEAGRDGNPGNDGPPGRDGQPGHKGERGYPGNIGPVGAVGAPGPHGPVGPAGKHGNRGEPGPAGVVGPVGAVGPRGPSGPQGIRGDKGEPGDKGPRGIPGIKGHNGIQGIPGIAGQHGDQGSPGSVGPAGPRGPAGPSGPVGKDGRTGHPGSVGPAGVRGSQGSQGPAGPPGPPGPPGPPGPSGGSYDFGYEGDFYRAMKAVAIIICIAQIWGCQAAPHISGIVYREIDCDDPETEQAAIVAVDYINNHVIQGYKHTINQIDKVKVWPRRPMGEVFEIEIDTIETKCYFIDPTPVANCTVRPITEHAVEGDCDFQVIKQDGQFTVIFAKCGSSPDSAEDVIKVCPQCPIIAPINDTKVVHAVEVAITAFNTQSNGSYFQIVEVSRAQRVPIPPSTYVEFAVTATDCVAAEVTDPAKCNPIAEKQNGFCKATITEKVGGEDVAVTCTIFQTQPVPPQPQPDGAEMPTAPSVADPAAPPSIPADPPAAAIVVGPVVAAAPQVPIPGHRAHYDIRHAFMGVASVESASGEAIHMGKVPTVAQPSVPVAAGPVVRPCPGRIRHFKIMARPVIIISIGIIAGIIPAIAACPQNCHCHGDIQHVICDKVGIQKIPKVSEKTKIINIQRNNFPVIAANSFRAMPQIVSIHIQHCQIREVAAGAFRGIKQIIYIYISHNDIRVIRAGAFDDITEITYIYIDHNKVTEIPRGIISPIVNIFIIQINNNKIREIRAGAFQGAKDIRWIYISENAITSIQPGAIDDVENIAKFFIDGNQISSYPSAAISKIRVVEEIKISHNPIKSIPDSAFQSFGRYIETIWIDDTNIEKVSDGAFIGVTTIKHIHIENNRITQIPSNFPFDSIETITIANNPWKCTCQIRGIRRWIEAKTSRPDATCASPAKFKGQHIRDTDAFRGCKFPTKRSKKAGRHMGFISPACVIFFFFGVKVYCQYENYQWDEDYDQEPDDVYQPEFQFHQNEDYQVRFHQYMIGCATECFCPPNFPSSMYCDNRKIKTIPRVPAHIQQVYIQFNEIEAVTADSFINATHIKEINISNNKITSQKIDYGVFAKISNIIQIHIQHNNIEEFPFPIPKSIERIIIGYNEISRIQTNAMDGIVNITMIDICFNHIEDSMIQENIITKMEKIMQINICNNRIESMPPGIPSSIMYISIENNSISSIPENYFSEIPKIHAIRMSHNKIQDIPYNIFNISNIIEINVGHNKIKQVFYIPRNIEHIYIESNEIENINVTVMCPSVDPIHYHHITYIRMDQNKIKEPISSYISICFPIIHTIYYGEQRSTDGQTIQIKTQVFRRFQGDADSEEHDDHQEGPEQEETEENIDPHYYGSQMRAWIFFIICIAGRAIAAPQQEAIPDETEVVEETVAEVAEGPVGANPVQVEVGEFDEGAEETEEEVVAENPCQNHHCKHGKVCEIDENNTPMCVCQDPTSCPAPIGDFEKVCSNDNKTFDSSCHFFATKCTIEGTKKGHKIHIDYIGPCKYIPRCIDSEITEFPIRMRDWIKNVIVTIYERDENNNIITEKQKIRVKKIHENEKRIEAGDHPVEIIARDFEKNYNMYIFPVHWQFGQIDQHPIDGYISHTEIAPIRAPIIPMEHCTTRFFETCDIDNDKYIAIDEWAGCFGIKEQDIDKDIVIMASPRPIIMIAIIPWIVIADQESCKGRCTEGFNADRKCQCDEICSYYQSCCEDYVAECKPQVTRGDVFNIPEDEYGVHDYHEEIRDNSSVIPQPGGATQSPGIQARAEVSPDPEASVVPFIKPEEEATGPVQGAIGPETSESPAEEEICSGKPFDAFTDIKNGSIFAFRGQYCYEIDEKAVRPGYPKIIRDVWGIEGPIDAAFTRINCQGKTYIFQGYQYWRFEDGVIDPDYPRNISEGFKGIPDNVDAAIAIPAHSYSGRERVYFFKGRQYWEYEFQQQPSQEECEGSSISAVFEHFAIIQRDSWESFFEIIFWTGSSGGASEPRIISRDWPGVPRQVDAAMAGRIYISGSAPQSWARKQKSKRRNRKRYRSRRNRSRGRGRSQSPHRQSRSAWISIFSSEEDSIATFNY-DYDIDWIVPSTCEPIQSVYFFSGDKYYRVNIRTRQVDVVSPPYPRSIAQYWIGCPDPGREMPTMWPIWIIASIIAISHAIPFEQKGFWDFTIDDGIPMINDEEASGAETTSGVPDIDSITPTFSAMCPFGCHCHIRVVQCSDIGIKSVPKEISPDTTIIDIQNNDISEIRKDDFKGIQHIYAIVIVNNKISKIHEKAFSPIRKIQKIYISKNHIVEIPPNIPSSIVEIRIHDNRIRKVPKGVFSGIRNMNCIEMGGNPIENSGFEPGAFDGIKINYIRISEAKITGIPKDIPETINEIHIDHNKIQAIEIEDIIRYSKIYRIGIGHNQIRMIENGSISFIPTIREIHIDNNKISRVPSGIPDIKIIQVVYIHTNNITKVGVNDFCPVGFGVKRAYYNGISIFNNPVPYWEVQPATFRCVTDRIAIQFGNYKKMEIWGAYIIICIFSIITQVTTESPTPKVRKAANVKKDAVSPKMFEEIKSQIDSIAQEVAIIKEQQAIQTVCIKGTKVHMKCFIAFPQIKTFHEASEDCISRGGTIGTPQTGSENDAIYEYIRQSVGAEAEIWIGINDMAAEGAWVDMTGGHIAYKNWETEITAQPDGGKAENCAAISGAANGKWFDKRCRDKIPYICQFAIVMQAIMIIIWAGAIFGHGGCQDHAGGPEDSPAPDTTGVPVEEEDPFFKVPVNKIAAAISNFGYDIYRMRSSISPAANVIISPISVATAISAISIGAEQRTESTIHRAIYYDIISNPDIHGTYKEIIAAVTAPQKNFKSASRVIFERKIRIKSSFVAPIEKSYGTRPRIISGNPRIDIQEVNNWVQAQMKGKIARSTREMPSEISIIIIGVAYFKGQWVTKFDSRKTSIEDFHIDEERTVRVPMMSDPKAIIRYGIDSDISCKIAQIPISGSMSIIFFIPIKVTQNITIIEESITSEFIHDIDREIKTIQAVITIPKIKISYEGEVTKSIQEMKIQSIFDSPDFSKITGKPIKITQVEHRGGFEWNEDGASTAPGPGIQPARITFPIDYHINQPFIFVIRDSDTGAIIFIGKIIDPRGT
Crocuta_crocuta_Namibia               QMSYGYDEKSAGGISVPGPMGPSGPRGIPGPPGAPGPQGFQGPPGEPGEPGASGPMGPRGPPGPPGKNGDDGEAGKPGRPGERGPPGPQGARGIPGTAGIPGMKGHRGFSGIDGAKGDAGPAGPKGEPGSPGENGAPGQMGPRGIPGERGRPGAPGPAGARGNDGATGAAGPPGPTGPAGPPGFPGAVGAKGEAGPQGARGSEGPQGVRGEPGPPGPAGAAGPAGNPGADGQPGAKGANGAPGIAGAPGFPGARGPSGPQGPSGPPGPKGNSGEPGAPGNKGDAGAKGEPGPTGIQGPPGPAGEEGKRGARGEPGPTGIPGPPGERGGPGSRGFPGADGVAGPKGPAGERGSPGPAGPKGSPGEAGRPGEAGIPGAKGITGSPGSPGPDGKTGPPGPAGQDGRPGPPGPPGARGQAGVMGFPGPKGAAGEPGKAGERGVPGPPGAVGPAGKDGEAGAQGPPGPAGPAGERGEQGPAGSPGFQGIPGPAGPPGEAGKPGEQGVPGDIGAPGPSGARGERGFPGERGVQGPPGPAGPRGANGAPGNDGAKGDAGAPGAPGSQGAPGIQGMPGERGAAGIPGPKGDRGDAGPKGADGSPGKDGVRGITGPIGPPGPAGAPGDKGEAGPSGPAGPTGARGAPGDRGEPGPPGPAGFAGPPGADGQPGAKGEPGDAGAKGDAGPPGPAGPTGPPGPIGNVGAPGPKGARGSAGPPGATGFPGAAGRVGPPGPSGNAGPPGPPGPVGKEGGKGVRGETGPAGRPGEVGPPGPPGPTGEKGSPGADGPAGAPGTPGPQGIAGQRGVVGIPGQRGERGFPGIPGPSGEPGKQGPSGPSGERGPPGPMGPPGIAGPPGESGREGSPGAEGSPGRDGSPGPKGDRGETGPSGPPGAPGAPGAPGPVGPAGKNGDRGETGPAGPAGPIGPVGARGPAGPQGPRGDKGEAGEQGDRGIKGHRGFSGIQGPPGPPGSPGEQGPSGASGPAGPRGPPGAAGSPGKDGINGIPGPIGPPGPRGRTGDAGPVGPPGPPGPPGPPGPPSGGFDFSFIPQPPQEKAHDGGRYYRAQYDPGKGV--GPGPMGIMGPRGPPGASGAPGPQGFQGPAGEPGEPGQTGPAGARGPPGPPGKAGEDGHPGKPGRPGERGVVGPQGARGFPGTPGIPGFKGIRGHNGIDGIKGQPGAPGVKGEPGAPGENGTPGQTGARGIPGERGRVGAPGPAGARGSDGSVGPVGPAGPIGSAGPPGFPGAPGPKGEIGPVGNPGPAGPAGPRGEMGIPGVSGPVGPPGNPGANGITGAKGAAGIPGVAGAPGIPGPRGIPGPVGAAGATGARGIVGEPGPAGSKGESGNKGEPGSAGPQGPPGPSGEEGKRGPNGEAGSTGPSGPPGIRGSPGSRGIPGADGRAGVMGPPGPRGATGPAGVRGPNGDAGRPGEPGIMGPRGFPGAPGNVGPAGKEGPMGIPGIDGRPGPIGPAGARGEPGNIGFPGPKGPTGEPGKGGEKGHAGIAGARGAPGPDGNNGAQGPPGPQGVQGGKGEQGPAGPPGFQGIPGPAGTAGEAGKPGERGIPGEFGIPGPAGPRGERGPPGESGAAGPSGPIGSRGPSGPPGPDGNKGEPGVIGAPGTAGPSGPSGIPGERGAAGIPGGKGEKGEPGIRGEIGSPGRDGARGAPGAVGAPGPAGATGDRGEAGPAGPAGPAGPRGSPGERGEVGPAGPNGFAGPAGAAGQPGAKGERGTKGPKGENGPVGPTGPVGSAGPSGPNGPPGPAGSRGDGGPPGATGFPGAAGRTGPPGPSGITGPPGPPGAAGKEGVRGPRGDQGPVGRTGETGASGPPGFAGEKGPSGEPGTAGPPGTPGPQGIIGAPGIIGIPGSRGERGIPGVSGSVGEPGPIGIAGPPGARGGPGAVGAPGVNGAPGEAGRDGNPGNDGPPGRDGQPGHKGERGYPGNIGPVGAAGAPGPHGPVGPAGKHGNRGEPGPAGVVGPVGAVGPRGPSGPQGIRGDKGEPGDKGPRGIPGIKGHNGIQGIPGIAGQHGDQGSPGSVGPAGPRGPAGPSGPVGKDGRTGHPGSVGPAGVRGSQGSQGPAGPPGPPGPPGPPGPSGGGYDFGYEGDFYRAMKAIAIIICIAQIWGCQAAPHISGIVYREIDCDDPETEQAAIVAVDYINNHVIQGYKHTINQIDKVKVWPRRPMGEVFEIEIDTIETKCYFIDPTPVANCTVRPITEHAVEGDCDFQVIKQDGQFTVIFAKCGSSPDSAEDVIKVCPQCPIIAPINDTKVVHAVEVAITAFNTQSNGSYFQIVEVSRAQHVPIPPSTYVEFAVTATDCVAAEVTDPAKCNPIAEKQNGFCKATITEKVGGEDVAVTCTIFQTQPVPPQPQPDGAEMPTTPSVADPAASPSIPADPPAAAIVVGPVVAAAPQVPIPGHRAHYDIRHAFMGVASVESASGEAIHVGKVPTVAQPSVPVAAGPVVRPCPGRIRHFKIMARPVIIISIGIIAGIIPAIAACPQNCHCHGDIQHVICDKVGIQKIPKVSEKTKIINIQRNNFPVIAANSFRAMPQIVSIHIQHCQIREVAAGAFRGIKQIIYIYISHNDIRVIRAGAFDDITEITYIYIDHNKVTEIPRGIISPIVNIFIIQINNNKIREIRAGAFQGAKDIRWIYISENAITSIQPGAIDDVENIAKFFIDGNQISSYPSAAISKIRVVEEIKISHNPIKSIPDSAFQSFGRYIETIWIDDTNIEKFSDGAFIGVTTIKHIHIENNRITQIPSNFPFDSIETITITNNPWKCTCQIRGIRRWIEAKTSRPDATCASPAKFKGQHIRDTDAFRGCKFPTKRSKKAGRHMGFISPACVIFFFFGVKVYCQYENYQWDEDYDQEPDDVYQPEFQFHQNEDYQVRFHQYMIGCATECFCPPNFPSSMYCDNRKIKTIPRVPAHIQQVYIQFNEIEAVTADSFINATHIKEINISNNKITSQKIDYGVFAKISNIIQIHIQHNNIEEFPFPIPKSIERIIIGYNEISRIQTNAMDGIGNITMIDICFNHIEDSMIQENIIAKMEKIMQINICNNRIESMPPGIPSSIMYISIENNSISSIPENYFSEIPKIHAIRMSHNKIQDIPYNIFNISNIIEINVGHNKIKQVFYIPRNIEHIYIESNEIENINVTVMCPSVDPIHYHHITYIRMDQNKIKEPISSYISICFPIIHTIYYGEQRSTDGQTIQIKTQVFRRFQGDADSEEHDDHQEGPEQEETEENIDPHYYGSQMRAWIFFIICIAGRAIAAPQQEAIPDETEVVEETVAEVAEGPVGANPVQVEVGEFDEGAEETEEEVVAENPCQNHHCKHGKVCEIDENNTPMCVCQDPTSCPAPIGDFEKVCSNDNKTFDSSCHFFATKCTIEGTKKGHKIHIDYIGPCKYIPRCIDSEITEFPIRMRDWIKNVIVTIYERDENNNIITEKQKIRVKKIHENEKRIEAGDHPVEIIARDFEKNYNMYIFPVHWQFGQIDQHPIDGYISHTEIAPIRAPIIPMEHCTTRFFETCDIDNDKYIAIDEWAGCFGIKEQDIDKDIVIMASPRPIIMIAIIPWIVIADQESCEGRCTEGFNADRKCQCDEICSYYQSCCEDYVAECKPQVTRGDVFNIPEDEYGVHDYHEEIRDNSSVIPQPGGATQSPGIQARAEVSPDQEASVVPFIKPEEEATGPVQGAIGPETSESPAEEEICSGKPFDAFTDIKNGSIFAFRGQYCYEIDEKAVRPGYPKIIRDVWGIEGPIDAAFTRINCQGKTYIFQGYQYWRFEDGVIDPDYPRNISEGFKGIPDNVDAAIAIPAHSYSGRERVYFFKGRQYWEYEFQQQPSREECEGSSISAVFEHFAIIQRDSWESFFEIIFWTGSSGGASEPRIISRDWPGVPRQVDAAMAGRIYISGSAPQSWARKQKSKRRNRKRYRSRRNRSRGRGRSQSPHRQSRSVWISIFSSEEDSIATFNY-DYDIDWIVPSTCEPIQSVYFFSGDKYYRVNIRTRQVDVVSPPYPRSIAQYWIGCPDPGREMPTMWPIWIIASIIAISHAIPFEQKGFWDFTIDDGIPMINDEEASGAETTSGVPDIDSITPTFSAMCPFGCHCHIRVVQCSDIGIKSVPKEISPDTTIIDIQNNDISEIRKDDFKGIQHIYAIVIVNNKISKIHEKAFSPIRKIQKIYISKNHIVEIPPNIPSSIVEIRIHDNRIRKVPKGVFSGIRNMNCIEMGGNPIENSGFEPGAFDGIKINYIRISEAKITGIPKDIPETINEIHIDHNKIQAIEIEDIIRYSKIYRIGIGHNQIRMIENGSISFIPTIREIHIDNNKISRVPSGIPDIKIIQVVYIHTNNITKVGVNDFCPVGFGVKRAYYNGISIFNNPVPYWEVQPATFRCVTDRIAIQFGNYKKMEIWGAYIIICIFSIITQVTTESPTPKVRKAANVKKDAVSPKMFEEIKSQIDSIAQEVAIIKEQQAIQTVCIKGTKVHMKCFIAFPQIKTFHEASEDCISRGGTIGTPQTGSENDAIYEYIRQSVGAEAEIWIGINDMAAEGAWVDMTGGHIAYKNWETEITAQPDGGKAENCAAISGAANGKWFDKRCRDKIPYICQFAIVMQAIMIIICAGAIIGHGGCQDHAGGPEDSPAPDTTGVPVEEEDPFFKVPVNKIAAAISNFGYDIYRMRSSISPAANVIISPISVATAISAISIGAEQRTESTIHRAIYYDIISNPDIHGTYKEIIAAVTAPQKNFKSASRVIFERKIRIKSSFVAPIEKSYGTRPRIISGNPRIDIQEVNNWVQAQMKGKIARSTREMPSEISIIIIGVAYFKGQWVTKFDSRKTSIEDFHIDEERTVRVPMMSDPKAIIRYGIDSDISCKIAQIPISGSMSIIFFIPIKVTQNITIIEESITSEFIHDIDREIKTIQAVITIPKIKISYEGEVTKSIQEMKIQSIFDSPDFSKITGKPIKITQVEHRGGFEWNEDGASTAPGPGIQPAGITFPIDYHINQPFIFVIRDSDTGAIIFIGKIIDPRGT
Crocuta_crocuta_1979_Botswanna        QMSYGYDEKSAGGISVPGPMGPSGPRGIPGPPGAPGPQGFQGPPGEPGEPGASGPMGPRGPPGPPGKNGDDGEAGKPGRPGERGPPGPQGARGIPGTAGIPGMKGHRGFSGIDGAKGDAGPAGPKGEPGSPGENGAPGQMGPRGIPGERGRPGAPGPAGARGNDGATGAAGPPGPTGPAGPPGFPGAVGAKGEAGPQGARGSEGPQGVRGEPGPPGPAGAAGPAGNPGADGQPGAKGANGAPGIAGAPGFPGARGPSGPQGPSGPPGPKGNSGEPGAPGNKGDAGAKGEP??TGIQGPPGPAGEEGKRGARG?PGPTGIPGPPGERGGPGSRGFPGADGVAGPKGPAGERGSPGPAGPKGSPGEAGRPGEAGIPGAKGITGSPGSPGPDGKTGPPGPAGQDGRPGPPGPPGARGQAGVMGFPGPKGAAGEPGKAGERGVPGPPGAVGPAGKDGEAGAQGPPGPAGPAGERGEQGPAGSPGFQGIPGPAGPPGEAGKPGEQGVPGDIGAPGPSGARGERGFPGERGVQGPPGPAGPRGANGAPGNDGAKGDAGAPGAPGSQGAPGIQGMPGERGAAGIPGPKGDRGDAGPKGADGSPGKDGVRGITGPIGPPGPAGAPGDKGEAGPSGPAGPTGARGAPGDRGEPGPPGPAGFAGPPGADGQPGAKGEPGDAGAKGDAGPPGPAGPTGPPGPIGNVGAPGPKGARGSAGPPGATGFPGAAGRVGPPGPSGNAGPPGPPGPVGKEGGKGVRGETGPAGRPGEVGPPGPPGPTGEKGSPGADGPAGAPGTPGPQGIAGQRGVVGIPGQRGERGFPGIPGPSGEPGKQGPSGPSGERGPPGPMGPPGIAGPPGESGREGSPGAEGSPGRDGSPGPKGDRGETGPSGPPGAPGAPGAPGPVGPAGKNGDRGETGPAGPAGPIGPVGARGPAGPQGPRGDKGEAGEQGDRGIKGHRGFSGIQGPPGPPGSPGEQGPSGASGPAGPRGPPGAAGSPGKDGINGIPGPIGPPGPRGRTGDAGPVGPPGPPGPPGPPGPPSGGFDFSFIPQPPQEKAHDGGRYYRAQYDPGKGV--GPGPMGIMGPRGPPGASGAPGPQGFQGPAGEPGEPGQTGPAGARGPPGPPGKAGEDGHPGKPGRPGERGVVGPQGARGFPGTPGIPGFKGIRGHNGIDGIKGQPGAPGVKGEPGAPGENGTPGQTGARGIPGERGRVGAPGPAGARGSDGSVGPVGPAGPIGSAGPPGFPGAPGPKGEIGPVGNPGPAGPAGPRGEMGIPGVSGPVGPPGNPGANGITGAKGAAGIPGVAGAPGIPGPRGIPGPVGAAGATGARGIVGEPGPAGSKGESGNKGEPGSAGPQGPPGPSGEEGKRGPNGEAGSTGPSGPPGIRGSPGSRGIPGADGRAGVMGPPGPRGATGPAGVRGPNGDAGRPGEPGIMGPRGFPGAPGNVGPAGKEGPMGVPGIDGRPGPIGPAGARGEPGNIGFPGPKGPTGEPGKGGEKGHAGIAGARGAPGPDGNNGAQGPPGPQGVQGGKGEQGPAGPPGFQGIPGPAGTAGEAGKPGERGIPGEFGIPGPAGPR?ERGPPGESGAAGPSGPIGSRGPSGPPGPDGNKGEPGVIGAPGTAGPSGPSGIPGERGAAGIPGGKGEKGEPGIRGEIGSPGRDGARGAPGAVGAPGPAGATGDRGEAGPAGPAGPAGPRGSPGERGEVGPAGPNGFAGPAGAAGQPGAKGERGTKGPKGENGPVGPTGPVGSAGPSGPNGPPGPAGSRGDGGPPGATGFPGAAGRTGPPGPSGITGPPGPPGAAGKEGVRGPRGDQGPVGRTGETGASGPPGFAGEKGPSGEPGTAGPPGTPGPQGIIGAPGIIGIPGSRGERGIPGVSGSVGEPGPIGIAGPPGARGGPGAVGAPGVNGAPGEAGRDGNPGNDGPPGRDGQPGHKGERGYPGNIGPVGAAGAPGPHGPVGPAGKHGNRGEPGPAGVVGPVGAVGPRGPSGPQGIRGD?GEPGDKGPRGIPGIKGHN?IQ??P?IAGQHGDQGSPGSVGPAGPRGPAGPSGPVGKDGRTGHPGSVGPAGVRGSQGSQGPAGPPGPPGPPGPPGPSGGGYDFGYEGDFYRAMKAIAIIICIAQIWGCQAAPHISGIVYREIDCDDPETEQAAIVAVDYINNHVIQGYKHTINQIDKVKVWPRRPMGEVFEIEIDTIETKCYFIDPTPVANCTVRPITEHAVEGDCDFQVIKQDGQFTVIFAKCGSSPDSAEDVIKVCPQCPIIAPINDTKVVHAVEVAITAFNTQSNGSYFQIVEVSRAQHVPIPPSTYVEFAVTATDCVAAEVTDPAKCNPIAEKQNGFCKATITEKVGGEDVAVTCTIFQTQPVPPQPQPDGAEMPTTPSVADPAASPSIPADPPAAAIVVGPVVAAAPQVPIPGHRAHYDIRHAFMGVASVESASGEAIHVGKVPTVAQPSVPVAAGPVVRPCPGRIRHFKIMARPVIIISIGIIAGIIPAIAACPQNCHCHGDIQHVICDKVGIQKIPKVSEKTKIINIQRNNFPVIAANSFRAMPQIVSIHIQHCQIREVAAGAFRGIKQIIYIYISHNDIRVIRAGAFDDITEITYIYIDHNKVTEIPRGIISPIVNIFIIQINNNKIREIRAGAFQGAKDIRWIYISENAITSIQPGAIDDVENIAKFFIDGNQISSYPSAAISKIRVVEEIKISHNPIKSIPDSAFQSFGRYIETIWIDDTNIEKFSDGAFIGVTTIKHIHIENNRITQIPSNFPFDSIETITITNNPWKCTCQIRGIRRWIEAKTSRPDATCASPAKFKGQHIRDTDAFRGCKFPTKRSKKAGRHMGFISPACVIFFFFGVKVYCQYENYQWDEDYDQEPDDVYQPEFQFHQNEDYQVRFHQYMIGCATECFCPPNFPSSMYCDNRKIKTIPRVPAHIQQVYIQFNEIEAVTADSFINATHIKEINISNNKITSQKIDYGVFAKISNIIQIHIQHNNIEEFPFPIPKSIERIIIGYNEISRIQTNAMDGIVNITMIDICFNHIEDSMIQENIIAKMEKIMQINICNNRIESMPPGIPSSIMYISIENNSISSIPENYFSEIPKIHAIRMSHNKIQDIPYN???I?N?I??N??H?KI???FY????I?H???E??????????VMC?SV?PI???HI?YIRM?QN?I?E?IS?YISI??PI??????GE??S?????????????????????????????????????????????????MRAWIFFIICIAGRAIAAPQQEAIPDETEVVEETVAEVAEGPVGANPVQVEVGEFDEGAEETEEEVVAENPCQNHHCKHGKVCEIDENNTPMCVCQDPTSCPAPIGDFEKVCSNDNKTFDSSCHFFATKCTIEGTKKGHKIHIDYIGPCKYIPRCIDSEITEFPIRMRDWIKNVIVTIYERDENNNIITEKQKIRVKKIHENEKRIEAGDHPVEIIARDFEKNYNMYIFPVHWQFGQIDQHPIDGYISHTEIAPIRAPIIPMEHCTTRFFETCDIDNDKYIAIDEWAGCFGIKEQDIDKDIVIMASPRPIIMIAIIPWIVIADQESCEGRCTEGFNADRKCQCDEICSYYQSCCEDYVAECKPQVTRGDVFNIPEDEYGVHDYHEEIRDNSSVIPQPGGATQSPGIQARAEVSPDQEASVVPFIKPEEEATGPVQGAIGPETSESPAEEEICSGKPFDAFTDIKNGSIFAFRGQYCYEIDEKAVRPGYPKIIRDVWGIEGPIDAAFTRINCQGKTYIFQGYQYWRFEDGVIDPDYPRNISEGFKGIPDNVDAAIAIPAHSYSGRERVYFFKGRQYWEYEFQQQPSREECEGSSISAVFEHFAIIQRDSWESFFEIIFWTGSSGGASEPRIISRDWPGVPRQVDAAMAGRIYISGSAPQSWARKQKSKRRNRKRYRSRRNRSRGRGRSQSPHRQSRSVWISIFSSEEDSIATFNY-DYDIDWIVPSTCEPIQSVYFFSGDKYYRVNIRTRQVDVVSPPYPRSIAQYWIGCPDPGREMPTMWPIWIIASIIAISHAIPFEQKGFWDF?ID?GIPMINDEEASGAETTSGVPDIDSITPTFSAMCPFGCHCHIRVVQCSDIGIKSVPKEISPDTTIIDIQNNDISEIRKDDFKGIQHIYAIVIVNNKISKIHEKAFSPIRKIQKIYISKNHIVEIPPNIPSSIVEIRIHDNRIRKVPKGVFSGIRNMNCIEMGGNPIENSGFEPGAFDGIKINYIRISEAKITGIPK?IPE?IN?IHIDH?KI?AIEIEDIIR?SKIYRIGIGHNQIRMIENGSISFIPTIREIHIDNNKISRVPSGIPDIKIIQVVYIHTNNITKVGVNDFCPVGFGVKRAYYNGISIFNNPVPYWEVQPATFRCVTDRIAIQFGNYKKMEIWGAYIIICIFSIITQVTTESPTPKVRKAANVKKDAVSPKMFEEIKSQIDSIAQEVAIIKEQQAIQTVCIKGTKVHMKCFIAFPQIKTFHEASEDCISRGGTIGTPQTGSENDAIYEYIRQSVGAEAEIWIGINDMAAEGAWVDMTGGHIAYKNWETEITAQPDGGKAENCAAISGAANGKWFDKRCRDKIPYICQFAIVMQAIMIIICAGAIIGHGGCQDHAGGPEDSPAPDTTGVPVEEEDPFFKVPVNKIAAAISNFGYDIYRMRSSISPAANVIISPISVATAISAISIGAEQRTESTIHRAIYYDIISNPDIHGTYKEIIAAVTAPQKNFKSASRVIFERKIRIKSSFVAPIEKSYGTRPRIISGNPRIDIQEVNNWVQAQMKGKIARSTREMPSEISIIIIGVAYFKGQWVTKFDSRKTSIEDFHIDEERTVRVPMMSDPKAIIRYGIDSDISCKIAQIPISGSMSIIFFIPIKVTQNITIIEESITSEFIHDIDREIKTIQAVITIPKIKISYEGEVTKSIQEMKIQSIFDSPDFSKITGKPIKITQVEHRGGFEWNEDGASTAPGPGIQPAGITFPIDYHINQPFIFVIRDSDTGAIIFIGKIIDPRGT
Crocuta_crocuta_2518_Zambia           QMSYGYDEKSAGGISVPGPMGPSGPRGIPGPPGAPGPQGFQGPPGEPGEPGASGPMGPRGPPGPPGKNGDDGEAGKPGRPGERGPPGPQGARGIPGTAGIPGMKGHRGFSGIDGAKGDAGPAGPKGEPGSPGENGAPGQMGPRGIPGERGRPGAPGPAGARGNDGATGAAGPPGPTGPAGPPGFPGAVGAKGEAGPQGARGSEGPQGVRGEPGPPGPAGAAGPAGNPGADGQPGAKGANGAPGIAGAPGFPGARGPSGPQGPSGPPGPKGNSGEPGAPGNKGDAGAKGEPGPTGIQGPPGPAGEEGKRGARGEPGPTGIPGPPGER?G?G??????????????GPAGERGSPGPAGPKGSPGEAGRPGEAGIPGAKGITGSPGSPGPDGKTGPPGPAGQDGRPGPPGPPGARGQAGVMGFPGPKGAAGEPGKAGERGVPGPPGAVGPAGKDGEAGAQGPPGPAGPAGERGEQGPAGSPGFQGIPGPAGPPGEAGKPGEQGVPGDIGAPGPSGARGERGFPGERGVQGPPGPAGPRGANGAPGNDGAKGDAGAPGAPGSQGAPGIQGMPGERGAAGIPGPKGDRGDAGPKGADGSRGKDGVRGITGPIGPPGPAGAPGDKGEAGPSGPAGPTGARGAPGDRGEPGPPGPAGFAGPPGADGQPGAKGEPGDAGAKGDAGPPGPAGPTGPPGPIGNVGAPGPKGARGSAGPPGATGFPGAAGRVGPPGPSGNAGPPGPPGPVGKEGGKGVRGETGPAGRPGEVGPPGPPGPTGEKGSPGADGPAGAPGTPGPQGIAGQRGVVGIPGQRGERGFPGIPGPSGEPGKQGPSGPSGERGPPGPMGPPGIAGPPGESGREGSPGAEGSPGRDGSPGPKGDRGETGPSGPPGAPGAPGAPGPVGPAGKNGDRGETGPAGPAGPIGPVGARGPAGPQGPRGDKGEAGEQGDRGIKGHRGFSGIQGPPGPPGSPGEQGPSGASGPAGPRGPPGAAGSPGKDGINGIPGPIGPPGPRGRTGDAGP?GPPGPPGPPGPPGPPSGGFDFSFIPQPPQEKAHDGGRYYRAQYDPGKGV--GPGPMGIMGPRGPPGASGAPGPQGFQGPAGEPGEPGQTGPAGARGPPGPPGKAGEDGHPGKPGRPGERGVVGPQGARGFPGTPGIPGFKGIRGHNGIDGIKGQPGAPGVKGEPGAPGENGTPGQTGARGIPGERGRVGAPGPAGARGSDGSVGPVGPAGPIGSAGPPGFPGAPGPKGEIGPVGNPGPAGPAGPRGEMGIPGVSGPVGPPGNPGANGITGAKGAAGIPGVAGAPGIPGPRGIPGPVGAAGATGARGIVGEPGPAGSKGESGNKGEPGSAGPQGPPGPSGEEGKRGPNGEAGSTGPSGPPGIRGSPGSRGIPGADGRAGVMGPPGPRGATGPAGVRGPNGDAGRPGEPGIMGPRGFPGAPGNVGPAGKEGPMGVPGIDGRPGPIGPAGARGEPGNIGFPG???PTGEPGKGGEKGHAGIAGARGAPGPDGNNGAQGPPGPQGVQGGKGEQGPAGPPGFQGIPGPAGTAGEAGKPGERGIPGEFGIPGPAGPRGE?GPPGESGAAGP?G?IG?RGP?GPPGP?GN?GEPGVIGAPGTAGPSGPSGIPGERGAAGIPGGKGE?GEPGIRGEIGSPGRDGARGAPGAVGAPGPAGATGDRGEAGPAGPAGPAGPRGSPGERGEVGPAGPNGFAGPAGAAGQPGAKGERGTKGPKGENGPVGPTGPVGSAGPSGPNGPPGPAGSRGDGGPPGATGFPGAAGRTGPPGPSGITGPPGPPGAAGKEGVRGPRGDQGPVGRTGETGASGPPGFAGEKGPSGEPGTAGPPGTPGPQGIIGAPGIIGIPGSRGERGIPGVSGSVGEPGPIGIAGPPGARGGPGAVGAPGVNGAPGEAGRDGNPGNDGPPGRDGQPGHKG?RGYPGNIGP?GAAGAPGPHGPVGPAGKHGNRGEPGPAGVVGPVGAVGPRGTSGPQGIRGDKGEPGDKGPRGIPGIKGHNGIQGIPGIAGQHGDQGSPGSVGPAGPRGPAGPSGPVGKDGRTGHPGSVGPAGVRGSQGSQGPAGPPGPPGPPGPPGPSGGGYDFGYEGDFYR?MKAIAIIICIAQIWGCQAAPHISGIVYREI?CD?PETE?AAIVAV?Y?NN?VIQGYKHTINQIDKVKVWPRRPMGEVFEIEIDTIETKCYFIDPTPVANCTVRPITEHAVEGDCDFQVIKQDGQFTVIFAKC?SSPDSAEDVIKVCPQCPIIAPINDTKVVHAVEVAITAFNTQSNGSYFQIVEVSRAQHVPIPPSTYVEFAVTATDCVAAEVTDPAKCNPIAEKQNGFCKATITEKVGGEDVAVTCTIFQTQPVPPQPQPDGAEMPTTPSVADPAASPSIPADPPAAAIVVGPVVAAAPQVPIPGHRAHYDIRHAFMGVASVESASGEAIHVGKVPTVAQPSVPVAAGPVVRPCPGRIRHFKIMARPVIIISIGIIAGIIPAIAACPQNCHCHGDIQHVICDKVGIQKIPKVSEKTKIINIQRNNFPVIAANSFRAMPQIVSIHIQHCQIREVAAGAFRGIKQIIYIYISHNDIRVIRAGAFDDITEITYIYIDHNKVTEIPRGIISPIVNIFIIQINNNKIREIRAGAFQGAKDIRWIYISENAITSIQPGAIDDVENIAKFFIDGNQISSYPSAAISKIRVVEEIKISHNPIKSIPDSAFQSFGRYIETIWIDDTNIEKFSDGAFIGVTTIKHIHIENNRITQIPSNFPFDSIETITITNNPWKCTCQIRGIRRWIEAKTSRPDATCASPAKFKGQHIRDTDAFRGCKFPTKRSKKAGRHMGFISPAC?I?FFFGVKVYCQYENYQWDEDYDQEPDDVYQPEFQFHQNEDYQVRFHQYMIGCATECFCPPNFPSSMYCDNRKIKTIPRVPAHIQQVYIQFNEIEAVTADSFINATHIKEINISNNKITSQKIDYGVFAKISNIIQIHIQHNNIEEFPFPIPKSIERIIIGYNEISRIQTNAMDGIVNITMIDICFNHIEDSMIQENIIAKMEKIMQINICNNRIESMPPGIPSSIMYISIENNSISSIPENYFSEIPKIHAIRMSHNKIQDIPYNIFNISNIIEINVGHNKIKQVFYIPRNIEHIYIESNEIENINVTVMCPSVDPIHYHHITYIRMDQNKIKEPISSYISICFPIIHTIYYGEQRSTDGQTIQIKTQVFRRFQGDADSEEHDDHQEGPEQEETEENIDPHYYGSQMRAWIFFIICIAGRAIAAPQQEAIPDETEVVEETVAEVAEGPVGANPVQVEVGEFDEGAEETEEEVVAENPCQNHHCKHGKVCEIDENNTP?CVCQDPT?CPAPIGDFEKVCSNDNKTFDSSCHFFATKCTIEGTKKGHKIHIDYIGPCKYIPRCIDSEITEFPIRMRDWIKNVIVTIYERDENNNIITEKQKIRVKKIHENEKRIEAGDHPVEIIARDFEKNYNMYIFPVHWQFGQIDQHPIDGYISHTEIAPIRAPIIPMEHCTTRFFETCDIDNDKYIAIDEWAGCFGIKEQDIDKDIVIMASPRPIIMIAIIPWIVIADQESCEGRCTEGFNADRKCQCDEICSYYQSCCEDYVAECKPQVTRGDVFNIPEDEYGVHDYHEEIRDNSSVIPQPGGATQSPGIQARAEVSPDQEASVVPFIKPEEEATGPVQGAIGPETSESPTEEEICSGKPFDAFTDIKNGSIFAFRGQYCYEIDEKAVRPGYPKIIRDVWGIEGPIDAAFTRINCQGKTYIFQGYQYWRFEDGVIDPDYPRNISEGFKGIPDNVDAAIAIPAHSYSGRERVYFFKGRQYWEYEFQQQPSREECEGSSISAVFEHFAIIQRDSWESFFEIIFWTGSSGGASEPRIISRDWPGVPRQVDAAMAGRIYISGSAPQSWARKQKSKRRNRKRYRSRRNRSRGR??SQSPHRQSRSVWISIFSSEEDSIATFNY-DYDIDWIVPSTCEPIQSVYFFSGDKYYRVNIRTRQVDVVSPPYPRSIAQYWIGCP?PGRE??????????????????AIPFEQKGFW?FTIDD?IPM?NDEEASGAETTSGVPDIDSITPTF?AMCPFGCHCHIRVVQCSDIGIKSVPKEISPDTTIIDIQNNDISEIRKDDFKGIQHIYAIVIVNNKISKIHEKAFSPIRKIQKIYISK??IVE?PPNIPSSIVEIRI?DNRIRKVPKGV?SGIRNM??IE?G???IEN??F??GA?D??KINYIRISE?KITGIPKDIPETINEIHIDHNKIQAIEIEDIIRYSKIYRIGIGHNQIRMIENGSISFIPTIREIHIDNNKISRVPSGIPDIKIIQVVYIHTNNITKVGVNDFCPVGFGVKR?Y?NGISIF?NPVP?WEVQPATFRCVT?RIAIQFG?YKKMEIWGAYIIICIFSIITQVTTESPTPKVRKAANVKKDAVSPKMFEEIKSQIDSIAQEVAIIKEQQAIQTVCIKGTKVHMKCFIAFPQIKTFHEASEDCISRGGTIGTPQTGSENDAIYEYIRQSVGAEAEIWIGINDMAAEGAWVDMTGGHIAYKNWETEITAQPDGGKAENCAAISGAANGKWFDKRCRDKIPYICQFAIVMQAIMIIICAGAIIGHGGCQDHAGGPEDSPAPDTTGVPVEEEDPFFKVPVNKIAAAISNFGYDIYRMRSSISPAANVIISPISVATAISAISIGAEQRTESTIHRAIYYDIISNPDIHGTYKEIIAAVTAPQKNFKSASRVIFERKIRIKSSFVAPIEKSYGTRPRIISGNPRIDIQEVNNWVQAQMKGKIARSTREMPSEISIIIIGVAYFKGQWVTKFDSRKTSIEDFHIDEERTVRVPMMSDPKAIIRYGIDSDISCKIAQIPISGSMSIIFFIPIKVTQNITIIEESITSEFIHDIDREIKTIQAVITIPKIKISYEGEVTKSIQEMKIQSIFDSPDFSKITGKPIKITQVEHRGGFEWNEDGASTAPGPGIQPAGITFPIDYHINQPFIFVIRDSDTGAIIFIGKIIDPRGT
Crocuta_crocuta_4035_Tanzania         QMSYGYDEKSAGGISVPGPMGPSGPRGIPGPPGAPGPQGFQGPPGEPGEPGASGPMGPRGPPGPPGK?GDDGEAGKPGRPGERGPPGPQGARGIP?TAGIPG?KGHRGFSGIDGAKGDAGPAGPKGEPGSPGENGAPGQMGPRGIPGERGRPGAPGPAGARGNDGATGAAGPPGPTGPAGPPGFPGAVGAKGEAGPQGARGSEGPQGVRGEPGPPGPAGAAGPAGNPGADGQPGAKGANGA?GIAG?PGFPGARGPS??????????PKGNSG?????????????????????????????????????????????????????GGPG?RGFPGADGVAGPKGPAGERGSPGPAGPKGSPGEAGRPGEAGIPGAKGITGSPGSPGPDGKTGPPGPAGQDGRPGPPGPPGARGQAGVMGFPGPKGAAGE????GE??VPGP?GA?GPAGKDGEAGAQGPPGPAGPAGERGEQGPAGSPGFQGI?GPAGPPGEAG??????????????????ARGERGFPGERGVQGPPGPAGPRGANGAPGNDGAKGDAGAPGAPGSQGAPGIQGMPGERGAAGIPGPKGDRGDAGPKGADGSPGKDGVRGITGPIGPPGPAGAPGDKGEAGPSGPAGPTGARGAP??R???GPPGPAG?AGPPGA?GQ?GAKGEPGDAGAKGDAGPPGPAGPTGPPGP????????????????????????PGAAGRVG??G??GNAGPPGPPGPVGKEGGKGVRGETGPAGRPGEVGPPGPPGPTGEKGSPGADGPAGAPGTPGPQGIAGQRGVVGIPG?RGERGFPGIPGPSG?PG?Q?P?GPSGERGPPGP?GPPGIAGPPGESGREGSPGAEGSPGRDGSPGPKGDRGETGPSGPPGAPGAPGAPGPVGPAGKNGDRGETGPAGPAGPIGPVGARGPAGPQGPRGDKGEAGEQGDRGIKGHR?FS?IQGPPGPPGSPGEQGPSGASGPAGPR?PPGAAG?PGKDGINGIPGPIGPPGPRGR?G?AGPV?????????????????????????????????????????????????--?????GIMGPRGPPGASGAP?PQ??QGPAGEPGEPGQTGPAGARGPPGPP??AGE?GHPGKPGRPGERGVVGPQGARGFPGTPGIPGFKGIRG?NGID??KGQPGAPGVKGEPGAPGENGTPGQTGARG?PGERGRVGA???????????????????GPIGSAGPPGFPGAPGPKGEIGPVGNPGPAGPAGPRGEMGIPGVSGPVGPPG?PGANGITGAKGAAGIP?VAGAP?IPGPRG????????????????VGEPGPAGSKGESGNKGEPGSAGPQGPPGPSGEEGKRGPNGEAGSTGPSGPPGIRGSPGSRGIPGADGRAGVMGPPGPRGATGPAGVRGPNGDAGRPGEPGIMGPR?????PGNVGPAGKEGPM?????????????????????G??G?PGP?GP?GEPGKGG???????????GAPGPDGNNGAQGPPGPQGVQGGKGEQGPAGPPGFQGIPGPAGTAGEAGKPG?R????????????????????????????????????????????????GEPGVIGAPGTAGPSGPSGIPGERGAAGIPGGKGEK??????????????????GAPGAVGAPGPAGATGDRGEAGPAGPAGPAGPRGSPGERGEVGPAGPNGFAGPAGAAGQPGAKGERGTKGPKGENGPVGPTGPVGSAGPSGPNGPPGPAGSRGDGGPPGATGFPGAAGR?GPPGPSGITGPPGPPGAAGKEGVRGPRGDQGPVGRTGETGASGPPGFAGEKGPSGEPGTAGPPGTPGPQGIIGAPGIIGIPGSRGERGIPGVSGSVGEP??IG?AGPPGARGGPGAVGAPGVNGAPGEAGRDGNPGNDGPPGRDGQPGHKGERGY?GNIGP?GA??AP???GP?G?A??H?N?G?PGPAGVVGPVGA?GP?G?SGPQGIRGDKGEPGDKGPRGIPGIKGHNGIQGIPGIAGQHGDQGSPGSVGPAGPRGPAGPSGPVGKDGRTGHPGSVGPAGVRGSQGSQGPAGPPGPPGPPGPPGPSGGGYDFGYEGDFYRA?K?IAIIICIAQIWGCQAA?HISGIVYREIDCDDPETEQAAIVAVDYINNHVIQGYKHTINQIDKVKVWPRR?M?EVF?IEIDTIETKCYFIDPTPVANCTVRPITEHAVEGDCDFQVIKQDGQFTVIFAKCGSSPDSAEDVIKVCPQ????????????VHAVEVAI?AFNT??NG?YFQIVEVSRAQHVPIPPSTYVEFAVTATDCVAAEVTDPAKCNPIAEKQNGFCKATITEKVGGEDVAVTCTIFQTQPVPPQPQPDGAE?PTTPSVADPAASPSIPA?PPAAA?VVGPVVAAAPQVPIPGHRAHYDIRHAFMGVASVESASGEAIHVGKVPTVAQPSVPVAAGPVVRPCPGRIRHFKI??????????GIIAGIIPAIAACPQNCHCHGDIQHVICDKVGIQKIPKVSEKP?IINIQRN??PVI???SFRAMPQIVSIHIQHCQIREVAAGAFRGIKQIIYIYISHNDIRVIRAGAFDDITEITYIYIDHNKVTEIPRGIISPIVNIFIIQINNNKIREIRAGAFQGAKDIRWIYISENAITSIQPGAIDDVENIAKFFIDGNQISSYPSAAISKIRVVEEIKISHNPIKSIPDSAFQSFGRYIE?IWIDDTNIEKFSDGAFI?V??????????????????????????????????????????????????????PDATCASPA??KG?HIRD?DAFRGCKFPTKRSKKAGRHMGFISPACVIFFFFGV???????????????????????????????????????HQYMIGCATECFCPP?FPSSMYCD?RKIKTIPRVPAH?QQVYIQF??IE?????????????????????????????????????????????????????????KSIERIIIGYNEISRIQTNAMDGIVNITMIDICFNHIEDSMIQENIIA?M???????????????MPPGIPSSIMYISIENNSISSIPENYFSEIPKIHAIRMSHNKIQDIPYNIFNI???????????????????PRNIEHIYIESNEIENINVTVMCPSVDPIHYHHITYIRMDQNKIKEPISSYISICFPII??IYYG?QRSTDGQT????TQVF????????????????????????????????????MRAWIFFIICIAGRAIA?PQQEAIPDETEVVEETVAEVAEGPVGANPVQVEVGEFDEGAEETEEEVVAE??????????????????????????????????????????????????????????????????????????????????IPRCIDSEITEFPIRMRDWIKNVIVTIYERDENNNIITE?QKIRVKK?HENEKRIEAGDHPVEIIARDFEKNYNMYIFPVHWQFGQIDQHPIDGYISH??IAPI?API?PM????????ETCDI?ND??IAIDEWAGCFGIKEQDIDKDIVIMASPRPIIMIAIIPWIVIADQESCEGRCTEGFNADRKCQCDEICSYYQSCCEDYVAECKPQV?RGDVFNIPEDEYGVHDYHEEIRDNSSVIPQPGGATQSPGIQARAEVSPDQEASVVPFIKPEEEATGPVQGAIGPETSESPTEEEICSGKPFDAFTDIKNGSIFAFR????????????RPGYPKIIRDVWGIEGPIDAAFTRINCQGKTYIFQGYQYWRFEDGVIDPDYPRNISEGFKGIPDNVDAAIAIPAHSYS?????YFFK????????????????????SSISAVFEHFAIIQRDSWESFFEIIFWTGSSGGASEPRIISRDWPGVPRQVDAAMAGRIYISGSAPQSWARKQKSKRRNRKR??S?????R???????PHRQ?R?VWI?IFSSEEDSIATFNY-DYDIDW?VPSTCEPIQSVYFFSGDKYYRVNIRTRQVDVV?PPYPRSIAQYWIGCPDPGRE???M?P???IASIIAI?H???FEQKGFWDFTIDDGIPMIND?EASGAE?TSGVPDIDSITP?F?AMCPFGCHCHIRVVQCSDIGIKSVP?EISPDTTIIDIQNNDISEIRKDDFKGIQHIYA??IV??KI????E?AFSPIR?IQ??YISKNHIVEIPPNIPSSIVEIRIHDNRIRKVPKGVFSGIRNMNCIEMGGNPIEN?G??PGA?DGIKIN?IRISEAKITGIPKDIPETINEIHIDHNKIQAIEIEDIIRYSKIYRIGIGHNQIRMIENGSISFIPTIREIHIDNNKISRVPSGIPDIKIIQ???????????????????????????????ISIFNNPVPYWEV?PATFRC?T?RIAIQFG?YKKMEIWGAYIIICIFSIITQVTTESPTPKVRKAANVK?DAVSPKMFEEIKSQIDSIAQEVAIIKEQQAIQTVCIKGTKVHMKCFIAFPQIKTFHEASEDCISRGGTIGTPQTGSENDAIYEYIRQSVGAEAEIWIGINDMAAEGAWVDMTGGHIAYKNWETEITAQPDGGKAENCAAISGAANGKWFDKRCRDKIPYICQFAIVMQAIMIIICAGAIIGHGGCQDHAGGPEDSPAPDTTGVPVEEEDPFFKVPVNKIAAAISNFGYDIYRMRSSISPAANVIISPISVATAISAIS?GAEQRTESTIHRAIYYDIISNPDIHGTYKEIIAAVTAPQKNFKSASRVIFERKIRIKSSFVAPIEKS????????????RI?IQEVNNWV?AQM?G?I??S?REM??????I?IGVA???GQWVTKFDSRKTSIEDFHIDEERTVRVPM?S?PKAIIRYGIDSDISCKIAQIPISGSMSIIFFIPIKVTQNITIIEESITSEFIHDIDREIKTIQAVITIPKIKISYEGEVTKSIQEM?IQSIFDSPDFSK?TGK???ITQVEHR??F??NE?GA?TA??????PA??T??I?Y?I??PF????????T??I?F????I?P???
Crocuta_crocuta_5695_Tanzania         QMSYGYDEKSSGGISVPGPMGPSGPRGIPGPPGAPGPQGFQGPPGEPGEPGASGPMGPRGPPGPPGKNGDDGEAGKPGRPGERGPPGPQGARGIPGTAGIPGMKGHRGFSGIDGAKGDAGPAGPKGEPGSPGENGAPGQM??????????????PGPAGARGNDGATGAAGPPGPTGPAGPPGFPGAVGAKGEAGPQGARGSEGPQGVRGEPGPPGPAGAAGPAGNPGADGQPGAKGANGAPGIAGAPGFPGARGPSGPQGPSGPPGPKGNSGEPGAPGNKGDAGAKGEP????????????????????????????????????GGPG??????????????GPAGERGSPGPAGPKGSPGEAGRPGEAGIPGAKGITGSPGSPGPDGKTGPPGPAGQDGRPGPPGPPGARGQAGVMGFPGPKGAA??PGKAGERGVPGPPGAVGPAGKDGEAGAQGPPGPAGPAGERGEQGPAGSPGFQGIPGPAGPPGEAGKPGEQGVPGDIGAPGPSGARGERGFPGERGVQGPPGPAGPRGANGAPGNDGAKGDAGAPGAPGSQGAPGIQGMPGERGAAGIPGPKGDRGDAGPKGADGSPGK?GVRGI?GPIGPPGPAGAPGDKGEAGPSGPAGPTGARGAPG?????????????????????????????????????????????????????GNVGAPGPKGARGSAGPPGATG?PGAA?????????GNAGPPGPPGPVG??GG?G?RG?TGPAGRPGEVGPPGPPGPTGEKGSPGADGPAGAPGTPGPQGIAGQRGVVGIPGQRGERGFPGIPGPSGEPGKQGPSGPSGERGPPGPMGPPGIAGPPGESGREGSPGAEGSPGRDGSPGPKGDRGETGPSGPPGAPGAPGAPGPVGPAGKNGDRGETGPAGPAGPIGPVGARGPAGPQGPRGDKGEAGEQGDRGIKGHRGFSGIQGPPGPPGSPGEQGPSGASGPAGPRGPPGAAGSPGKDGINGIPGP?GPPGPRGRTGDAGPVGPPGPPGPPGPPGPPSGGFDFSFIPQPPQEKAHDGGRYYRA????????--?????GIMGPRGPPGASGAPGPQGFQGPAGEPGEPGQTGPAGAR?PPGPPGKAGE?GHPGKPGRPGERGVVGPQGARGFPGTPGIPGFKGIRGHNGIDGIKGQPGAPGVKGE?GAPGENGTPGQTGARGI?GERGRVGAPGPAGARGSDGSVGPVGPAGPIGSAGPPGFPGAPGPKGEIGPVGN?GPAGPAGPRG?MGI?GVSGPVG???NPGANGITG?KGAAGIPGVAGAPGIPGPRGIPGPVGAAGATGARGIVGEPGPAGSKGESGNKGEPGSAGPQGPPGPSGEEGKRGPNGEAGSTGPSGPPGIRGSPGSRGIPGADGRAGVMGPPGPRGATGPAGVRGPNGDAGRPGEPGIMGPRGFPGAPGNVGPAGKEGPMGVPGIDGRPGPIGPAGARG?PGNIGFPGPKGPT??????????????????GAPGPDGNNGAQGPPGPQGVQGGKGEQGPAGPPGFQGIPGPAGTAGEAGKPGERGIPGEFGIPGPAGPR?????????????????????????????????GEPGVIGAPGTAGPSGPSGIPGERGAAGIPGGKGEKGEP???????????????GAPGAVGAPGPAGATGDRGEAGPAGPAGPAGPRGSPGERGEVGPAGPNGFAGPAGAAGQPGAKGERGTKGPKGENGPVGPTGPVGSAGPSGPNGPPGPAGSRGDGGPPGATGFPGAAGRTGPPGPSGITGPPGPPGAAGKEGVRGPRGDQGPVGRTGETGASGPPGFAGEKGPSGEPGTAGPPGTPGPQGIIGAPGIIGIPGSRGERGIPGVSGSVGEPGPIGIAGPPGARGGPGAVGAPGVNGAPGEAGRDGNPGNDGPPGRDGQPGHKGERGYPGNIGPVGAAGAPGPHGPVGPAGKHGNRGEPGPAGV?GPVGAVGPRGPSGPQGIRGDKGEPGDKGPRGIPGIKGHNGIQGIPGIAGQHGDQGSPGSVGPAGPRGPAGPSGPVGKDGRTGHPGSVGPAGVRGSQGSQGPAGPPGPPGPPGPPGPSGGGYDFGYEGDFYRAMKAIAIIICIAQIWGCQAAPHISGIVYREIDCDDPETEQAAIVAVDYINNHVIQGYKHTINQIDKVKVWPRRPMGEVFEIEIDT?ETKCYFI?PTPVANCT?RPITE?AVEGDCDFQVIKQDGQFTVIFAKCGSSP?SA?DV?????????????????VVHAVEVAI?AFNTQSNGS?FQIVEVSRAQHVPIPPSTYVEFAVTATDCVAAEVTDPAKCNPIAEKQNGFCKATITEKVGGEDVAVTCTIFQTQPVPPQP?PDGAEMPTTPSVADPAASPSIPADPPAAAIVVGPVVAAAPQVPIPGHRAHYDIRHAFMGVASVESASGEAIHVGKVPTVAQPSVPVAAGPVVRPCPGRIRHFKIMAR?????SIGIIAGIIPAIAACPQNCHCHGDIQHVICDKVGIQKIPKVSEKTKIINIQRNNFPVIAANSFRAMPQIVSIHIQHCQIREVAAGAFRGIKQIIYIYISHNDIRVIRAGAFDDITEITYIYIDHNKVTEIPRGIISPIVNIFIIQINNNKIREIRAGAFQGAKDIRWIYISENAITSIQPGAIDDVENIAKFFIDGNQISSYPSAAISKIRVVEEIKISHNPIKSIPDSAFQSFGRYIETIWIDDTNIEKFSDGAFIGVTTIKHIHIENNRITQIPSNFPFDSIETITITNNPWKCTCQIRGIRRWIEAKTSRPDATCASPAKFKGQHIRDTDAFRGCKFPTKRSK?AGRH????????????????????????????????????????????????????VRF???M?GCA?ECFCPPNFPSSMYCDNRKIKTIPRVPAHIQQVYIQFNEIEAVTADSFINATHIKEINISNNKITSQKIDYGVFAKISNIIQIHIQHNNIEEFPFPIPKSIERIIIGYNEISRIQTNAMDGIGNITMIDICFNHIEDSMIQENIIAKMEKIMQINIC????????????????????????????????????PK??A?RM?HNK?QD?P??IFNIS?IIEINVGHNKIKQVFY?PRNI????????????INVTVMCPSVDPIHYHH?T????????????????????????????????????????????????????????????????????????????P??????MRAWIFFIICIAG?AIAAPQQEAIPDETEVVEETVAEVAEGPVGANPVQVEVGEFDEGAEETEEEVVAENPCQNHHCKHGKV?????????MCVCQDPTSCPAPIGDFEKVCSNDNKTFDSSCHFFATKCTIEGTKKGHKIHIDYIGPCKYIPRCIDSEITEFPIRMRDWIKNVIVTIYERDENNNIITEKQKIRVKKIHENEKRIEAGDHPVEIIARDFEKNYNMYIFPVHWQFGQIDQHPIDG???HTE????R?PI???????TRFFETCDIDNDKYIAIDEWAGCFGIKEQDIDKDIVIMASPRPIIMIA?I??IVIA?QESCEGRCTEGFNADRKCQCDEICSYYQSCCEDYVAECKPQV?RGDVFNIPEDEYGVHDYH??IRD?SS?IPQPGG?T???GI?ARA?ASPDQ????VPFI?PE???TGPVQGAIGPE?SESPAEEEICSGKPFDAFTDIKNGSIFAFR????Y??DE?A?R?GYPKIIRDGWGIEGPIDAAFTRINCQGKTYIFQGYQYWRFEDGVIDPDYPRNISEGFKGIPDNVDAAIAIPAHSYSGRERVYFFKGRQYWEYEFQQQPSREECEGSSISAVFEHFAIIQRDSWESFFEIIFWTGSSGGASEPRIISRDWPGVPRQVDAAMAGRIYISGSAPQSWARKQKSKRRNRKRYRSRRNRSRGR??SQSPHRQSRSVWISIFSSEEDSIATFNY-DYDIDWIVPSTCEPIQSVYFFSGDKY?RVNIRTRQVDVVSPPYPRSIAQYWIGCPDPGREMPTMWPIWIIASIIAISHAIPFEQKGFWDFTIDDGIPMINDEEASGAETTSGVPDIDSITPTFSAMCPFGCHCHIRVVQCSDIGIKSVPKEISPDTTIIDIQNNDISEIRKDDFKGIQHIYAIVIVNNKISKIHEKAFSPIRKIQKIYISKNHIVEIPPNIPSSIVEIRIHDNRIRKVPKGVFSGIRNMNCIEMGGNPIENSGFEPGAFDGIKINYIRISEAKITGIPKDIPETINEIHIDHNKIQAIEIEDIIRYSKIYRIGIGHNQIRMIENGSISFIPTIREIHIDNNKISRVPSGIPDIKIIQVVYIHTNNITKVGVNDFCPVGFGVKRAYYNGISIFNNPVPYWEVQPATFRCVTDRIAIQFGNYKKMEIWG??I?I???SI??????ES?TPKVRKAANVKKDAVSPKMFEEIKSQIDSIAQEVAIIKEQQAIQTVCIKGTKVHMKCFIAFPQIKTFHEASEDCISRGGTIGTPQTGSENDAIYEYIRQSVGAEAEIWIGINDMAAEGAWVDMTGGHIAYK?WETEITAQPDGGKAENCAAISGAANGKWFDKRCRDKIPYICQFAIVMQAIMIIICAGAIIGHGGCQDHAGGPEDSPAPDTTGVPVEEEDPFFKVPVNKIAAAISNFGYDIYRMRSSISPAANVIISPISVATAISAISIGAEQRTESTIHRAIYYDIISNPDIHGTYKEIIAAVTAPQKNFKSASRVIFERKIRIKSSFV????????????????????????????????????????????????????IGVAYFKGQWVTKFDSRKTSIEDFHIDEERTVRVPMMSDPKAIIRYGIDSDISCKIAQIPISGSMSIIFFIPIKVTQNITIIEESITSEFIHDIDR????IQA??T?P???IS?EGE?TKSIQEMKIQSIFDSPDFSKITGKPIKITQVEHRGGFEWNEDGASTAPGPGIQPAGITFPIDYHINQPF?FVIRDSDTGAIIFIGKIIDPRGT
Crocuta_crocuta_793_Kenya             QMSYGYDEKSAGGISVPGPMGPSGPRGIPGPPGAPGPQGFQGPPGEPGEPGASGPMGPRGPPGPPGKNGDDGEAGKPGRPGERGPPGPQGARGIPGTAGIPGMKGHRGFSGIDGAKGDAGPAGPKGEPGSPGENGAPGQMGPRGIPGERGRPGAPGPAGARGNDGATGAAGPPGPTGPAGPPGFPGAVGAKGEAGPQGARGSEGPQGVRGEPGPPGPAGAAGPAGNPGADGQPGAKGANGAPGIAGAPGFPGARGPSGPQGPSGPPGPKGNSGEPGAPGN?G?AGAKGEPGPTG?QGPP?PAGEEGKRGARGEPGPTGIPGPPGERGGPGSRGFPGADGVAGPKGPAGERGSPGPAGPKGSPGEAGRPGEAGIPGAKGITGSPGSPGPDGKTGPPGPAGQDGRPGPPGPPGARGQAGVMGFPGPKGAAGEPGKAGERGVPGPPGAVGPAGKDGEAGAQGPPGPAGPAGERGEQGPAGSPGFQGIPGPAGPPGEAGKPGEQGVPGDIGAPGPSGARGERGFPGERGVQGPPGPAGPRGANGAPGNDGAKGDAGAPGAPGSQGAPGIQGMPGERGAAGIPGPKGDRGDAGPKGADGSPGKDGVRGITGPIGPPGPAGAPGDKGEAGPSGPAGPTGARGAPGDRGEPGPPGPAGFAGPPGADGQPGAKGEPGDAGAKGDA?P?G??G?TGPPGPIGNVGAPGPKGARGSAGPPGATGFPGAAGRVGPPGPSGNAGPPGPPGPVGKEGGKGVRGETGPAGRPGEVGPPGPPGPTGEKGSPGADGPAGAPGTPGPQGIAGQRGVVGIPGQRGERGFPGIPGPSGEPGKQGPSGPSGERGPPGPMGPPGIAGPPGESGREGSPGAEGSPGRDGSPGPKGDRGETGPSGPPGAPGAPGAPGPVGPAGKNGDRGETGPAGPAGPIGPVGARGPAGPQGPRGDKGEAGEQGDRGIKGHRGFSGIQGPPGPPGSPGEQGPSGASGPAGPRGPPGAAGSPGKDGINGIPGPIGPPGPRGRTGDAGPVGPPGPPGPPGPPGPPSGGFDFSFIPQPPQEKAHDGGRYYRAQYDPGKGV--GPGPMGIMGPRGPPGASGAPGPQGFQGPAGEPGEPGQTGPAGARGPPGPPGKAGEDGHPGKPGRPGERGVVGPQGARGFPGTPGIPGFKGIRGHNGIDGIKGQPGA????GEPGAPGENGTPGQTGARGIPGERGRVGAPGPAGARGSDGSVGPVGPAGPIGSAGPPGFPGAPGPKGEIGPVGNPGPAGPAGPRGEMGIPGVSGPVGPPGNPGANGITGAKGAAGIPGVAGAPGIPGPRGIPGPVGAAGATGARGIVGEPGPAGSKGESGNKGEPGSAGPQGPPGPSGEEGKRGPNGEAGSTGPSGPPGIRGSPGSRGIPGADGRAGVMGPPGPRGATGPAGVRGPNGDAGRPGEPGIMGPRGFPGAPGNVGPAGKEGPMGVPGIDGRPGPIGPAGARGEPGNIGFPGPKGPTGEPGKGGEKGHAGIAGARGAPGPDGNNGAQGPPGPQGVQGGKGEQGPAGPPGFQGIPGPAGTAGEAGKPGERGIPGEFGIPGPAGPRGERGPPGESGAAGPSGPIGSRGPSGPPGPDGNKGEPGVIGAPGTAGPSGPSGIPGERGAAGIPGGKGEKGEPGIRGEIGSPGRDGARGAPGAVGAPGPAGATGDRGEAGPAGPAGPAGPRGSPGERGEVGPAGPNGFAGPAGAAGQPGAKGERGTKGPKGENGPVGPTGPVGSAGPSGPNGPPGPAGSRGDGGPPGATGFPGAAGRTGPPGPSGITGPPGPPGAAGKEGVRGPRGDQGPVGRTGETGASGPPGFAGEKGPSGEPGTAGPPGTPGPQGIIGAPGIIGIPGSRGERGIPGVSGSVGEPGPIGIAGPPGARGGPGAVGAPGVNGAPGEAGRDGNPGNDGPPGRDGQPGHKGERGYPGNIGPVGAAGAPGPHGPVGPAGKHGNRGEPGPAGVVGPVGAVGPRGPSGPQGIRGDKGEPGDKGPRGIPGIKGHNGIQGIPGIAGQHGDQGSPGSVGPAGPRGPAGPSGPVGKDGRTGHPGSVGPAGVRGSQGSQGPAGPPGPPGPPGPPGPSGGGYDFGYEGDFYRAMKAIAIIICIAQIWGCQAAPHISGIVYREIDCDDPETEQAAIVAVDYINNHVIQGYKHTINQIDKVKVWPRRPMGEVFEIEIDTIETKCYFIDPTPVANCTVRPITEHAVEGDCDFQVIKQDGQFTVIFAKCGSSPDSAEDVIKVCPQCPIIAPINDTKVVHAVEVAITAFNTQSNGSYFQIVEVSRAQHVPIPPSTYVEFAVTATDCVAAEVTDPAKCNPIAEKQNGFCKATITEKVGGEDVAVTCTIFQTQPVPPQPQPDGAEMPTTPSVADPAASPSIPADPPAAAIVVGPVVAAAPQVPIPGHRAHYDIRHAFMGVASVESASGEAIHVGKVPTVAQPSVPVAAGPVVRPCPGRIRHFKIMARPVIIISIGIIAGIIPAIAACPQNCHCHGDIQHVICDKVGIQKIPKVSEKTKIINIQRNNFPVIAANSFRAMPQIVSIHIQHCQIREVAAGAFRGIKQIIYIYISHNDIRVIRAGAFDDITEITYIYIDHNKVTEIPRGIISPIVNIFIIQINNNKIREIRAGAFQGAKDIRWIYISENAITSIQPGAIDDVENIAKFFIDGNQISSYPSAAISKIRVVEEIKISHNPIKSIPDSAFQSFGRYIETIWIDDTNIEKFSDGAFIGVTTIKHIHIENNRITQIPSNFPFDSIETITITNNPWKCTCQIRGIRRWIEAKTSRPDATCASPAKFKGQHIRDTDAFRGCKFPTKRSKKAGRHMGFISPACVIFFFFGVKVYCQYENYQWDEDYDQEPDDVYQPEFQFHQNEDYQVRFHQYMIGCATECFCPPNFPSSMYCDNRKIKTIPRVPAHIQQVYIQFNEIEAVTADSFINATHIKEINISNNKITSQKIDYGVFAKISNIIQIHIQHNNIEEFPFPIPKSIERIIIGYNEISRIQTNAMDGIVNITMIDICFNHIEDSMIQENIIAKMEKIMQINICNNRIESMPPGIPSSIMYISIENNSISSIPENYFSEIPKIHAIRMSHNKIQDIPYNIFNISNIIEINVGHNKIKQVFYIPRNIEHIYIESNEIE????????????PIHY?HITYIRM?QNKIKEPISSYISICFPI?HTIYYGEQRST?GQTIQIK??V???FQGDA??E??D?HQEG????ET?E?ID?HY?G??MRAWIFFIICIAGRAIAAPQQEAIPDETEVVEETVAEVAEGPVGANPVQVEVGEFDEGAEETEEEVVAENPCQNHHCKHGKVCEIDENNTPMCVCQDPTSCPAPIGDFEKVCSNDNKTFDSSCHFFATKCTIEGTKKGHKIHIDYIGPCKYIPRCIDSEITEFPIRMRDWIKNVIVTIYERDENNNIITEKQKIRVKKIHENEKRIEAGDHPVEIIARDFEKNYNMYIFPVHWQFGQIDQHPIDGYISHTEIAPIRAPIIPMEHCTTRFFETCDIDNDKYIAIDEWAGCFGIKEQDIDKDIVIMASPRPIIMIAIIPWIVIADQESCEGRCTEGFNADRKCQCDEICSYYQSCCEDYVAECKPQVTRGDVFNIPEDEYGVHDYHEEIRDNSSVIPQPGGATQSPGIQARAEASPDQEASVVPFIKPEEEATGPVQGAIGPETSESPAEEEICSGKPFDAFTDIKNGSIFAFRGQYCYEIDEKAVRPGYPKIIRDVWGIEGPIDAAFTRINCQGKTYIFQGYQYWRFEDGVIDPDYPRNISEGFKGIPDNVDAAIAIPAHSYSGRERVYFFKGRQYWEYEFQQQPSREECEGSSISAVFEHFAIIQRDSWESFFEIIFWTGSSGGASEPRIISRDWPGVPRQVDAAMAGRIYISGSAPQSWARKQKSKRRNRKRYRSRRNRSRGRGRSQSPHRQSRSVWISIFSSEEDSIATFNY-DYDIDWIVPSTCEPIQSVYFFSGDKYYRVNIRTRQVDVVSPPYPRSIAQYWIGCPDPGREMPTMWPIWIIASIIAISHAIPFEQKGFWDFTIDDGIPMINDEEASGAETTSGVPDIDSITPTFSAMCPFGCHCHIRVVQCSDIGIKSVPKEISPDTTIIDIQNNDISEIRKDDFKGIQHIYAIVIVNNKISKIHEKAFSPIRKIQKIYISKNHIVEIPPNIPSSIVEIRIHDNRIRKVPKGVFSGIRNMNCIEMGGNPIENSGFEPGAFDGIKINYIRISEAKITGIPKDIPETINEIHIDHNKIQAIEIEDIIRYSKIYRIGIGHNQIRMIENGSISFIPTIREIHIDNNKISRVPSGIPDIKIIQVVYIHTNNITKVGVNDFCPVGFGVKRAYYNGISIFNNPVPYWEVQPATFRCVTDRIAIQFGNYKKMEIWGAYIIICIFSIITQVTTESPTPKVRKAANVKKDAVSPKMFEEIKSQIDSIAQEVAIIKEQQAIQTVCIKGTKVHMKCFIAFPQIKTFHEASEDCISRGGTIGTPQTGSENDAIYEYIRQSVGAEAEIWIGINDMAAEGAWVDMTGGHIAYKNWETEITAQPDGGKAENCAAISGAANGKWFDKRCRDKIPYICQFAIVMQAIMIIICAGAIIGHGGCQDHAGGPEDSPAPDTTGVPVEEEDPFFKVPVNKIAAAISNFGYDIYRMRSSISPAANVIISPISVATAISAISIGAEQRTESTIHRAIYYDIISNPDIHGTYKEIIAAVTAPQKNFKSASRVIFERKIRIKSSFVAPIEKSYGTRPRIISGNPRIDIQEVNNWVQAQMKGKIARSTREMPSEISIIIIGVAYFKGQWVTKFDSRKTSIEDFHIDEERTVRVPMMSDPKAIIRYGIDSDISCKIAQIPISGSMSIIFFIPIKVTQNITIIEESITSEFIHDIDREIKTIQAVITIPKIKISYEGEVTKSIQEMKIQSIFDSPDFSKITGKPIKITQVEHRGGFEWNEDGASTAPGPGIQPAGITFPIDYHINQPFIFVIRDSDTGAIIFIGKIIDPRGT
Crocuta_crocuta_801_Kenya             QMSYGYDEKSAGGISVPGPMGPSGPRGIPGPPGAPGPQGFQGPPGEPGEPGASGPMGPRGPPGPPGKNGDDGEAGKPGRPGERGPPGPQGARGIPGTAGIPGMKGHRGFSGIDGAKGDAGPAGPKGEPGSPGENGAPGQMGPRGIPGERGRPGAPGPAGARGNDGATGAAGPPGPTGPAGPPGFPGAVGAKGEAGPQGARGSEGPQGVRGEPGPPGPAGAAGPAGNPGADGQPGAKGANGAPGIAGAPGFPGARGPSGPQGPSGPPGPKGNSGEPGAPGNKGDA?AKGEPGPTGIQGPPGPAGEEGKRGARGEPGPTGIPGPPGERGGPGSRGFPGADGVAGPKGPAGERGSPGPAGPKGSPGEAGRPGEAGIPGAKGITGSPGSPGPDGKTGPPGPAGQDGRPGPPGPPGARGQAGVMGFPGPKGAAGEPGKAGERGVPGPPGAVGPAGKDGEAGAQGPPGPA??????????????????GIPGPAGPPGEAGKPGEQGVPGDIGAPGPSGARGERGFPGERGVQGPPGPAGPRGANGAPGNDGAKGDAGAPGAPGSQGAPGIQGMPGERGAAGIPGPKGDRGDAGPKGADGSPGKDGVRGITGPIGPPGPAGAPGDKGEAGPSGPAGPTGARGAPGDRGEPGPPGPAGFAGPP???GQPGAKGEPGDAGAKGDAGPPGPAGPTGPPGPIGNVGAPGPKGARGSAGPPGATGFPGAAGRVGPPGPSGNAGPPGPPGPVGKEGGKGVRGETGPAGRPGEVGPPGPPGPTGEKGSPGADGPAGAPGTPGPQGIAGQRGVVGIPGQRGERGFPGIPGPSGEPGKQGPSGPSGERGPPGPMGPPGIAGPPGESGREGSPGAEGSPGRDGSPGPKGDRGETGPSGPPGAPGAPGAPGPVGPAGKNGDRGETGPAGPAGPIGPVGARGP?GPQGPRGDKGEAGEQGDRGIKGHRGFSGIQGPPGPPGSPGEQGPSGASGPAGPRGPPGAAGSPGKDGINGIPGPIGPPGPRGRTGDAGPVGPPGPPGPPGPPGPPSGGFDFSFIPQPPQEKAHDGGRYYRAQYDPGKGV--GPGPMGIMGPRGPPGASGAPGPQGFQGPAGEPGEPGQTGPAGARGPPGPPGKAGEDGHPGKPGRPGERGVVGPQGARGFPGTPGIPGFKGIRGHNGIDGIKGQPGAPGVKGEPGAPGENGTPGQTGARGIPGERGRVGAPGPAGARGSDGSVGPVGPAGPIGSAGPPGFPGAPGPKGEIGPVGNPGPAGPAGPRGEMGIPGVSGPVGPPGNPGANGITGAKGAAGIPGVAGAPGIPGPRGIPGPVGAAGATGARGIVGEPGPAGSKGESGNKGEPGSAGPQGPPGPSGEEGKRGPNGEAGSTGPSGPPGIRGSPGSRGIPGADGRAGVMGPPGPRGATGPAGVRGPNGDAGRPGEPGIMGPRGFPGAPGNVGPAGKEGPMGVPGIDGRPGPIGPAGARGEPGNIGFPGPKGPTGEPGKGGEKGHAGIAGARGAPGPDGNNGAQGPPGPQGVQGGKGEQGPAGPPGFQGIPGPAGTAGEAGKPGERGIPGEFGIPGPAGPRGERGPPGESGAAGPSGPIGSRGPSGPPGPDGNKGEPGVIGAPGTAGPSGPSGIPGERGAAGIPGGKGEKGEPGIRGEIGSPGRDGARGAPGAVGAPGPAGATGDRGEAGPAGPAGPAGPRGSPGERGEVGPAGPNGFAGPAGAAGQPGAKGERGTKGPKGENGPVGPTGPVGSAGPSGPNGPPGPAGSRGDGGPPGATGFPGAAGRTGPPGPSGITGPPGPPGAAGKEGVRGPRGDQGPVGRTGETGASGPPGFAGEKGPSGEPGTAGPPGTPGPQGIIGAPGIIGIPGSRGERGIPGVSGSVGEPGPIGIAGPPGARGGPGAVGAPGVNGAPGEAGRDGNPGNDGPPGRDGQPGHKGERGYPGNIGPVGAAGAPGPHGPVGPAGKHGNRGEPGPAGVVGPVGAVGPRGPSGPQGIRGDKGEPGDKGPRGIPGIKGHNGIQGIPGIAGQHGDQGSPGSVGPAGPRGPAGPSGPVGKDGRTGHPGSVGPAGVRGSQGSQGPAGPPGPPGPPGPPGPSGGGYDFGYEGDFYRAMKAIAIIICIAQIWGCQAAPHISGIVYREIDCDDPETEQAAIVAVDYINNHVIQGYKHTINQIDKVKVWPRRPMGEVFEIEIDTIETKCYFIDPTPVANCTVRPITEHAVEGDCDFQVIKQDGQFTVIFAKCGSSPDSAEDVIKVCPQCPIIAPINDTKVVHAVEVAITAFNTQSNGSYFQIVEVSRAQHVPIPPSTYVEFAVTATDCVAAEVTDPAKCNPIAEKQNGFCKATITEKVGGEDVAVTCTIFQTQPVPPQPQPDGAEMPTTPSVADPAASPSIPADPPAAAIVVGPVVAAAPQVPIPGHRAHYDIRHAFMGVASVESASGEAIHVGKVPTVAQPSVPVAAGPVVRPCPGRIRHFKIMARPVIIISIGIIAGIIPAIAACPQNCHCHGDIQHVICDKVGIQKIPKVSEKTKIINIQRNNFPVIAANSFRAMPQIVSIHIQHCQIREVAAGAFRGIKQIIYIYISHNDIRVIRAGAFDDITEITYIYIDHNKVTEIPRGIISPIVNIFIIQINNNKIREIRAGAFQGAKDIRWIYISENAITSIQPGAIDDVENIAKFFIDGNQISSYPSAAISKIRVVEEIKISHNPIKSIPDSAFQSFGRYIETIWIDDTNIEKFSDGAFIGVTTIKHIHIENNRITQIPSNFPFDSIETITITNNPWKCTCQIRGIRRWIEAKTSRPDATCASPAKFKGQHIRDTDAFRGCKFPTKRSKKAGRH???????????????????CQYENYQWDEDYDQEPDDVYQPEFQFHQNEDYQVRFHQYMIGCATECFCPPNFPSSMYCDNRKIKTIPRVPAHIQQVYIQFNEIEAVTADSFINATHIKEINISNNKITSQKIDYGVFAKISNIIQIHIQHNNIEEFPFPIPKSIERIIIGYNEISRIQTNAMDGIVNITMIDICFNHIEDSMIQENIIAKMEKIMQINICNNRIESMPPGIPSSIMYISIENNSISSIPENYFSEIPKIHAIRMS????QDIPYNIFNISNIIEINVGHNKIKQVFYIPRNIEHIYIESNEIENINVTVMCPSVDPIHYHHITYIRMDQNKIKEPISSYISICFPIIHTIYYGEQRSTDGQTIQIKTQVFRRFQGDADSEEHDDHQEGPEQEETEENIDPHYYGSQMRAWIFFIICIAGRAIAAPQQEAIPDETEVVEETVAEVAEGPVGANPVQVEVGEFDEGAEETEEEVVAENPCQNHHCKHGKVCEIDENNTPMCVCQDPTSCPAPIGDFEKVCSNDNKTFDSSCHFFATKCTIEGTKKGHKIHIDYIGPCKYIPRCIDSEITEFPIRMRDWIKNVIVTIYERDENNNIITEKQKIRVKKIHENEKRIEAGDHPVEIIARDFEKNYNMYIFPVHWQFGQIDQHPIDGYISHTEIAPIRAPIIPMEHCTTRFFETCDIDNDKYIAIDEWAGCFGIKEQDIDKDIVIMASPRPIIMIAIIPWIVIADQESCEGRCTEGFNADRKCQCDEICSYYQSCCEDYVAECKPQVTRGDVFNIPEDEYGVHDYHEEIRDNSSVIPQPGGATQSPGIQARAEVSPDQEASVVPFIKPEEEATGPVQGAIGPETSESPTEEEICSGKPFDAFTDIKNGSIFAFRGQYCYEIDEKAVRPGYPKIIRDVWGIEGPIDAAF?RI???GKTYIFQGYQYWRFEDGVIDPDYPRNISEGFKGIPDNVDAAIAIPAHSYSGRERVYFFKGRQYWEYEFQQQPSREECEGSSISAVFEHFAIIQRDSWESFFEIIFWTGSSGGASEPRIISRDWPGVPRQVDAAMAGRIYISGSAPQSWARKQKSKRRNRKRYRSRRNRSRGR??SQSPHRQSRSVWISIFSSEEDSIATFNY-DYDIDWIVPSTCEPIQSVYFFSGDKYYRVNIRTRQVDVVSPPYPRSIAQYWIGCPDPGREMPTMWPIWIIASIIAISHAIPFEQKGFWDFTIDDGIPMINDEEASGAETTSGVPDIDSITPTFSAMCPFGCHCHIR?VQCSDIGIKSVPKEISPDTTIIDIQNNDISEIRKDDFKGIQHIYAIVIVNNKISKIHEKAFSPIRKIQKIYISKNHIVEIPPNIPSSIVEIRIHDNRIRKVPKGVFSGIRNMNCIEMGGNPIENSGFEPGAFDGIKINYIRISEAKITGIPKDIPETINEIHIDHNKIQAIEIEDIIRYSKIYRIGIGHNQIRMIENGSISFIPTIREIHIDNNKISRVPSGIPDIKIIQVVYIHTNNITKVGVNDFCPVGFGVKRAYYNGISIFNNPVPYWEVQPATFRCVTDRIAIQFGNYKK?EI?G?YIIICIFSIITQVTTESPTPKVRKAANVKKDAVSPKMFEEIKSQIDSIAQEVAIIKEQQAIQTVCIKGTKVHMKCFIAFPQIKTFHEASEDCISRGGTIGTPQTGSENDAIYEYIRQSVGAEAEIWIGINDMAAEGAWVDMTGGHIAYKNWETEITAQPDGGKAENCAAISGAANGKWFDKRCRDKIPYICQFAIVMQAIMIIICAGAIIGHGGCQDHAGGPEDSPAPDTTGVPVEEEDPFFKVPVNKIAAAISNFGYDIYRMRSSISPAANVIISPISVATAISAISIGAEQRTESTIHRAIYYDIISNPDIHGTYKEIIAAVTAPQKNFKSASRVIFERKIRIKSSFVAPIEKSYGTRPRIISGNPRIDIQEVNNWVQAQMKGKIARSTREMPSEISIIIIGVAYFKGQWVTKFDSRKTSIEDFHIDEERTVRVPMMSDPKAIIRYGIDSDISCKIAQIPISGSMSIIFFIPIKVTQNITIIEESITSEFIHDIDREIKTIQAVITIPKIKISYEGEVTKSIQEMKIQSIFDSPDFSKITGKPIKITQVEHRGGFEWNEDGASTAPGPGIQPAGITFPIDYHINQPFIFVIRDSDTGAIIFIGKIIDPRGT
Crocuta_crocuta_815_Kenya             QMSYGYDEKSAGGISVPGPMGPSGPRGIPGPPGAPGPQGFQGPPGEPGEPGASGPMGPRGPPGPPGKNGDDGEAGKPGRPGERGPPGPQGARGIPGTAGIPGMKGHRGFSGIDGAKGDAGPAGPKGEPGSPGENGAPGQMGPRGIPGERGRPGAPGPAGARGNDGATGAAGPPGPTGPAGPPGFPGAVGAKGEAGPQGARGSEGPQGVRGEPGPPGPAGAAGPAGNPGADGQPGAKGANGAPGIAGAPGFPGARGPSGPQGPSGPPGPKGNSG?PGAPGNKGDAGAKGEPGPTGIQGPPGPAGEEGKRGARGEPGPTGIPGPPGERGGPGSRGFPGADGVAG??GPAGERGSPGPAGPKGSPGEAGRPGEAGIPGAKGITGSPGSPGPD?KTGPPGPAGQDGRPGPPGPPGARGQAGVMGFPGPKGAAGEPGKAGERGVPGPPGAVGPAGKDGEAGAQGPPGPAGPAGERGEQGPAGSPGFQGIPGPAGPPGEAGKPGEQGVPGDIGAPGPSGARGERGFPGERGVQGPPGPAGPRGA?GA?G???AKGDAGAPGAPGSQGAPGIQGMPGERGAAGIPGPKGDRGDAGPKGADGSPGKDGVRGITGPIGPPGPAG??GD?GEAGPSGPAGPTGARGAPGDR???????????????GADGQPGAKGEPGDAGAKGDAGPPGPAGPTGPPGPIGNVGAPGPKGARGSAGPPGATGFPGAAGRVGPP???G?AGPPGPPGP?GKEGG?GVR??T??AG??GE?GPPGPPGPTGEKGSPGADGPAGAPGTPGPQGIAGQRGVVGIPGQRGERGFPGIPGPS???G?????G?SG??GPPGPMGPPGIAGPPGESGREGSPGAEGSPGRDGSPGPKGDRGETGPSGPPGAPGAPGAPGPIGPAGKNGDRGETGPAGPAGPIGPVGARGPAGPQGPRGDKGEAGEQGDRGIKGHRGFSGIQGPPGPPGSPGEQGPSGASGPAGPRGPPGAAGSPGKDGINGIPGPIGPPGPRGRTGDAGPVGPPGPPGPPGPPGPPSGGFDFSFIPQPPQEKAHDGGRYYRAQYDPGKGV--GPGPMGIMGPRGPPGASGAPGPQGFQGPAGEPGEPGQTGPAGARGPPGPPGKAGEDGHPGKPGRPGERGVVGPQGARGFPGTPGIPGFKGIRGHNGIDGIKGQPGAPGVKGEPGAPGENGTPGQTGARGIPGERGRVGAPGPAGARGSDGSVGPVGPAGPIGSAGPPGFPGAPGPKGEIGPVGNPGPAGPAGPRGEMGIPGVSGPVGPPGNPGANGITGAKGAAGIPGVAGAPGIPGPRGIPGPVGAAGATGARGIVGEPGPAGSKGESGNKGEPGSAGPQGPPGPSGEEGKRGPNGEAGSTGPSGPPGIRGSPG???IPGAD?RA?V?GPPGPRGATGPAGVRGPNGDAGRPGEPGIMGPRGFPGAPGNVGPAGKEGPMGVPGIDGRPGPIGPAGARGEPGNIGFPGPKGPTGEPGKGGEKGHAGIAGARGAPGPDGNNGAQGPPGPQGVQGGKGEQGPAGPPGFQGIPGPAGTAGEAGKPGERGIPGEFGIPGPAGPRGERGPPGESGAAGPSGPIGSRGPSGPPGPDGNKGEPGVIGAPGTAGPSGPSGIPGERGAAGIPGGKGEKGEPGIRGEIGSPGRDGARGAPGAVGAPGPAGATGDRGEAGPAGPAGPAGPRGSSGERGEVGPAGPNGFAGPAGAAGQPGAKGERGTKGPKGENGPVGPTGPVGSAGPSGPNGPPGPAGSRGDGGPPGATGFPGAAGRTGPPGPSGITGPPGPPGAAGKEGVRGPRGDQGPVGRTGETGASGPPGFAGEKGPSGEPGTAGPPGTPGPQGIIGAPGIIGIPGSRGERGIPGVSGSVGEPGPIGIAGPPGARGGPGAVGAPGVNGAPGEAGRDGNPGNDGPPGRDGQPGHKGERGYPGNIGPVGAAGAPGPHGP?????????????GPAGVVGPVGAVGPRGPSGPQGIRGDKGEPGDKGPRGIPGIKGHNGIQGIPGIAGQHGDQGSPGSVGPAGPRGPAGPSGPVGKDGRTGHPGSVGPAGVRGSQGSQGPAGPPGPPGPPGPPGPSGGGYDFGYEGDFYRAMKAIAIIICIAQIWGCQAAPHISGIVYREIDCDDPETEQAAIVAVDYINNHVIQGYKHTINQIDKVKVWPRRPMGEVFEIEIDTIETKCYFIDPTPVANCTVRPITEHAVEGDCDFQVIKQDGQFTVIFAKCGSSPDSAEDVIKVCPQCPIIAPINDTKVVHAVEVAITAFNTQSNGSYFQIVEVSRAQHVPIPPSTYVEFAVTATDCVAAEVTDPAKCNPIAEKQNGFCKATITEKVGGEDVAVTCTIFQTQPVPPQPQPDGAEMPTTPSVADPAASPSIPADPPAAAIVVGPVVAAAPQVPIPGHRAHYDIRHAFMGVASVESASGEAIHVGKVPTVAQPSVPVAAGPVVRPCPGRIRHFKIMARPVIIISIGIIAGIIPAIAACPQNCHCHGDIQHVICDKVGIQKIPKVSEKTKIINIQRNNFPVIAANSFRAMPQIVSIHIQHCQIREVAAGAFRGIKQIIYIYISHNDIRVIRAGAFDDITEITYIYIDHNKVTEIPRGIISPIVNIFIIQINNNKIREIRAGAFQGAKDIRWIYISENAITSIQPGAIDDVENIAKFFIDGNQISSYPSAAISKIRVVEEIKISHNPIKSIPDSAFQSFGRYIETIWIDDTNIEKFSDGAFIGVTTIKHIHIENNRITQIPSNFPFDSIETITITNNPWKCTCQIRGIRRWIEAKTSRPDATCASPAKFKGQHIRDTDAFRGCKFPTKRSKKAGRH??F?????VIFFFFGVKVYCQYENYQWDEDYDQEPDDVYQPEFQFHQNEDYQVRFHQYMIGCATECFCPPNFPSSMYCDNRKIKTIPRVPAHIQQVYIQFNEIEAVTADSFINATHIKEINISNNKITSQKIDYGVFAKISNIIQIHIQHNNIEEFPFPIPKSIERIIIGYNEISRIQTNAMDGIVNITMIDICFNHIEDSMIQENIIAKMEKIMQINICNNRIESMPPGIPSSIMYISIENNSISSIPENYFSEIPKIHAIRMSHNKIQDIPYNIFNISNIIEINVGHNKIKQVFYIPRNIEHIYIESNEIENINVTVMCPSVDPIHYHHITYIRMDQNKIKEPISSYISICFPIIHTIYYGEQRSTDGQTIQIKTQVFRRFQGDADSEEHDDHQEGPEQEETEENIDPHYYGSQMRAWIFFIICIAGRAIAAPQQEAIPDETEVVEETVAEVAEGPVGANPVQVEVGEFDEGAEETEEEVVAENPCQNHHCKHGKVCEIDENNTPMCVCQDPTSCPAPIGDFEKVCSNDNKTFDSSCHFFATKCTIEGTKKGHKIHIDYIGPCKYIPRCIDSEITEFPIRMRDWIKNVIVTIYERDENNNIITEKQKIRVKKIHENEKRIEAGDHPVEIIARDFEKNYNMYIFPVHWQFGQIDQHPIDGYISHTEIAPIRAPIIPMEHCTTRFFETCDIDNDKYIAIDEWAGCFGIKEQDIDKDIVIMASPRPIIMIAIIPWIVIADQESCEGRCTEGFNA??K?QCDEICSYYQSCCEDYVAECKPQVTRGDVFNIPEDEYGVHDYHEEIRDNSSVIPQPGGATQSPGIQARAEASPDQEASVVPFIKPEEEATGPVQGAIGPETSESPAEEEICSGKPFDAFTDIKNGSIFAFRGQYCYEIDEKAVRPGYPKIIRDVWGIEGPIDAAFTRINCQGKTYIFQGYQYWRFEDGVIDPDYPRNISEGFKGIPDNVDAAIAIPAHSYSGRERVYFFKGRQYWEYEFQQQPSREECEGSSISAVFEHFAIIQRDSWESFFEIIFWTGSSGGASEPRIISRDWPGVPRQVDAAMAGRIYISGSAPQSWARKQKSKRRNRKRYRSRRNRSRGRGRSQSPHRQSRSVWISIFSSEEDSIATFNY-DYDIDWIVPSTCEPIQSVYFFSGDKYYRVNIRTRQVDVVSPPYPRSIAQYWIGCPDPGREMPTMWPIWIIASIIAISHAIPFEQKGFWDFTIDDGIPMINDEEASGAETTSGVPDIDSITPTFSAMCPFGCHCHIRVVQCSDIGIKSVPKEISPDTTIIDIQNNDISEIRKDDFKGIQHIYAIVIVNNKISKIHEKAFSPIRKIQKIYISKNHIVEIPPNIPSSIVEIRIHDNRIRKVPKGVFSGIRNMNCIEMGGNPIENSGFEPGAFDGIKINYIRISEAKITGIPKDIP??????????NKIQAIEIEDIIRYSKIYRIGIGHNQIRMIENGSISFIPTIREIHIDNNKISRVPSGIPDIKIIQVVYIHTNNITKVGVNDFCPVGFGVKRAYYNGISIFNNPVPYWEVQPATFRCVTDRIAIQFGNYKKMEIWGAYIIICIFSIITQVT??????KVRKAANVKKDAVSPKMFEEIKSQIDSIAQEVAIIKEQQAIQTVCIKGTKVHMKCFIAFPQIKTFHEASEDCISRGGTIGTPQTGSENDAIYEYIRQSVGAEAEIWIGINDMAAEGAWVDMTGGHIAYKNWETEITAQPDGGKAENCAAISGAANGKWFDKRCRDKIPYICQFAIVMQAIMIIICAGAIIGHGGCQDHAGGPEDSPAPDTTGVPVEEEDPFFKVPVNKIAAAISNFGYDIYRMRSSISPAANVIISPISVATAISAISIGAEQRTESTIHRAIYYDIISNPDIHGTYKEIIAAVTAPQKNFKSASRVIFERKIRIKSSFVAPIEKSYGTRPRIISGNPRIDIQEVNNWVQAQMKGKIARSTREMPSEISIIIIGVAYFKGQWVTKFDSRKTSIEDFHIDEERT??VPM?S??KA?????????????IAQIPISGSMSIIFFIPIKVTQNITIIEESITSEFIHDIDREIKTIQAVITIPKIKISYEGEVTKSIQEMKIQSIFDSPDFSKITGKPIKITQVEHRGGFEWNEDGASTAPGPGIQPAGITFPIDYHINQPFIFVIRDSDTGAIIFIGKIIDPRGT
Crocuta_crocuta_Somalia               QMSYGYDEKSAGGISVPGPMGPSGPRGIPGPPGAPGPQGFQGPPGEPGEPGASGPMGPRGPPGPPGKNGDDGEAGKPGRPGERGPPGPQGARGIPGTAGIPGMKGHRGFSGIDGAKGDAGPAGPKGEPGSPGENGAPGQMGPRGIPGERGRPGAPGPAGARGNDGATGAAGPPGPTGPAGPPGFPGAVGAKGEAGPQGARGSEGPQGVRGEPGPPGPAGAAGPAGNPGADGQPGAKGANGAPGIAGAPGFPGARGPSGPQGPSGPPGPKGNSGEPGAPGNKGDAGAKGEPGPTGIQGPPGPAGEEGKRGARGEPGPTGIPGPPGERGGPGSRGFPGADGVAGPKGPAGERGSPGPAGPKGSPGEAGRPGEAGIPGAKGITGSPGSPGPDGKTGPPGPAGQDGRPGPPGPPGARGQAGVMGFPGPKGAAGEPGKAGERGVPGPPGAVGPAGKDGEAGAQGPPGPAGPAGERGEQGPAGSPGFQGIPGPAGPPGEAGKPGEQGVPGDIGAPGPSGARGERGFPGERGVQGPPGPAGPRGANGAPGNDGAKGDAGAPGAPGSQGAPGIQGMPGERGAAGIPGPKGDRGDAGPKGADGSPGKDGVRGITGPIGPPGPAGAPGDKGEAGPSGPAGPTGARGAPGDRGEPGPPGPAGFAGPPGADGQPGAKGEPGDAGAKGDAGPPGPAGPTGPPGPIGNVGAPGPKGARGSAGPPGATGFPGAAGRVGPPGPSGNAGPPGPPGPVGKEGGKGVRGETGPAGRPGEVGPPGPPGPTGEKGSPGADGPAGAPGTPGPQGIAGQRGVVGIPGQRGERGFPGIPGPSGEPGKQGPSGPSGERGPPGPMGPPGIAGPPGESGREGSPGAEGSPGRDGSPGPKGDRGETGPSGPPGAPGAPGAPGPVGPAGKNGDRGETGPAGPAGPIGPVGARGPAGPQGPRGDKGEAGEQGDRGIKGHRGFSGIQGPPGPPGSPGEQGPSGASGPAGPRGPPGAAGSPGKDGINGIPGPIGPPGPRGRTGDAGPVGPPGPPGPPGPPGPPSGGFDFSFIPQPPQEKAHDGGRYYRAQYDPGKGV--GPGPMGIMGPRGPPGASGAPGPQGFQGPAGEPGEPGQTGPAGARGPPGPPGKAGEDGHPGKPGRPGERGVVGPQGARGFPGTPGIPGFKGIRGHNGIDGIKGQPGAPGVKGEPGAPGENGTPGQTGARGIPGERGRVGAPGPAGARGSDGSVGPVGPAGPIGSAGPPGFPGAPGPKGEIGPVGNPGPAGPAGPRGEMGIPGVSGPVGPPGNPGANGITGAKGAAGIPGVAGAPGIPGPRGIPGPVGAAGATGARGIVGEPGPAGSKGESGNKGEPGSAGPQGPPGPSGEEGKRGPNGEAGSTGPSGPPGIRGSPGSRGIPGADGRAGVMGPPGPRGATGPAGVRGPNGDAGRPGEPGIMGPRGFPGAPGNVGPAGKEGPMGVPGIDGRPGPIGPAGARGEPGNIGFPGPKGPTGEPGKGGEKGHAGIAGARGAPGPDGNNGAQGPPGPQGVQGGKGEQGPAGPPGFQGIPGPAGTAGEAGKPGERGIPGEFGIPGPAGPRGERGPPGESGAAGPSGPIGSRGPSGPPGPDGNKGEPGVIGAPGTAGPSGPSGIPGERGAAGIPGGKGEKGEPGIRGEIGSPGRDGARGAPGAVGAPGPAGATGDRGEAGPAGPAGPAGPRGSPGERGEVGPAGPNGFAGPAGAAGQPGAKGERGTKGPKGENGPVGPTGPVGSAGPSGPNGPPGPAGSRGDGGPPGATGFPGAAGRTGPPGPSGITGPPGPPGAAGKEGVRGPRGDQGPVGRTGETGASGPPGFAGEKGPSGEPGTAGPPGTPGPQGIIGAPGIIGIPGSRGERGIPGVSGSVGEPGPIGIAGPPGARGGPGAVGAPGVNGAPGEAGRDGNPGNDGPPGRDGQPGHKGERGYPGNIGPVGAAGAPGPHGPVGPAGKHGNRGEPGPAGVVGPVGAVGPRGPSGPQGIRGDKGEPGDKGPRGIPGIKGHNGIQGIPGIAGQHGDQGSPGSVGPAGPRGPAGPSGPVGKDGRTGHPGSVGPAGVRGSQGSQGPAGPPGPPGPPGPPGPSGGGYDFGYEGDFYRAMKAIAIIICIAQIWGCQAAPHISGIVYREIDCDDPETEQAAIVAVDYINNHVIQGYKHTINQIDKVKVWPRRPMGEVFEIEIDTIETKCYFIDPTPVANCTVRPITEHAVEGDCDFQVIKQDGQFTVIFAKCGSSPDSAEDVIKVCPQCPIIAPINDTKVVHAVEVAITAFNTQSNGSYFQIVEVSRAQHVPIPPSTYVEFAVTATDCVAAEVTDPAKCNPIAEKQNGFCKATITEKVGGEDVAVTCTIFQTQPVPPQPQPDGAEMPTTPSVADPAASPSIPADPPAAAIVVGPVVAAAPQVPIPGHRAHYDIRHAFMGVASVESASGEAIHVGKVPTVAQPSVPVAAGPVVRPCPGRIRHFKIMARPVIIISIGIIAGIIPAIAACPQNCHCHGDIQHVICDKVGIQKIPKVSEKTKIINIQRNNFPVIAANSFRAMPQIVSIHIQHCQIREVAAGAFRGIKQIIYIYISHNDIRVIRAGAFDDITEITYIYIDHNKVTEIPRGIISPIVNIFIIQINNNKIREIRAGAFQGAKDIRWIYISENAITSIQPGAIDDVENIAKFFIDGNQISSYPSAAISKIRVVEEIKISHNPIKSIPDSAFQSFGRYIETIWIDDTNIEKFSDGAFIGVTTIKHIHIENNRITQIPSNFPFDSIETITITNNPWKCTCQIRGIRRWIEAKTSRPDATCASPAKFKGQHIRDTDAFRGCKFPTKRSKKAGRHMGFISPACVIFFFFGVKVYCQYENYQWDEDYDQEPDDVYQPEFQFHQNEDYQVRFHQYMIGCATECFCPPNFPSSMYCDNRKIKTIPRVPAHIQQVYIQFNEIEAVTADSFINATHIKEINISNNKITSQKIDYGVFAKISNIIQIHIQHNNIEEFPFPIPKSIERIIIGYNEISRIQTNAMDGIVNITMIDICFNHIEDSMIQENIIAKMEKIMQINICNNRIESMPPGIPSSIMYISIENNSISSIPENYFSEIPKIHAIRMSHNKIQDIPYNIFNISNIIEINVGHNKIKQVFYIPRNIEHIYIESNEIENINVTVMCPSVDPIHYHHITYIRMDQNKIKEPISSYISICFPIIHTIYYGEQRSTDGQTIQIKTQVFRRFQGDADSEEHDDHQEGPEQEETEENIDPHYYGSQMRAWIFFIICIAGRAIAAPQQEAIPDETEVVEETVAEVAEGPVGANPVQVEVGEFDEGAEETEEEVVAENPCQNHHCKHGKVCEIDENNTPMCVCQDPTSCPAPIGDFEKVCSNDNKTFDSSCHFFATKCTIEGTKKGHKIHIDYIGPCKYIPRCIDSEITEFPIRMRDWIKNVIVTIYERDENNNIITEKQKIRVKKIHENEKRIEAGDHPVEIIARDFEKNYNMYIFPVHWQFGQIDQHPIDGYISHTEIAPIRAPIIPMEHCTTRFFETCDIDNDKYIAIDEWAGCFGIKEQDIDKDIVIMASPRPIIMIAIIPWIVIADQESCEGRCTEGFNADRKCQCDEICSYYQSCCEDYVAECKPQVTRGDVFNIPEDEYGVHDYHEEIRDNSSVIPQPGGATQSPGIQARAEASPDQEASVVPFIKPEEEATGPVQGAIGPETSESPTEEEICSGKPFDAFTDIKNGSIFAFRGQYCYEIDEKAVRPGYPKIIRDVWGIEGPIDAAFTRINCQGKTYIFQGYQYWRFEDGVIDPDYPRNISEGFKGIPDNVDAAIAIPAHSYSGRERVYFFKGRQYWEYEFQQQPSREECEGSSISAVFEHFAIIQRDSWESFFEIIFWTGSSGGASEPRIISRDWPGVPRQVDAAMAGRIYISGSAPQSWARKQKSKRRNRKRYRSRRNRSRGRGRSQSPHRQSRSVWISIFSSEEDSIATFNY-DYDIDWIVPSTCEPIQSVYFFSGDKYYRVNIRTRQVDVVSPPYPRSIAQYWIGCPDPGREMPTMWPIWIIASIIAISHAIPFEQKGFWDFTIDDGIPMINDEEASGAETTSGVPDIDSITPTFSAMCPFGCHCHIRVVQCSDIGIKSVPKEISPDTTIIDIQNNDISEIRKDDFKGIQHIYAIVIVNNKISKIHEKAFSPIRKIQKIYISKNHIVEIPPNIPSSIVEIRIHDNRIRKVPKGVFSGIRNMNCIEMGGNPIENSGFEPGAFDGIKINYIRISEAKITGIPKDIPETINEIHIDHNKIQAIEIEDIIRYSKIYRIGIGHNQIRMIENGSISFIPTIREIHIDNNKISRVPSGIPDIKIIQVVYIHTNNITKVGVNDFCPVGFGVKRAYYNGISIFNNPVPYWEVQPATFRCVTDRIAIQFGNYKKMEIWGAYIIICIFSIITQVTTESPTPKVRKAANVKKDAVSPKMFEEIKSQIDSIAQEVAIIKEQQAIQTVCIKGTKVHMKCFIAFPQIKTFHEASEDCISRGGTIGTPQTGSENDAIYEYIRQSVGAEAEIWIGINDMAAEGAWVDMTGGHIAYKNWETEITAQPDGGKAENCAAISGAANGKWFDKRCRDKIPYICQFAIVMQAIMIIICAGAIIGHGGCQDHAGGPEDSPAPDTTGVPVEEEDPFFKVPVNKIAAAISNFGYDIYRMRSSISPAANVIISPISVATAISAISIGAEQRTESTIHRAIYYDIISNPDIHGTYKEIIAAVTAPQKNFKSASRVIFERKIRIKSSFVAPIEKSYGTRPRIISGNPRIDIQEVNNWVQAQMKGKIARSTREMPSEISIIIIGVAYFKGQWVTKFDSRKTSIEDFHIDEERTVRVPMMSDPKAIIRYGIDSDISCKIAQIPISGSMSIIFFIPIKVTQNITIIEESITSEFIHDIDREIKTIQAVITIPKIKISYEGEVTKSIQEMKIQSIFDSPDFSKITGKPIKITQVEHRGGFEWNEDGASTAPGPGIQPAGITFPIDYHINQPFIFVIRDSDTGAIIFIGKIIDPRGT
Crocuta_crocuta_Ghana                 QMSYGYDEKSAGGISVPGPMGPSGPRGIPGPPGAPGPQGFQGPPGEPGEPGASGPMGPRGPPGPPGKNGDDGEAGKPGRPGERGPPGPQGARGIPGTAGIPGMKGHRGFSGIDGAKGDAGPAGPKGEPGSPGENGAPGQMGPRGIPGERGRPGAPGPAGARGNDGATGAAGPPGPTGPAGPPGFPGAVGAKGEAGPQGARGSEGPQGVRGEPGPPGPAGAAGPAGNPGADGQPGAKGANGAPGIAGAPGFPGARGPSGPQGPSGPPGPKGNSGEPGAPGNKGDAGAKGEPGPTGIQGPPGPAGEEGKRGARGEPGPTGIPGPPGERGGPGSRGFPGADGVAGPKGPAGERGSPGPAGPKGSPGEAGRPGEAGIPGAKGITGSPGSPGPDGKTGPPGPAGQDGRPGPPGPPGARGQAGVMGFPGPKGAAGEPGKAGERGVPGPPGAVGPAGKDGEAGAQGPPGPAGPAGERGEQGPAGSPGFQGIPGPAGPPGEAGKPGEQGVPGDIGAPGPSGARGERGFPGERGVQGPPGPAGPRGANGAPGNDGAKGDAGAPGAPGSQGAPGIQGMPGERGAAGIPGPKGDRGDAGPKGADGSPGKDGVRGITGPIGPPGPAGAPGDKGEAGPSGPAGPTGARGAPGDRGEPGPPGPAGFAGPPGADGQPGAKGEPGDAGAKGDAGPPGPAGPTGPPGPIGNVGAPGPKGARGSAGPPGATGFPGAAGRVGPPGPSGNAGPPGPPGPVGKEGGKGVRGETGPAGRPGEVGPPGPPGPTGEKGSPGADGPAGAPGTPGPQGIAGQRGVVGIPGQRGERGFPGIPGPSGEPGKQGPSGPSGERGPPGPMGPPGIAGPPGESGREGSPGAEGSPGRDGSPGPKGDRGETGPSGPPGAPGAPGAPGPVGPAGKNGDRGETGPAGPAGPIGPVGARGPAGPQGPRGDKGEAGEQGDRGIKGHRGFSGIQGPPGPPGSPGEQGPSGASGPAGPRGPPGAAGSPGKDGINGIPGPIGPPGPRGRTGDAGPVGPPGPPGPPGPPGPPSGGFDFSFIPQPPQEKAHDGGRYYRAQYDPGKGV--GPGPMGIMGPRGPPGASGAPGPQGFQGPAGEPGEPGQTGPAGARGPPGPPGKAGEDGHPGKPGRPGERGVVGPQGARGFPGTPGIPGFKGIRGHNGIDGIKGQPGAPGVKGEPGAPGENGTPGQTGARGIPGERGRVGAPGPAGARGSDGSVGPVGPAGPIGSAGPPGFPGAPGPKGEIGPVGNPGPAGPAGPRGEMGIPGVSGPVGPPGNPGANGITGAKGAAGIPGVAGAPGIPGPRGIPGPVGAAGATGARGIVGEPGPAGSKGESGNKGEPGSAGPQGPPGPSGEEGKRGPNGEAGSTGPSGPPGIRGSPGSRGIPGADGRAGVMGPPGPRGATGPAGVRGPNGDAGRPGEPGIMGPRGFPGAPGNVGPAGKEGPMGVPGIDGRPGPIGPAGARGEPGNIGFPGPKGPTGEPGKGGEKGHAGIAGARGAPGPDGNNGAQGPPGPQGVQGGKGEQGPAGPPGFQGIPGPAGTAGEAGKPGERGIPGEFGIPGPAGPRGERGPPGESGAAGPSGPIGSRGPSGPPGPDGNKGEPGVIGAPGTAGPSGPSGIPGERGAAGIPGGKGEKGEPGIRGEIGSPGRDGARGAPGAVGAPGPAGATGDRGEAGPAGPAGPAGPRGSPGERGEVGPAGPNGFAGPAGAAGQPGAKGERGTKGPKGENGPVGPTGPVGSAGPSGPNGPPGPAGSRGDGGPPGATGFPGAAGRTGPPGPSGITGPPGPPGAAGKEGVRGPRGDQGPVGRTGETGASGPPGFAGEKGPSGEPGTAGPPGTPGPQGIIGAPGIIGIPGSRGERGIPGVSGSVGEPGPIGIAGPPGARGGPGAVGAPGVNGAPGEAGRDGNPGNDGPPGRDGQPGHKGERGYPGNIGPVGAAGAPGPHGPVGPAGKHGNRGEPGPAGVVGPVGAVGPRGPSGPQGIRGDKGEPGDKGPRGIPGIKGHNGIQGIPGIAGQHGDQGSPGSVGPAGPRGPAGPSGPVGKDGRTGHPGSVGPAGVRGSQGSQGPAGPPGPPGPPGPPGPSGGGYDFGYEGDFYRAMKAIAIIICIAQIWGCQAAPHISGIVYREIDCDDPETEQAAIVAVDYINNHVIQGYKHTINQIDKVKVWPRRPMGEVFEIEIDTIETKCYFIDPTPVANCTVRPITEHAVEGDCDFQVIKQDGQFTVIFAKCGSSPDSAEDVIKVCPQCPIIAPINDTKVVHAVEVAITAFNTQSNGSYFQIVEVSRAQHVPIPPSTYVEFAVTATDCVAAEVTDPAKCNPIAEKQNGFCKATITEKVGGEDVAVTCTIFQTQPVPPQPQPDGAEMPTTPSVADPAASPSIPADPPAAAIVVGPVVAAAPQVPIPGHRAHYDIRHAFMGVASVESASGEAIHVGKVPTVAQPSVPVAAGPVVRPCPGRIRHFKIMARPVIIISIGIIAGIIPAIAACPQNCHCHGDIQHVICDKVGIQKIPKVSEKTKIINIQRNNFPVIAANSFRAMPQIVSIHIQHCQIREVAAGAFRGIKQIIYIYISHNDIRVIRAGAFDDITEITYIYIDHNKVTEIPRGIISPIVNIFIIQINNNKIREIRAGAFQGAKDIRWIYISENAITSIQPGAIDDVENIAKFFIDGNQISSYPSAAISKIRVVEEIKISHNPIKSIPDSAFQSFGRYIETIWIDDTNIEKFSDGAFIGVTTIKHIHIENNRITQIPSNFPFDSIETITITNNPWKCTCQIRGIRRWIEAKTSRPDATCASPAKFKGQHIRDTDAFRGCKFPTKRSKKAGRHMGFISPACVIFFFFGVKVYCQYENYQWDEDYDQEPDDVYQPEFQFHQNEDYQVRFHQYMIGCATECFCPPNFPSSMYCDNRKIKTIPRVPAHIQQVYIQFNEIEAVTADSFINATHIKEINISNNKITSQKIDYGVFAKISNIIQIHIQHNNIEEFPFPIPKSIERIIIGYNEISRIQTNAMDGIVNITMIDICFNHIEDSMIQENIIAKMEKIMQINICNNRIESMPPGIPSSIMYISIENNSISSIPENYFSEIPKIHAIRMSHNKIQDIPYNIFNISNIIEINVGHNKIKQVFYIPRNIEHIYIESNEIENINVTVMCPSVDPIHYHHITYIRMDQNKIKEPISSYISICFPIIHTIYYGEQRSTDGQTIQIKTQVFRRFQGDADSEEHDDHQEGPEQEETEENIDPHYYGSQMRAWIFFIICIAGRAIAAPQQEAIPDETEVVEETVAEVAEGPVGANPVQVEVGEFDEGAEETEEEVVAENPCQNHHCKHGKVCEIDENNTPMCVCQDPTSCPAPIGDFEKVCSNDNKTFDSSCHFFATKCTIEGTKKGHKIHIDYIGPCKYIPRCIDSEITEFPIRMRDWIKNVIVTIYERDENNNIITEKQKIRVKKIHENEKRIEAGDHPVEIIARDFEKNYNMYIFPVHWQFGQIDQHPIDGYISHTEIAPIRAPIIPMEHCTTRFFETCDIDNDKYIAIDEWAGCFGIKEQDIDKDIVIMASPRPIIMIAIIPWIVIADQESCEGRCTEGFNADRKCQCDEICSYYQSCCEDYVAECKPQVTRGDVFNIPEDEYGVHDYHEEIRDNSSVIPQPGGATQSPGIQARAEVSPDQEASVVPFIKPEEEATGPVQGAIGPETSESPTEEEICSGKPFDAFTDIKNGSIFAFRGQYCYEIDEKAVRPGYPKIIRDVWGIEGPIDAAFTRINCQGKTYIFQGYQYWRFEDGVIDPDYPRNISEGFKGIPDNVDAAIAIPAHSYSGRERVYFFKGRQYWEYEFQQQPSREECEGSSISAVFEHFAIIQRDSWESFFEIIFWTGSSGGASEPRIISRDWPGVPRQVDAAMAGRIYISGSAPQSWARKQKSKRRNRKRYRSRRNRSRGRGRSQSPHRQSRSVWISIFSSEEDSIATFNY-DYDIDWIVPSTCEPIQSVYFFSGDKYYRVNIRTRQVDVVSPPYPRSIAQYWIGCPDPGREMPTMWPIWIIASIIAISHAIPFEQKGFWDFTIDDGIPMINDEEASGAETTSGVPDIDSITPTFSAMCPFGCHCHIRVVQCSDIGIKSVPKEISPDTTIIDIQNNDISEIRKDDFKGIQHIYAIVIVNNKISKIHEKAFSPIRKIQKIYISKNHIVEIPPNIPSSIVEIRIHDNRIRKVPKGVFSGIRNMNCIEMGGNPIENSGFEPGAFDGIKINYIRISEAKITGIPKDIPETINEIHIDHNKIQAIEIEDIIRYSKIYRIGIGHNQIRMIENGSISFIPTIREIHIDNNKISRVPSGIPDIKIIQVVYIHTNNITKVGVNDFCPVGFGVKRAYYNGISIFNNPVPYWEVQPATFRCVTDRIAIQFGNYKKMEIWGAYIIICIFSIITQVTTESPTPKVRKAANVKKDAVSPKMFEEIKSQIDSIAQEVAIIKEQQAIQTVCIKGTKVHMKCFIAFPQIKTFHEASEDCISRGGTIGTPQTGSENDAIYEYIRQSVGAEAEIWIGINDMAAEGAWVDMTGGHIAYKNWETEITAQPDGGKAENCAAISGAANGKWFDKRCRDKIPYICQFAIVMQAIMIIICAGAIIGHGGCQDHAGGPEDSPAPDTTGVPVEEEDPFFKVPVNKIAAAISNFGYDIYRMRSSISPAANVIISPISVATAISAISIGAEQRTESTIHRAIYYDIISNPDIHGTYKEIIAAVTAPQKNFKSASRVIFERKIRIKSSFVAPIEKSYGTRPRIISGNPRIDIQEVNNWVQAQMKGKIARSTREMPSEISIIIIGVAYFKGQWVTKFDSRKTSIEDFHIDEERTVRVPMMSDPKAIIRYGIDSDISCKIAQIPISGSMSIIFFIPIKVTQNITIIEESITSEFIHDIDREIKTIQAVITIPKIKISYEGEVTKSIQEMKIQSIFDSPDFSKITGKPIKITQVEHRGGFEWNEDGASTAPGPGIQPAGITFPIDYHINQPFIFVIRDSDTGAIIFIGKIIDPRGT
Cave_hyaena_Germany_Ccsp040           QMSYGYDEKSAGGISVPGPMGPSGPRGIPGPPGAPGPQGFQGPPGEPGEPGASGPMGPRGPPGPPGKNGDDGEAGKPGRPGEHGPPGPQGARGIPGTAG??GMKGHRGFSGIDGAKGDAGPAGPKGEPGSPGENGAPGQMGPRGIPGERGRPGA?GPAGARGNDGATGAAGPPGPTGPAGPPGFPGAVGA?G?AGPQGARGSEGPQGVRGEPGPPGPAGAAGPAGNPGADGQPGAKGANGAPGIAGAPGFPGARGPSGPQGPSGPPGPKGNSGEPGAPGNKGDAGAKGEPGPTGIQGPPGPAGEEGKRGARGEPGPTGIPGPPGERGGPGSRGFPGADGVAGPKGPAGERGSPGPAGPKGSPGEAGRPGEA??????GITGSPGSPGPDGK????GPAGQDGRPGPPGPPGARGQAGVMGFPGPKGAA?EPGKAGERGVPGPPGAVGPAGKDGEAGAQGPPGPAGPAGERGEQGPAGSPGFQGIPGPAGPPGEAGKPGE?GVPGDIGAPGPSGAR??????????VQGPPGPAGPRGANGAPGNDGAK????????????????????PGERGAAGIPGPKGDRGDAGPKGADGSPGKDGVRGITGPIG?PGPAGAPGDKGEAGPSGPAGPTGARGAPGDRGEPG?PGPAGFAGPPGADGQPGAKGEPGDAGAKGDAGP???T?PTGP?GP?GNVGAPGPKGARGSAGPPGATGFPGAAGR??????SGNAGPPGPPGPVGKEGGKGVRGETGPAGRPGEVGSPGPPGPTGEKGSPGADGPAGAPGTPGPQGIAGQRGVVGIPGQRGERGFPGIPGPSGEPGKQGPSGPSGERGPPGP???PGIAGPPGESGREGSPGAEGSPGRDGSPGPKG?RGETGPSGPPG?PGAPGAPGPVGPAGKNGDRGETGPAGPAGPIGPVGAR??AGPQGPRGDKGEAGEQGDRGIKGHH?F??IQGPPGPPGSPGEQGPSGASGPAGPR?????AGSPGKDGIN?IP?P??PPGPRGRTGDAGPV???????????????????????????????AHDGG?YYRAQYDPGKGV--GPGPMGIMGPRGPPGASGAPGPQGFQGPAGEPGEPGQTGPAGARGPPGPPGKAGEDGHPGKPGRP?E??V?GPQGARGFPGTPGIPGFKGIRGHNGIDGIKGQPGAPGVKGEPGAPGENGTPGQTGARGIPGERGRVGAPGPA????SDGSVGPVGPAGPIGSAGPPGFPGAPGPKGEIGPVG?PGPAGPAGPRGEMGIPGVSGPVGPPGNPGANGITGAKGAAGIPGVAGAPGIPGPRGIPGPVGAAGATGARGIVGEPGPAGSKGESGNKGEPGSAGPQGPPGPSGEEGKRGPNGEAGSTGPSGPPGIRGSPGSRGIPGADGRAGVMGPPGPRG??GPAGVRGPNGDAGRPGEPGIMGPRGFP?APGNVGPAGKEGPMGVPGIDGRPGPIGPAGARGEPGNIGFPGPKGPTGEPGKGGEKGHAGIAG??GTPGPDGNN?AQGPPGP?GVQGGKGEQGPAGPPGFQGIPGPAGTAGEAGKPGERGIPGEFGIPGPAGPR????PPGESGAAGPSGPIGSRGPSGPPGPDGNKGEPG??GAPGTAGPSGPSGIPGER????????????GEPGIRGEIGSPGRDGARGAPGAVGAPGPAGATGDRGEAGPAGPAGPAGPRGSPGERGEV?????NGFAGPAGAAGQPGA?GERGTKGPKGENGPVGPTGPVGSAGPSGPNGPPGPAGSRGDGGPPGATGFPGAAGRT????????TGPPGPPGAAGKEGVRGPRGDQGP?GRTGETGASGPPGFAGEKGPSGEPGTAGPPGTPGPQGIIGAPGIIGIPGSRGER???GVSG?VGEPGPIGIAGPPGARGGPGAVGAPGVNG?PGEAGRDGN?GNDGPPGRDGQPG??GERGYPGNIGPV??????????PVGPAGKHGNRGEPGPAGVVGPVGAVGPRGPSGPQGIRGDKGEPGDKGPRGIPGIKGHNGIQGIPGIAGQHGDQGSPG????????GPAGPSGPVGKDGRTGHPGSVGPAGVRGSQGSQGPAGPP????PPGPPGPSGGGYDFGYEGDFYRA???????ICIAQIWGCQAAPHISGIVYREIDCD??ETEQAAIVAVDYINNHVIQGYKHTINQIDKVKVWPRRPMGEVF?????????????IDPTPVANCTVRPITEHAVEGDCDFQVIKQDGQFTVIFAKCGSSPDSAEDVIKVCPQCPIIAPINDTKV?HAVEVAITAFNTQ?NGSYFQIVEVSRAQHVPIPPSTYVEFAVTATDCVAAEVTDPAKCNP?AEKQNGFCKATITEKVGGEDVAVTCTIFQTQPV?????PDGAEMPTTPSVADPAASPSIPA???AAAIVVGPVV????????PGHRAHYDIRHAFMGV?SVESASGEAIHVGKVPTVAQ?????????????CPGRI?HFKIMARPVIIISIGIIAGIIPAIAACPQNCHCHGDIQHVICDKVGIQKIPKVSEKTKIINIQRNNFPVIAANSFRAMPQIV?IHIQHCQIREVAAGAFRGIKQIIYIYISHNDIRVIRAGAFDDITEI?YIYIDHNKV???????ISPIVNIFIIQINNNKIREIRAGAFQGAKDIRWIYISENAITSIQPGAIDDVENIAKFFIDGNQI?SYPSAAISK????EEIKISHNPIKSIPDSAFQSFGRYIETIWID??????FSDGAFIG?TTIKHIHIENNRITQIPSNFPFDSIETITITNNPWKCTCQIRGIRRWIEAKTSR?DATCASPAKFKGQHIRDTDAFRGCKFPTKRSKKAGRHMGFISPACVIFFFFGVKVYCQYENYQWDEDYDQEPDDVYQPEFQFHQNEDYQVRFHQYMIGCATECFCPPNFPSSMYCDNRKIKTIPRVPAHIQQVYIQFNEIEAVTADSFINATHIKEINISNNKITSQKIDYGVFAKISNIIQIHIQHNNIEEFPFPIPKSIERIIIGYNEISRIQTNAMDGIVNITMIDICFNHIEDSMIQENIIAKMEKIMQINICNNRIESMPPGIPSSIMYISIENNSISSIPENYFSEIPKIHAIRMSHNKIQDIPYNIFNISNIIEINVGHNKIKQVFYIPRNIEHIYIESNEIENINVT?MCPSVDPIHYHHITYIRMDQNKIKEPISSYISICFPIIHTIYYGEQRSTDGQTIQIKTQVFRRFQGDADSEEHDDHQEGPEQEETEENIDPHYYGSQMRAWIFFIICIAG????APQQEAIPDETEVVEETVAEVAEGPVGANPVQVEVGEFDEGAEETEEEVVAENPCQNHHCKHGKVCEIDENNTPMCVC???TSCPAPIGDFEKVCSNNNKTFDSSCHFFATKCT??????????????IGPCKYIPRCIDSEITEFPIRMQDWIKNVIVTIYERDENNNIITEKQKIRVKKIHENEKRIEAGDHPVEIIA???????NMYIFPVHWQFGQIDQHPIDG????TEIAPIRAPIIPMEHCTTRFFETCDIDNDK?IAIDEWAGCFGIKE?DIDKDIVIMASPRPIIMIAIIPWIVIADQESCEGRCTEGFNADRKCQCDEICSYYQSCCEDYVAECKPQVTRGDVFNIPEDEYGVHDYHEEIRDNSSVIPQPGGA?QSPGI?ARAE?SPDQEASVVPFIKPEEEATGPVQGAIGPETSESPAEEEICSGKPFDAF?????????????QYCYEIDEKAVRPGYPKIIRDVWGIEGPIDAAFTRINCQGKTYIFQGYQYWRFEDG??DPDYPRNISEGFKGIPDNVDAAIAIPAHSYSGRERVYFFKGRQYWEYEFQQQPSREECEG?????VFEHFAIIQRDSWESFFEIIFWTGSSGGASEPRIISRDWPGVPRQVDPA?AGRI??SGSAPQSWARKQKSKRRNRKRYRSRRNRS?GRGRSQSPHRQSRSVWISIFSSEEDSIATFNY-DYDID??MPSTCEPIQSVYFFSGDKYYRVNIRTRQVDVVSPP???????????????GREMPTMWPIWIIASIIAISHAIPFEQKGFWDFTIDDGIPMINDEEASGAETTSGVPDIDSITPTFSAMCPFGCHCHIRVVQCSDIGIKSVPKEISPDTTIIDIQNNDISEIRKDDFKGIQHIYAIVIVNNKISKIHEKAFSPIRKIQKIYISKNHIVEIPPNIPSSIVEIRIHDNRIRKVPKGVFSGIRNMNCIEMGGNPIENSGFEPGAFDGIKINYIRISEAKITGIPKDIPETINEIHIDHNKIQAIEIEDIIRYSKIYRIGIGHNQIRMIENGSI?FIPTIREIHIDNNKISRVPSGIPDIKIIQVVYIHTNNITKVG?NDFCPVGFGVKRAYYNGISIFNNPVPYWEVQPATF????D?IAIQFGNYKKMEIWGAYIIICIFSIITQV?TESPTPKVRKAANVKKDAVSPKMFEEIKSQIDSIAQEV?IIKEQQAIQT?CIKGTKVHMKCFIAFPQIKTFHEASEDCISRGGTIGTPQTGSENDAIYEYICQSVGA????????????????W?DMTG?HIAYKNWETEITAQPDGGKAENCAAISGAANGKWFD?RCRDKIPYICQFAIV?????III?AG?IIGHGGCQ?HAGGPEDSPAPDTTGVQVEEEDPFFKVPVNKIAAAISNFGYDIYRMRSSISPAANVIISPISVATAISAISIGAEQRTESTIHRAIYYDIISNPDIHGTYKEIIAAVTAPQKNFKSASRVIFERKIRIKSSFVAPIEKS?????????????IDIQE?NNWV?AQMKGKIARSTREMPSEISIIIIGVAYF??QWVTKFDSRKTSIEDFHIDEERTVRVPMMSDPKAIIRYGIDSDISCKIAQIPISGSMSIIFFIPIKVTQNITIIEESITSEFIHDIDREIKTIQAVITIPKIKISYEGEVTKSIQEMKIQSIFDSPDFSKITGKPIKITQVEHRGGFEWNE?????????GI?P??I??P????INQPFIFVIRDSDTGAIIFIGKIIDPRGT
Cave_hyaena_Germany_Ccsp042           QMSYGYDEKSAGGISVPGPMGPSGPRGIPGPPG??GPQGFQG????????GASGPMGPR??PGPPGKNGDDGEAGKPGRPGERGPPGPQGARGIPGTAGI?GMKGHR????I?GAKGDAGPAGPKGEPGSPGE???????GPRGIPGERGRP??PGPAGARGNDGATG???PP??????????????????GEAG?????GSEGPQGVRGE?GPPGPAGAAGPAGNPGADGQPGAKGAN??????????FPG?RGPSGPQGPSG????????G?P????NKGDAGAKGEP????????PGPAGEEGKRGARGEPGPTGIPGPPGERGGPGSRGFPG????????GPAGERGSPGPAGP??SPGEAGRPG??G?PGAKGITGSPGSPGPDGKTG??GPAGQDGRPGPPGPPGARGQAGVMGFPGPKGAAGEPGKAGERGV????GAVGPAG?????GAQGPPGPAGPAGERGEQGPAGSPGFQGIPG?????GEAGKPGEQ??PGDIGAPGPS???GERGFPG???VQGPPGPAGPRGANGAPGNDGAKGDAGA?????????????????ERGAAGIPGPKGDRGDAGPKGADGSPGKDGVRGITGP????????APGDK???????????TGARGAPGDRGEPGPPGPAGFAGPPG???QPGAKGEPGDAGAKGDAGPP??????????PIG?VGAP?????????GPPGATG?PGAAGRVGPPGPS?????PGPPGPVGKEGGKGVRGETGPAGRPGEVGPPGPPGP?GEKGSPGADGPAGAPGTPGPQGIAGQRGVVG?????????????????GEPGKQ??SGPSGERGPPGPMGPPGIAGPPGESGREGSPGAE?????DGSPGPK?????????????????PGAPGPVGPAGENG?????GPAGPAGPIGPVGARGPAGPQGPRGDKGEAGEQGDRGIKGHRGFSGI???PGPP?????????GASGPAGPRGPPGAAGSPGKDGINGIPGPIGPPGPRGRTGDAGPV????????????????GGFDFSFIPQPPQEKAHDGGRYYRAQYDPGKGV--GPGPMGIMGPRGPPGASGAP??????????????????G???????????????EDGHPGKPGRPGERGVVGPQGARGFPGTPGIPGFKGIRGHNGIDGIKGQ?GAPGVKGEPGAPGENGTPGQTGARGIPGER?????????GARGSDGSVGPVGPAGPIGSA????????????GEIGPVGN?????????RGEMGIPGVSG????????????ITGAKGAAG?PGVAG?SGIPGPRGIPGPVGAAGATGARGIV??????????ESGNKGEPGSAGPQGPPGPSGEEGKRGPNGEAGSTGPSGPPGIRGSPGSRGIPGADGRAGVMGPPGPRGATGP??????????????????MGPRG?????GN??PAGKEGPMGVPGIDGRPGPIGPAGARGEPGNIG????KGPTGEPGKGG?KGHAGIAGARGAPGPDGNNGAQGPPGPQGVQGGKGEQGPAGPPGFQGIPGPAGTAGEAGKPGERGIPG?FGIPGPAGPRGERGPPGESGAAGPS??IGSRGPSGPPGPDGNK?????????GTAGPSGPSGIPGERGVAGI?????EKGEPGIRGEIGSPGRDGARGAPGA???PGPAGATGDRGEAGPAGPAGPAGPRGSP?????????GPNGFAGPA?AAGQPGAKGERGTK??KGENGPVGPTGPVGSAGPSGPNGPPGPAGSRGDGGPPGAT????AAGRTGPPGPS?ITGPPGPPGAAGKEGV?????????VGRTGETGASGPPGFAGEKGPSGEPGTAGPPGTPG?QGI????GIIGIPGSRGERGIPGVSGSVG?P?PIGIAGPPGARGGPGAVGAPGVNGA?GEAGRD?????DGPPGRDGQPGHK????YPGNIGPVGAAGAPGPHGPVGPAGKHGNRGEPGPAGVV??????GPRGPSGPQGIRGDKGEPGDKGPRGIPGIKGHNGIQGIPGIAGQHGDQGSPGSVGPAGPR?????????GKDGRTGHPGSVGPA?VRGSQGSQGPA?????????GPPGPSGGGYDFG??GEFYRAMKAIAIIICIAQIWGCQAAPHISGI?YREIDCDDPE?EQAAIVAVDYINNHVIQGYKHTINQIDKVKVWPRRPMGEVFEIEIDTI???????????????????????AVEGDCDFQVIKQDGQFTVIFAKCGSSPDSAEDVIKVCPQCPIIAPINDTKV????EVAITAFNTQSNGSYFQIVEVSRA???PIPPSTYV?FAVTATDCVAAEVTDPAKCNPI???QNGFCKATITEKVG????????TIFQTQ??????????????TTPSVADPAASPSIPADPPAAAIV?????AAAPQV?IPGHR??YD?RHA??????????SGEAIHVGKVPTV?????PVAAGPVVRPCPGRIRHFKIMARPVIIISIGII????????TCPQNCHCHGDIQHVICD?????KIPKVSEKTKIINIQRNNFPVIAANSFRA?PQIV????QHCQIREVAAGAFRGIKQIIYIYISHNDIRVIRAG?????TEITYIYI?????TEIPRGIISPIVNIFIIQINNNKI?E?RASAFQGAKDICWIYISENAITSIQPGA?DDVENIAKFFIDGNQISSYPSAAI?KIRVVEEIKISHNPIKSIPDSAFQSFGRYIETIWIDDTNIEKFSD?????V?T?????IENNRI?QI?SNFPF??????TITNNPWKCTCQIRGIR?????????PDATCASPAKFKGQHIRDTDAFRGCKFPTKRSKKAGRH???????CVIFFFFGVKVYCQYENYQ?DEDYDQEPDDVYQPEFQFHQNEDYQVRFHQYMIGCATECFCPPNFPSSMYCDNRKIKTIPR?????QQVYIQFNEIEAVTADSFINATHIKEINISNNKITSQKIDYG????????????IQHNNIEEFPFPIPKSIERIIIGYNEISRIQTNAMDGIVNITMIDICFNHIEDSMIQENIIAKMEKIMQINICNNRIESMPPGIPSSIMYISIENNSISSIPENYFSEIPKIHAIRMSHNKIQDIPYNIFNISNIIEINV???KIKQVFYIPRNIEHIYIESNEIE???VTVMCPSVDPIHYHHITYIRMDQNKIKEPISSYISICFPIIHTIYYGEQRSTDGQTIQIKTQVFRRFQGDADSEEHDDHQEGPEQ??TEENIDPHYYGSQMRAWIFFIICIAGRAIAAPQQEAIPDETEVVEETV?????GPVGANPVQVEVGEFDEGAEETEEEVVAENPCQNHHCKHGKVCEIDENNTPMCVCQDPTSCPAPIGDFEKVCSNDNKTFDSSCH?FATKCTIEGTKKGHKIHID???????IPRCIDSEITEFPIRMRDWIKNVIVTIYERDENNNIITEKQKIRVKKIHENEKRIEAGDHPVEIIAR??????NMYIFPVHWQFGQIDQHPIDGYISHTEIAPIR??????EHCTTRFFETCDIDNDKYIAIDEWAGCFGIKEQDIDKDIVIMASPRPIIMIAIIP???MADQ?SCEGRCTEGFNADRKCQCDEICSYYQSCCEDYVAECKPQVTRGDVFNIPEDEYGVNDYHEEIRDNSSVIPQP?????SPGIQARAEVS??????VVPFIKPEEEAT?????????ETSESPAEEEICSGKPFDAFTD??NGSIFAF??QYCYE?DEKAVRPGYPKIIRD?WG????IDAAF?RINCQGKTYIFQGYQYWRFEDGVI??DYPRNISEGFKGIPDNVDAAIAIPAHSYSGRERVYFFKGRQYWEYEFQQQPSREECEGS??SAVFEHFAIIQ???????FEIIFWTGSS???SEPRIISRDWPGVPRQVDA????????SGSAPQSWARKQKSKRRNRKRYRSRRNRSRGCGRS????RQSRSVWISIFSSE?DS?????Y-DYDIDWIVPSTCEPIQSVYFFSGDKYYRVNIRTRQVDVV??????????YWIGCPDPGREMPTMWPIWIIA????ISHAIPFEQKGFWDFTIDDGIPMI????????????????????TP??????????????RVVQCSDI??KSVPKEISPDT??????????????KDDFKGIQHIYAIVIVN?KISKI?????????????IYISKNHIVEIPPNIPSSIV?????????????????????????IEMGG?PIE???????????IKINYIRISEAKITGIPKDIPETINEIHIDHNK?????????????????IG?????????????????????EIHIDNNKIS???????????????????NNITKVGVNDFCPVGFGVKRAYYNGISIF???????????????????????QFGNYKKMEIWGAYIIICIFSIITQVTTESPTPKVRKAANVKKDAVSPKMFEEIKSQIDS???EVAIIKEQQAIQTVCIKGTKVHMKCFIAFPQIKTFHEAS????SRGGTIGTPQTGSENDAIYEYIRQSVGAEAEIWIGINDM??EGAWVDMTGGHIAYNNWETEITAQPDGGKAEN???ISGAANGKWFDKRCRD?????????I?????????????????????DHAGGPEDSPAPDTTGVPVEEEDPFFKVPVNKIAAAISNFGYDI????SSISPAANVIISPISVATAISAIS??AEQRTESTIHRAIYYDIISNPDIHGT????????????KNFKSASRVIFERKIR?KSSFVAPIEKSYGTRPRII??NPRIDIQEVNNWVQAQMKGKIARSTREMPT?ISIIIIGVAYFK?QWVTKFDSRKTSIEDFHIDEERTVRVPMMSDPKAIIRYGIDSDISCKIAQ?PI??????????PIK?TQNITIIEESITSEFIHDIDREIKT???????PKIKISYEGEVTK?IQEMKIQSIFDSPDFSKITGKPIKITQVEHRGGFEWNEDGASTAPG??I?PASITFPIDYHINQPFIFVIRDSDTGAIIFIGKIIDPRGT
Cave_hyaena_Germany_Ccsp043           QMSYGYDEKSAGGISVPGPMGPSGPRG?PGPPGAPGPQGFQGPPGEPGEPGASGPM?????????GKNGDD??????????????????GARGIPGTAGIPGMKGHRGFSGIDG????????????????PGENGAPGQM?PR?IPGER?RPGAPGPAGARGN??????????GPTGAAGPPGFPGAV???GEAGPQGARGSEGPQGV?GEPGPPGPAGAAGPAGNPGADG?PGAKGANGAPGIAGAP??????????PQGPSGPPGPKGNS????APGNKGDAGAKGEP????????PGPAGEEGKRGARGEPGPTGIPGPPGER?????????????????KGPAGERGSPGPA????SPGEAGRPGEAGIPG??????SP????P?GK?GPP?????????????????????????????????GEPGKAGERGVPG??GAVGP??????AGAQGPPGPAGPA???????????????GI?GPAGPPGEAGKPGEQ??????GAPGPSGARGERGFPGERGVQGPPGPA????????????G??G????????????????????GERGAAGIPGPKGDRGDAGPKGADGSPGKDGVRGITGP?????PAGAPGDKGEAGPSGPAG?????GAPGDRGEPGPPGPAGFAGPPGADGQPGAKGEPGDAGAKGDAGPPGPAG????????GNVGAPGPKG????????GATGFPGAA?R???????GNAGPPGPPGPVGKEGGK??RG??????????????GPPGPTGEKGSPGADGPAGAPGTPGPQGIAG????????????????????????????QGPSGPSGERGPPGTMGPPGIAG?P??S??EGSPGAEGSPGRDGSPGPKGDRGETGPSGPPGAPG?PGAPGSVGPAGKNGDRGETGPAGPAGPIGPVGARGRAGPQGPRGDKGEAGK??????????????IQ?PPGPP??????????ASGPAGPRGPPGAAG???????NGIPGPIGPPGPRGRTGDAGPVGPPGPPGP????????????????PQPPQEKAHDGGRYYRAQYDPGKGV--GPGPMGIMGPRGPPGASGAPGPQGFQGP??????????GPA????????PGKAGEDGHPGKPGRPGERGV????GARGFPGTPGIPGFKGIRGHNGIDGIKG????????GEPGAPGENGTPGQTGARG????????????PAGARGSDGSVGPVGPAGPIGSAGPPGFPGAPGPKGE??????????GPAGPRGEMGIPGVSGPVGPP??????????????AGIPGVAGAPGIPGPRGIPGP?????????????GEPGPAGSKGESGNKGEP????????????GEEGKRGPNGEAGSTGPSGPPGIRGSPGSRGIPGADGRAGVMGPHGP???????????????AGRP??PGIM?PR??PGAP??VG?A??????GVPGIDGRPGPIGPAGARGEPGNIGFPGP???TGEPGKGGEKGHAGIAGARGAPGPDGNNGAQGPPGPQ??Q?GKGEQGPA????????????????????????GIPGEFGIPGPA??????????????????GPIGSRGPSGPS??????GEPGVIGAPGTAGPSGP??????????????GKGEKG?PGI??EIGSPGRDGARGAPGAVGAPGP???????GEAGP??PAGPAGPRGSPGERGEVGPAGPNGFAGPAGAAG???????????????ENGPVGPTGPVGSAGPSGPN???????????????GATGFPG?A?RTGPPGPS???????????????????????????????????S?PPGFAGEKGPSGEPGTA????????Q?IIGAPGIIGIPGSTGERGIPGVSGSVGEPGPIG?????????????????????????AGRDGNPGN?GPPGRDGQPGHK???GYPGNIGPVGAAGAPGP????????????????GP?G??G???????RGPSGPQGIRGDKGEPGD?????????????????????????????????????????PAGPSGPVGKDG?TGHPGSVGPAGVRG?Q?????????????????PGPSGGGYD???????????KAIAIIICIAQIWGCQAAPHISGIVYRQIDCDDPETEQAA?????????HVIQGYKHTINQIDKVKVWPR?????????????IETKCYFIDP???????????TEHAVEGDCDFQ????????TVIFAKCGSSPDSAEDVIKVCPQCPIIAPI???????????????FNTQSNGSY????????AQHV????STYVEFAVTATDCVAA?VTDPAKCNPIAEKQNGFCKATITEKVG????AVTCTIFQTQPVPP???????????TPSVADPAASPSIPADPPAAAIVVGPVVAAAPQV?IPG?R?HYDIRHAFMGVASVESASGE???????PTVAQPSVPVAAG????PCPGRIRHFKIMARPVIIISIGIIAGIIPAIAACPQNCHCHGDIQHVICDKV????IPKVSEKTKII?IQ?????????NSFRAMPQIVSIHIQHCQIREVAAGAFRGIK??????????????IRAGAFDDI?????IYIDHNKVTEIPRGIISPI??IFIIQI?NNKIREIRAGAFQGAKDICWIY?SENAITIIQPGAIDDVEN?????????????????????I??VEEIK?SHNPIKSIPDSAFQSFGRYIETIWIDDT????FSDGAFIGVTTIKHIHIEN????QIPSN?PFD?IE????????WKCTCQIRGIR?????????????CASPAKFKGQHIRD??AFCGCKFPTKRSKKAGR??????????????FG??V?CQYENYQWDEDYDQEPDDV???????????????RFHQYMIGCATECFCPPNFPSSMYCD?RKIKT???????????YIQFNEIEAVTADSFINATHIKEINISNNKITSQKIDYGVFAKI?????????????EE?PFPIPKSIERIIIGYNEISRIQTNAMDGIVNITMIDICFNHIEDS????????K?EKI??INICNNRIESMPPGIPSSIMYISIENNSIS?????????IPKIHAIRMSHNKIQDIPYNIFNISNII??????NKIKQVFYI???????????NEIENIN??VMCPSV?PIHYHHI??IRMDQNKIKEPISSYISICF???HTIYYGEQRSTDGQTIQIKTQVFRRFQGDADSEEHDDHQEGPEQEETEENI?PHYYGSQMRAWIFFII??????????QQEAIPDETEVVE??MAEVAE????????????GEFDEG?EE?????????PCQNHHCKHGK?CEIDENNTPMCMCQDPTSCPAPI?????VCSNDNKTF?S?CHFFATKCTIEGTKKGHKIHIDYIGPCKYIPRCIDS????FPIRMRDWI??VIVTIYERDENNNIITEKQKIRVKKIHENEKRIEAGDHPVEIIARDFEKNYNMYIFPVHW???????????G????????????????????????????????????????????????EQDIDKDIVIMASPRPIIMIAIIPWIVIA??????????????????CQCDEICSYYQSCCEDYVA?CK???TRG??????EDEY??HDYHEEIRDNS?????????TQSPGIQARAEVSPN??????PFIKPEEEATGP?????????SESPAEEEICSGKPFDAFTDIKNGSIF??????????DEKAVRPGYPKIIRDVWGIEG???????????????YIFQ???????????????????ISEGFKGIIDNVDAAIAIPAHSYSGRERVYFFKGRQYWEYEFQQQPSREECEGS?ISAVF?????????????????????????GASEPHIISR?????????????????YISGSAPQSWARKQKSKRRNRKRYRSRR???????RRQSPHRQSRSVWISIFSSEEDSIATFNY-DYDIDWIVPSTCEPI???YFFSG??YYRVNIRTRQVDVVSPPYP????QYWIGCPDPGCEMP?????????????ISHAIPFEQKDF??????????????EEASGAETTSG?PDIDSITPTFSAMCPF???????????????IKSVPKEISP?TTII?IQNNDISEIRKDDFKGIQ?IYAIV??????????EKAFSPIRKIQKIY???NHIVEIPPNIPSSIVEIRIHDNRIRKVPKGVFSGIRKMNCI???GNPIENSGFEPGAFNGIKINYIHI???KITGIPKDIP??INEIHIDHNKIQAIEIEDMIRYSKIYRIGIGHN??RM??NGSISFIPTIREIHIDNNKISRVP???????????VYIHTNNITKVGVNDFCPVGFGVKRAHYNGISIFNNPVPYWEVQPATFRCVTDRIAIQFGNYK?MEIWGAYIIICIFSI??????????PKVRKAANVKKDAVSPKMFEEIKSQIDSIAQEVAIIKEQQA?QTV?IKGT??????????????????E??DCISRGGTIGTP?????NDAIYEYICQS?GAEAE????INDMAAEGAWVD??G?H?AY??W???????????KAENCAAISGAA?GKWFDKRCRDKIPY?????????????IICAGAIIGHGGCQDHAGGPEDSPAPDTTGV??????PFFKVPVNKIAAAISNFGYDIYRMRSSISPAAN????????????????????QRTESTIHRA??????????IHGTYKEIIAAV??????????SRVIFERKIRIKSSFVAPI?????????????????????????????????????TREMPSEISIIIIGVAYFKGQWVTKFDSRKTSIEDFHIDEERTVRVPMMI??KAII?YGIDSDISCKIAQIPISGSMSIIFFIPIKVTQNITI????????????IDREIKTIQAVITIPKIKISYEGEV????QEMKI?SIF??P?FS?I?GKPIKITQVEHRGGFEWNE??????????VQPARITFPIDYHINQP?IFVIRDSDTGAIIFI?????????
Cave_hyaena_eastern_Russia_Ccsp041    QMSYGYDEKSAGGISVPGPMGPSGPRGIPGPPGAPGPQGFQGPPGEPGEPGASGPMGPRGPPGPPGKNGDDGEAGKPGRPGERGPPGPQGARGIPGTAGIPGMKGHRGFSGIDGAKGDAGPAGPKGEPGSPGENGAPGQMGPRGIPGERGRPGAPGPAGARGNDGATGA????GPTGPAGPPGFPGAVG??GEAGPQGARGSEGPQGVRGEPG???PAGAAGPAGNPGADGQPGAKGANGAPGIAGAPGFPGARGPSGPQGPSGPPGPKGNSGEPGAPGNKGDAGAKGEPGPTGIQGPPGPAGEEGKRGARGEPGPTGIPGPPGERGGPGSRGFPGADGVAGPKGPAGERGSPGPAGPKGSPGEAGRPGEAGI??AKGITGSPGSPGP??KT??PGPAGQDGRPGPPGPPGARGQAGVMGFPGPKGAAGEPGKAGERGVPGPPGAV????KDGEAGAQGPPGPAGPAGERGEQGPA?SPGFQGIPGPAGPPGEAG?PGEQGVPGDIGAPGPSGARGERGFPGERGVQGPPGPAGPRGANGAPGNDG?KGDAGAPGAPGSQGAPGIQGMPGERGAAGIPGPKGDRGDAGPKGADGSPGKDGVRGITGPIGPPGPAGAPGDKGEAGPS????????????GDRGEPGPPGPAGFAGPPGAD???????EPGDAGA?????????AGP?GPP?P?GNVGAPGPKGARGSAGPPGATGFPGAAGRVGPPGPSGN??????????GKEGGKGVRGETGPAGRP???GPPGPPGPTGEKGSPGADGPAGAPGTPGPQGIAGQRGVVGIPGQRGERGFPGIPGPSGEPGKQGPSGPSGERGPPGPMGPPGIAGPPGESGREGSPGAEGSPGRDGSPGPKGDRGETGPSGPPGAPGAPGA??PVGPAGKNGDRGETGPAGPAGPIGPVGAR??AGPQGPRGDEG?????GDRGIKGHRGFSGIQGPPGPPGSPGEQGPSGASGPAGPRGP???????G??GINGIPG??????PRGRTGDAGPVGPPGPPGPPGPPGPPS??????????????KAHDGGRYYRAQYDPGKGV--GPGPMGIMGP????????APGPQGFQGPAGEPGEPGQT???????PPGPPGKAGEDGHPGKPGRPGERGVVGPQ?ARGFPG?PGIPGFKGIRGHNGIDGIKGQPGAPGVKGEPGAPGENGTPGQTGARGIPGERGRVGAPGPAGARGSDGSVGPVGPAGPIGSAGPPGFPGAPGPKGEIGPVGNPGPAGPA?PRGEMGIPGVSGPVGPPGNPGANGITGAKGAAGIPGVAGAPGIPGPRGI??????????GARGIVGEPGPAGSKGESGNKGEPGSAGP?GP?G?SGEEGKRGPNGEAGSTGPSGPPGIRGSPGSRGIPGADGRAGVMGPPGPRGATGPAG?R?PN???GRPGEPGIMGPRGFPGAPGNVGPAGKEGPMGVPGIDGRPGPIGPAG?????????????KGPTGEPGKGGEKGHAGIAGARGAPGPDGNNGAQGPPGPQGVQGGKGEQGPAGPPGFQGIPGPAGTAGEAGKPGERGIPGEFGIPGPAGPR???????E?GAAGPSGPIGSRGPSGPPGPDGNKGEPGVIGAPGTAGPSGPSGIPGER????????????GEPGIRGEIGSPGRDGAR????AVGAPGPAGATGDRGEAGPAGPAGPAGPRGSPGERGEVGPAGPNGFAGPAGAAGQPG????????????ENGPVGPTGPVGSAGPSGPNGPPGPAGSRGDGGPPGATGF?????RTGPPGPSGITGPPGPPGAAGKEGVRGPRGDQGPVGRTGETGASGPPGFAGEKGPSGEPGTAGPPGTPGPQGIIGAPGIIGIPGSRGERGIPGVSGSVGEPGPIGIAGPPGARGG?G??GAP??????GEAGRDG?PGNDGPPGRDGQPGHKGERGYPGNIGPVGAAGAPGPH?PV?PAGKHGNRGEPGPAGVVGPVGAVGP??PSGPQGIRGDKGEPGDKGPRGIPGIKGHNGIQGIPGIAGQHGDQGSPGSVGPAGPRGPAGPSGPVGKDGRTGHPGSVGPAGVRGSQGSQGPAGPP??????????P??GGY?FGYEGDFYRAMKAIAIIICIAQIWGCQAAPHISGIVYREIDCDDPETEQAAIVAVDYINNHVIQGYKHTINQIDKVKVWPRRPMGEVFEI?I???ETKCYFIDPTPVANCTVRPIT?HAVEGDCDFQVIKQDGQFTVI?AKCGSSPDSAEDVIKVCPQCPIIAPINDTKVVHAV??AI?A???QSNGSYFQIVEVSRAQHVPIPPSTYVEFAVTA?DCVAAEVTDPAKCNPIAEKQNGFCKATITEKVGGEDVAVTCTIFQTQP??PQPQ?DGAEMPT?PSVADPAASPSIPADPPAAAIVVGPVVAAAP?VPIPGHRAHYDIHHAFMGVASVESASGEAIHVGKVPTVAQPSVPVAAGPVVRPCPGRIRHFKI?ARP?IIISIGIIAGIIPA????PQNCHCHGDIQHVICDKVGIQKIPKVSEKTKIINIQRNNFPVIAANSFR????IVSIHIQHCQIREVAAGAFRGI?QIIYIYISHNDIRVIRAGAFDDITEITYIYIDHNKVT??P?GIISPIVNIFIIQINNNKIREIRAGAFQGAKDIRWIYISENAITSIQPGAIDDVENIAKFFIDGNQISSYPSAAISKIRVVEEIKISHNPIKSIPDSAFQSFGRYIETIWIDDTNIEKFSDGAFIGVTTIKHIHIENNRIKQIPSNFPFDSIETITITNNPWKCTCQIRGIRRWIEA??SRPDATCASPAKFKG?H?RDTDAFRGCRFPTKRSKKAGRHMGFISPACVIFFFFGVKVYCQYENYQWDEDYDQEPDDVYQPEFQFHQNEDYQVRFHQYMIGCATECFCPPNFPSSMYCDNRKIKTIPHVP??IQQVYIQFNEIEAVTADSFINATHIKEINISNNKITSQKIDYGVFAKISNIIQIHIQHNNIEEFPFPIPKSIERIIIGYNEISRIQTNAMDGIVNITMIDICFNHIEDSMIQENIIAKMEKIMQINICNNRIESMPPGIPSSI??I??????????PENYFSEIPKIHAIRMSHNKIQD?P?N??NISNIIEINVGHNKIKQVFYIPRNIEHIYIESNEIENINVTVMCPSVDPIHYHHITYIRMDQNKIKEPISSYISICFPIIHTIYYGEQRSTDGQTIQIKTQVFRRFQGDADSEEHDDHQEGPEQEETEENIDPHYYGSQMRAWIFFIICIAGRAIAAPQQEAIPDETEVVEET??????GPVGA?P???EVGEFDEGAEETEEEVVAE?????HHCKHGKVCEIDENNTPMCVCQDPTSCPAPIGDFEKVCSNDNKTFNSS???FATKCTIEGTKKGHKIHIDYIGPCKYIPRCIDSEITEFPIRMRDWIKNVIVTIYERDENNNIITEKQKIRVKKIHENEKRIEAGDHPVEIIARDFEKNYNMYIFPVHWQFGQIDQHPIDGY??HTEI?PIRAPIIP????TTRFFETCDIDNDKYIAIDEWAGCFGIKEQDIDKDIV?MASPRPIIMIAIIPWIVIADQESCEGRCTEGFNADRKCQCDEICSYYQSCCEDYVAE?KPQ?TRG?V??IPEDEYGV??YHEEIRDNSSD?PQPGGATQSPGIQARAEVSPDQEASVVPFIKPEEESTGPVQGAIGPETSESPAEEEICSGKPFDAFTDIKNGSIF????QYCYEIDEKAVRP??????RDVWGI?GPIDAAFTRINCQGKTYVFQGYQYWRFEDGVIDPDYPRNISEGFKGIPDNVDAAIAIPAHSYSGRERVYFFKGRQYWEYEFQQQ??R?EC?GSS??????HFAIIQRDSWESFFEIIFWTGSSGGASEPRIISRDWPGVPRQVDAA???????????PQSWARKQKSKRRNRKRYRSRCNRSRGR???????????SVWISIFSSEEDSIATFNY-DYDIDWIVPSTCEPIQSVYFFSGDKYYRVNIRTRQVDVVSPPYPRSIAQYWIGCPDPGCEMPTMWPIWIIASIIAISHAIPFEQKGFWDFTIDDGIPMINDEEASGAETTSGVPDIDSITPTFSAMCPFGCHCHIRVVQCSDIGIKSVPKEISPDTTIIDIQNNDISEIRKDDFKGIQHIYAIVIVNNKISKIH???FSPIRKIQKIYISKNHIVEIPPNIPSSIVEIRIHDNRIRKVPKGVFSGIRNMNCIEMGG?PIENSGFEPGAFDGIKINYIRISEAK??GIPKDIPETINEIHIDHNKIQAIEIEDIIRYSKIYRIGIGHNQIRMIENGSISFIPTIREIHIDNNKISRVPSGIPDIKIIQVVYIHTNNITKVGVNDFCPVGFGVKRAYY??ISIFNNPVPYWEVQPATFRCVTDRIAIQFGNYKKMEIWGA???????????QV?TESPTPKVRKAANVKKDAVSPKMFEEIKSQIDSIAQEVAIIKEQQAIQTVCIKGTKVH?????AFPQIKTFHEASEDCISRGGTIGTPQTGSENDAIYEYIRQSVGAEAEIWIGINDMAAEGAWVDMTGGHIA?KNWETEITAQPDGGKAENCAAISGAANGKWFDKRCRDKIPYICQFAI????????ICAGAIIGHGGCQDHAGGPEDSPAPDTTGVPVEEEDPFFKVPVNKIAAAISNFGYDIYRMRSSISPAANVIISPISVATAISAISIGAE??????IHRAIYYDIISNPDIHGTYKEIIAAVTAPQK??KSASRVIFERKIRIKSSFVAPIEKSYGTRPRIISG??RIDIQEVNNW?QAQMKGKI?RSTREMPSEISIIIIGVAYFKGQWVTKFDSRKTSIEDFHIDEERTVRVPMMSDPKAIIRYGIDSDIS?KIAQIPISGSMSIIFFIPIKVTQNITIIEESITSEFIHDIDRE?KTIQAVITIPKIKISYEGEVTKSIQEMKIQSIFDSPDFSKITGKPIKITQVEHRGGFEWNEDGASTAPGPGIQPAGITFPIDYHINQPFIFVIRDSDTGAIIFIGKIIDPRGT
Cave_hyaena_China_SYZ                 ????????????GISVPGPMGPSGPRGIPGPPGAPGPQGFQGPPGEPGEPGASGPMGPRGPPGPPGKNGDDGEAGKPGRPGERGPPGPQGARGIPGTAGIPGM???RGFSGIDGAKGDAGPAGPKGEPGSPGENGAPGQMGPRGIPGERGRPGAPGPAGARGNDGATGAAGPPGPTGPAGPPGFPGAVGAKGEAGPQGARGSEGPQGVRGEPGPPGPAGAAGPAGNPGADGQPGAKGANGAPGIAGAPGFPGARGPSGPQGPSGPPGPKGNSGEPGAPGNKGDAGAKGEPGPTGIQGPPGPAGEEGKRGARGEPGPTGIPGPPGERGGPGSRGFPGADGVAGPKGPAGERGSPGPAGPKGSPGEAGRPGEAGIPGAKGITGSPGSPGPDGKTGPPGPAGQDGRPGPPGPPGARGQAGVMGFPGPKGAAGEPGKAGERGVPGPPGAVGPAGKDGEAGAQGPPGPAGPAGERGEQGPAGSPGFQGIPGPAGPPGEAGKPGEQGVPGDIGAPGPSGARGERGFPGERGVQGPPGPAGPRGANGAPGNDGAKGDAGAPGAPGSQGAPGIQGMPGERGAAGIPGPKGDRGDAGPKGA????????VRGITGPIGPPGPAGAPGDKGEAGPSGPAGPTGARGAPGDRGEPGPPGPAGFAGPPGADGQPGAKGEPGDAGAKGDAGPPGPAGPTGPPGPIGNVGAPGPKGARGSAGPPGATGFPGAAGRVGPPGPSGNAGPPGPPGPVGKEGGKGVRGETGPAGRPGEVGPPGPPGPTGEKGSPGADGPAGAPGTPGPQGIAGQRGVVGIPGQRGERGFPGIPGPSGEPGKQGPSGPSGERGPPGPMGPPGIAGPPGESGREGSPGAEGSPGRDGSPGPKGDRGETGP?GPPGAPGAPGAPGPVGPAGKNGDRGETGPAGPAGPIGPVGARGPAGPQGPR?????????????????RGFSGIQGPPGPPGSPGEQGPSGASGPAGPRGPPGAAGSPGKDGINGIPGPIGPPGPRGRTGDAGPVGPPGPPGPPGPPGPPSG????????????????????????????????--??GPMGIMGPR??????????????QGPAGEPGEPGQTGPAGAR????????AGEDGHPGKPGRPGERGVVGPQGARGFPGTPGIPGFKGI???????????????????GEPGAPGENGTPGQTGARGIPGER??VGAPGPAGARGSDGSVGPVGPAGPIGSAGPPGFPGAPGPKGEIGPVGNPGPAGPAGPRGEMGIPGVSGPVGPPGNPG????????GAAGIPGVAGAPGIPGPRGIPGP?GAAGATGARGIVGEPGPAGSKGESGNKGEPGSAGPQGPPGPSGEEGKRGPNGEAGSTGPSGPPGIRGSPGSRGIPGADGRAGVMGPPGPRGATGPAGVRGPNGD?GRPGEPGIMGPRGFPGAPGNVGPAGKEGPMGVPGIDGRPGPIGPAGARGEPGNIGFPGPKGPTGEPGKG???GHAGIAGARGAPGPDGNNGAQGPPGPQGV????GEQGPAGPPGFQGIPGPAGTAGE?GKPGERGIPGEFGIPGPAGPRGERGPPGESGAAGPSGPIGSRGPSGPPGPDGNKGEPGVIGAPGTAGPSGPSGIPGERGAAGIPGGKGEKGEPGIRGEIGSPGRDGARGAPGAVGAPGPAGATGDRGEAGPAGPAGPAGPRGSPGERGEVGPAGPNGFAGPAGAAGQPGAKGERGTKGPKGENGPVGPTGPVGSAGPSGPNGPPGPAGSRGDGGPPGATGFPGAAGRTGPPGPSGITGPPGPPGAAGKEGVRGPRGDQGPVGRTGETGASGPPGFAGEKGPSGEPGTAGPPGTPGPQGIIGAPGIIGIPGSRGERGIPGVSGSVGEPGPIGIAGPPGARGGPGAVGAPGVNGAPGEAGRDGNPGNDGPPGR????????????PGNIGPVGAA???????????????GNRGEPGPAGVVGPVGAVGPRGPSGPQGIRGD??????????????????????????????????????SVGPAGPRGPAGPSGPVGKDGRTGDPGSVGPAGVRGSQGSQGPAGPPGPPGPPGPPGPSGG????????????????????????????????????????????????????????????????????????????????????????????????????????????????????????????????????????????????????????????????????????????VVHAVEVAITAFNTQSNGSYFQIVEVSR??????????????????????????????????????????????????????????????????????????????????????????????????????????????????????????????????????????????????????????????????????????????????????????????????????????????????????????????????????????????????????????????????????????????????????????????????????????????????????????????????????????????????????????????????????????????????????????????????????????????????????????????????????????????????????????????????????????????????????????????????????????????????????????????????????????????????????????????????????????????????????????????????????????????????????????????????????????????????????????????????????????????????????????????????????????????????????????????????????????????????????????????????????????????????????????????????????????????????????????????????????????????????????????????????????????????????????????????????????????????????????????????????????????????????????????????????????????????????????????????????????????????????????????????????????????????????????????????????????????????????????????????????????????????????????????????????????????????????????????????????????????????????????????????????????????????????????????????????????????????????????????????????????????????????????????????????????????????????????????????????????????????????????????????????????????????????????????????????????????????????????????????????????????????????????????????????????????????????????????????????????????????????????????????????????????????????????????????????????????????????????????????????????????????????????????????????????????????????????????????????????????????????????????????????????????????????????????????????-??????????????????????????????????????????????????????????????????????????????????????????????????????????????????????????????????????????????????????????????????????????????????????????????????????????????????????????????????????????????????????????????????????????????????????????????????????????????????????????????????????????????????????????????????????????????????????????????????????????????????????????????????????????????????????????????????????????????????????????????????????????????????????????????????????????????????????????????????????????????????????????????????????????????????????????????????????????????????????????????????????????????????????????????????????????????????????????????????????????????????????????????????????????????????????????????????????????????????????????????????????????????????????????????EMPSEISIIIIGVAYFK????????????????????????????????????????????????IAQIPISGSMSIIFFIPIK?????????????????????????????????????????????????????????????????????????????????????????????????????????????????????????????????????????
Cave_hyaena_China_HZD                 ???YGYDEKSAGGISVPGPMGPSGPRGIPGPPGAPGPQGFQGPPGEPGEPGASGPMGPRGPPGPPGKNGDDGEAGKPGRPGERGPPGPQGARGIPGTAGIPGMKGHRGFSGIDGAKGDAGPAGPKGEPGSPGENGAPGQMGPR??????GRPGAPGPAGARGNDGATGAAGPPGPTGPAGPPGFPGAVGAK????????RGSEGPQGVRGEPGPPGPAGAAGPAGNPGADGQPGAKGANGAPGIAGAPGFPGARGPSGPQGPSGPPGPKGNSGEPGAPGNKGDAGAKGEPGPTGIQGPPGPAGEEGKRGARGEPGPTGIPGPPGERGGPGSRGFPGADGVAGPKGPAGERGSPGPAGPKGSPGEAGRPGEAGIPGAKGITGSPGSPGPDGKTGPPGPAGQDGRPGPPGPPGARGQAGVMGFPGPKGAAGEPGK??ERGVPGPPGAVGPAGKDGEAGAQGPPGPAGPAGERGEQGPAGSPGFQGIPGPAGPPGEAGKPGEQGVPGDIGAPGPSGAR???GFPGSRGVQGPPGPAGPR???????NDGAKGDAGAPGAPGSQGAPGIQGMPGERGAAGIPGPKGDRGDAGPKGADGSPGKDGVRGITGPIGPPGPAGAPGDKGEAGPSGPAGPTGARGAPGDRGEPGPPGPAGFAGPPGADGQPGAKGEPGDAGAKGDAGPPGPAGPTGPPGPIGNVGAPGPKGARGSAGPPGATGFPGAAGRVGPPGPSGNAGPPGPPGPVGKEGGKGVRGETGPAGRPGEVGPPGPPGPTGEKGSPGADGPAGAPGTPGPQGIAGQRGVVGIPGQRGERGFPGIPGPSGEPGKQGPSGPSGERGPPGPMGPPGIAGPPGESGREGSPGAEGSPGRDGSPGPKGDRGETGPSGPPGAPGAPGAPGPVGPAGKNGDRGETGPAGPAGPIGPVGARGPAGPQGPRGDKGEAGEQGDRGIKGHRGFSGIQGPPGPPGSPGEQGPSGASGPAGPRGPPGAAGSPGKDGINGIPGPIGPPGPRGRTGDAGPVGPPGPPGPPGPPGPPSGGFDFSFIPQPPQEKAHDGGRYY???YDPGKGV--GPGPMGIMGPRGPPGASGAPGPQGFQGPAGEPGEPGQTGPAGAR????????????????????????GVVGPQGARGFPGTPGIPGFKGIRGHNGIDGIKGQPGAPGVKGEPGAPGENGTPGQTGAR????????VGAPGPAGARGSDGSVGPVGPAGPIGSAGPPGFPGAPGPKGEIGPVGNPGPAGPAGPRGEMGIPGVSGPVGPPGNPGANGITGAKGAAGIPGVAGAPGIPGPRGIPGPVGAAGATGARGIVGEPGPAGSKGESGNKGEPGSAGPQGPPGPSGEEGKRGPNGEAGSTGPSGPPGIRG?????GIPGADGRAGVMGPPGPRGATGPAGVRGPNGDAGRPGEPGIMGPRGFPGAPGNVGPAGKEGPMGVPGIDGRPGPIGPAGARGEPGNIGFPGPKGPTGEPGKGGEKGHAGIAGARGAPGPDGNNGAQGPPGPQGVQGGKGEQGPAGPPGFQGIPGPAGTAGEAGKPGERGIPGEFGIPGPAGPRGERGPPGESGAAGPSGPIGSRGPSGPPGPDGNKGEPGVIGAPGTAGPSGPSGIPGERGAAGIPGGKGEKGEPGIRGEIGSPGRDGARGAPGAVGAPGPAGATGDRGEAGPAGPAGPAGPRGSPGERGEVGPAGPNGFAGPAGAAGQPGAKGERGTKGPKGENGPVGPTGPVGSAGPSGPNGPPGPAGSRGDGGPPGATGFPGAAGRTGPPGPSGITGPPGPPGAAGKEGVRGPRGDQGPV??TGETGASGPPGFAGEKGPSGEPGTAGPPGTPGPQGIIGAPGIIGIPGSRGERGIPGVSGSVGEPGPIGIAGPPGARGGPGAVGAPGVNGAPGEAGRDGNPGNDGPPGR???????GERGYPGNIGPVGAAGAPGPHGPVGPAGKHGNRGEPGPAGVVGPVGAVGPRGPSGPQGIR????????????GIPGIKGHNGIQGIPGIAGQHGDQGSPGSVGPAGPRGPAGPSGPVGKDGRTGHPGSVGPAGVRGSQGSQGPAGPPGPPGPPGPPGPSGGGYDFGYEGDFYRA???????????????????PHISGIVYR??????PETEQAAIVAVDYINNHVIQGYK?TINQIDKV?????RPMGEVFEIEIDTIETKCYFIDPTPVA????????????????DFQVIKQDGQFTVIFAK????????????????????IAPINDTKVVHAVEVAITAFNTQSNGSYFQIVEVSRAQHVPIPPSTYVEFAVTATD???????????????????????????????????????????????????????????????????PAASPSIPADPPAAAIVVGPVVAAAPQVPIPGHR??????HAFMGVASVESASGEAIHVGKVPTVAQPSVPVAAGPVVRPCPGR???????????????????????????????????????????????????????????KIINIQRNNFPVIAANSFR????????????????????????GIRQIIYIYISHNDIR??RAGAFDDITEITYIYIDHNKVTEIPRGIISPIVNIFIIQINNNKIREI????????????WIYISENAITSIQPGAIDDVENIAKFFIDGNQISSYPSAAISK???????????????SIPDSAFQSFGRYIETIWIDDTNIEKFSDGAFIGVTTIK????????ITQIPSNFPFDSIETITITNNPWK????????????????????????????????????????????????????????????????????????????????????????????????????????????????????????????????????????????????VPAHIQQVYIQFNEIEAVTADSFINATHIK?????????????IDYGVFAKISNIIQIHIQHNNIEEFPFPIPKSIERIIIGYNEISR??????????????????????????????????????????????????????????????????????SIPENYFSEIPK???????????????????????????????????QVFYIPRNIEHIY???????????????????PIHYHHITYIR???????EPISSYISICIPIIHTIYYGEQR??????????????????????????????????????????????????????????????????????????????????????????????????????????????????????????????????????????????????????????????????????????????????????????????????????????????DSEITEFPIR?RDWIKNVIVTIYER????????????????????????IEAGDHPVEIIARDFEKNYNMYIFPVHWQFGQIDQHPIDGYISHTEIAPIRAPIIPMEH?????????????????????????????EQDIDKDIVI???????????????????????????????????????????????????????????????????????????????????????????????????????????????????????????????????????????????????????KPFDAFTDIKNGSIFAFR??????????????????IIRDVWGIEGPIDAAFTR??????TYIFQGYQYWRFEDGVIDPDYPR???????GIPDNVDAAIAIPAHSYSGR???????????????????????????SSISAVFEHFAIIQRDSWESFFEII?????????????IISRDWPGVPR?????????IYISGSAPQSWAR????????????????????????????????????????????????????-?????????????????VYFFSGDKYYRV?????QVDVVSPPYPR??????????????????????????????????????????????????????????????????????????????????????????????????????????????????????????????????GIQHIYAIVIVNNK?????????????????IYISKNHIVEIPPNIPSSIVEIR???????????GVFSGIR????????????????FEPGAFDGIKINYIR???????GIPKDIPETINEIHIDHNKIQAIEIEDIIR??????IGIGHNQIRMIENGSISFIPTIR??????????RVPSGIPDIKIIQVVYIHTNNITKVGVNDFCPVGFGVK?AYYNGISIFNNPVPYWEVQPATFR?????IAIQFGNY????????????????????????????????????????????MFEEIKSQIDSIAQEVAIIK????????????????????IAFPQIK????????????GGTIGTPQTGSENDAIYEYIRQSVGAEAEIWIGINDMAAEGAWVDMTGGHIAYK?????????????????????????????????????IPYICQFAIV???????????????????????????????????????EEEDPFFKVPV??IAAAISNFGYDIYR??SSISPAANVIISPISVATAISAISIGAEQRTESTIHRAIYYDIISNPDIHGTYK???????????????????????????????????????????????????????????????????????STREMPSEISIIIIGVAYFK???????????TSIEDFHIDEER?????????????????????????IAQIPISGSMSIIFFIPIKVTQNITIIEESITSEFIHDIDREIKTIQAVITIPK???????????SIQEMKIQSIF???????????????????????????????STAPGPGIQPAGITFPIDYHINQPFIFVIRDSDTGAIIFIGK???????
Cave_hyaena_China_LXD                 ????????????GISVPGPMGPSGPRGIPGPPGAPGPQGFQGPPGEPGEPGASGPMGPRG???????????????????????????????????????????????GFSGIDGAKGDAGPAGPKGEPGSPGENGAPGQMGPR??????????????????GNDGATGAAGPPGPTGPAGPPGFPGAVGAKGEAGPQGAR???GPQGVRGEPGPPGPAGAAGPAGNPGADGQPGAKGANGAPGIAGAPGFPGARGPSGPQGPSGPPGPKGNSGEPGAPGNKGDAGAKGEPGPTGIQGPPGPAGEEGKRGARGEPGPTGIPGPPGERGGPGSRGFPGADGVAGPKGPAGER?????????GSPGEAGRPGEAGIPGAKGITGSPGSPGPDGKTGPPGPAGQDGRPGPPGPPGARGQAGVMGFPGPKGA??????????GVPGPPGAVGPAGKDGEAGAQGPPGPAGPAGERGEQGPAGSPGFQGIPGPAGPPGEAGKPGEQGVPGDIGAPGPSGAR???GFPGSRGVQGPPGPAGPRGANGAPGNDGAKGDAGAPGAPGSQGAPGIQGMPGERGAAGIPGPKGDRGDAGPK?????????GVRGITGPIGPPGPAGAPGDKGEAGPSGPAGPTGARGAPGDRGEPGPPGPAGFAGPPGADGQPGAKGEPGDAGAKGDAGPPGPAGPTGPPGPIGNVGAPGPKGARGSAGPPGATGFPGAAGRVGPPGPSGNAGPPGPPGPVGKEGGKG?RGETGPAGRPGEVGPPGPPGPTGEKGSPGADGPAGAPGTPGPQGIAGQRGVVGIPGQRGERGFPGIPGPSGEPGKQGPSGPSGERGPPGPMGPPGIAGPPGESGREGSPGAEGSPGRDGSPGPKGDRGETGPSGPPGAPGAPGAPGPVGPAGKNGDRGETGPAGPAGPIGPVGAR???????????????????????????GFSGIQGPPGPPGSPGEQGPSGASGPAGPRGPPGAAGSPGKDGINGIPGPIGPPGPRGRTGDAGPVGPPGPPGPPGPPGPP??????????????????????????????????--????????????????????????FQGPAGEPGEPGQTGPAGAR?????????????????????????????????GFPGTPGIPGFK????????????????????????????????????????????????????????RGSDGSVGPVGPAGPIGSAGPPGFPGAPGPKGEIGPVGNPGPAGPAGPRGEMGIPGVSGPVGPPGNPGANGITGAKGAAGIPGVAGAPGIPGPRGIPGPVGAAGATGARGIVGEPGPAGSKGESGNKGEPGSAGPQGPPGPSGEEGKRGPNGEAGSTGPSGPPGIRG?????????????AGVMGPPGPR??????GVRGPNGD?GRPGEPGIMGPRGFPGAPGNVGPAGKEGPMGVPGIDGRPGPIGPAGARGEPGNIGFPGPK????????????????????RGAPGPDGNNGAQGPPGPQGVQGGKGEQGPAGPPGFQGIPGPAGTAGEAGKPGERGIPGEFGIPGPAGPRGERGPPGESGAAGPSGPIGSRGPSGPPGPDGNKGEPGVIGAPGTAGPSGPSGIPGERGA??????????GEPGIRGEIGSPGR????GAPGAVGAPGPAGATGDRGEAGPAGPAGPAGPRGSPGERGEVGPAGPNGFAGPAGAAGQPGAKGERGTKGPKGENGPVGPTGPVGSAGPSGPNGPPGPAGSRGDGGPPGATGFPGAAGRTGPPGPSGITGPPGPPGAAGKEGVRGPRGDQGPVGRTGETGASGPPGFAGEKGPSGEPGTAGPPGTPGPQGIIGAPGIIGIPGSRGERGIPGVSGSVGEPGPIGIAGPPGARGGPGAVGAPGVNGAPGEAGRDGNPGNDGPPGR??????????GYPGNIGPVGAAGAPGPHGPVGPAGKHGNRGEPGPAGVVGPVGAVGPRGPSGPQGIR??????????????????????????????????????????????????????????????TGHPGSVGPAGVRGSQGSQGPAGPPGPPGPPGPPGP???????????????????????????????????????????????????????????????????????????????????????RPMGEVFEIEIDTIETK????????????????????????????????QDGQFTVIFAK????????????????????????????VVHAVEVAITAFNTQSNGSYFQIVEVSRAQHVPIPPSTYVEFAVTA????????????????????????????????????????????????????????????????????????????????????????????????????????????????????????????????????????????????????????????????????????????????????????????????????????????????????????????????????????????????????????????????????????????????????????????????????????????????????????????????????????????????????????????????????????????????????????????????????????????????????????????????????????????????????????????????????????????????????????????????????????????????????????????????????????????????????????????????????????????????????????????????????????????????????????????????????????????????????????????????????????????????????????????????????????????????????????????????????????????????????????????????????????????????????????????????????????????????????????????????????????????????????????????????????????????????????????????????????????????????????????????????????????????????????????????????????????????????????????????????????????????????????????????????????????????????????????????????????????????????????????????????????????????????????????????????????????????????????????????????????????????????????????????????????????????????????????????????????????????????????????????????????????????????????????????????????????????????????????????????????????????????????????????????????????????????????????????????????????????????????????????????????????????????????????????????????????????????????????????????????????TYIFQGYQYWR?????????????????????????????????????????????????????????????????????????????????????????????????????????????????????????????????????????????????????????????????????????????????????????????-??????????????????????????????????????????????????????????????????????????????????????????????????????????????????????????????????????????????????????????????????????????????????????????????????????????????????????????????????????????????????????????????????????????????????????????????????????????????????????????????????????????????????????????????????????????????????????????????????????????????????????????????????????????????????????????????????????????????????????????????????????????????????????????????????????????????????????????????????????????????????????????????????????????????????????????????????????????????????????????????????????????????????????????????????????????????IAAAISNFGYDIYR??SSISPAANVIISPISVATAISAISIGAEQR??????????????????????????????????????????????????????????????????????????????????????????????????EMPSEISIIIIGVAYFK????????????????????????????????????????????????IAQIPISGSMSIIFFIPIK?????????????????????????????????????????????????????????????????????????????????????????????????????????????????????????????????????????
;
END;

begin mrbayes;
	charset Subset1 = 1-1057;
	charset Subset2 = 1058-2098;
	charset Subset3 = 2099-2462;
	charset Subset4 = 2463-2821 4587-5003;
	charset Subset5 = 2822-3237 4385-4586;
	charset Subset6 = 3238-3540;
	charset Subset7 = 3541-4012;
	charset Subset8 = 4013-4384;

	partition PartitionFinder = 8:Subset1, Subset2, Subset3, Subset4, Subset5, Subset6, Subset7, Subset8;
	set partition=PartitionFinder;

	prset applyto=(1) aamodelpr=fixed(dayhoff);
	prset applyto=(2) aamodelpr=fixed(dayhoff);
	lset  applyto=(3) rates=gamma;
	prset applyto=(3) aamodelpr=fixed(dayhoff);
	lset  applyto=(4) rates=gamma;
	prset applyto=(4) aamodelpr=fixed(cprev);
	lset applyto=(5) rates=gamma;
	prset applyto=(5) aamodelpr=fixed(vt);
	prset applyto=(6) aamodelpr=fixed(wag);
	prset applyto=(7) aamodelpr=fixed(vt);
	prset applyto=(8) aamodelpr=fixed(cprev);

	prset applyto=(all) ratepr=variable;
	unlink statefreq=(all) revmat=(all) shape=(all) pinvar=(all) tratio=(all);

	outgroup Felis_catus;
	mcmcp nruns=2 nchains=1 ngen=3000000 samplefr=1500 printfr=10000 diagnfr=50000;
	mcmc filename=hyaenidae3;
	sump relburnin=yes burninfrac=0.4 outputname=hyaenidae3;
	sumt relburnin=yes burninfrac=0.4 outputname=hyaenidae3 conformat=simple; 
end;
