# Supplementary material for: Palaeoproteomic analysis of Pleistocene cave hyenas from east Asia
Source: Sci Rep. 2020 Oct 7;10:16674. doi: 10.1038/s41598-020-73542-x (PMC7541484; doi:10.1038/s41598-020-73542-x)
Supplement: Supplementary file 12 — Supplementary Tables [file 41598_2020_73542_MOESM12_ESM.xlsx]

## Sheet: SYZ proteins
Table S1. The identified proteins in the SYZ sample.
Accession	Description	-10lgP	Coverage (%)	Coverage (%) SYZPE	Coverage (%) SYZPT	#Peptides	#Unique	#Spec SYZPE	#Spec SYZPT	PTM	NQ count	deamidation
tr|M3W2F5|M3W2F5_FELCA	Uncharacterized protein OS=Felis catus OX=9685 GN=COL1A1 PE=4 SV=2	380.1	67	61	59	537	507	831	1084	Deamidation (NQ); Oxidation (M); Hydroxylation(P); Hydroxylation(K); Mutation	36	0.97
tr|M3WVN3|M3WVN3_FELCA	Fibrillar collagen NC1 domain-containing protein OS=Felis catus OX=9685 GN=COL1A2 PE=4 SV=3	322.88	60	52	48	347	343	514	477	Deamidation (NQ); Oxidation (M); Hydroxylation(P); Hydroxylation(K); Mutation	31	0.94
tr|G1LNT6|G1LNT6_AILME	IF rod domain-containing protein OS=Ailuropoda melanoleuca OX=9646 GN=KRT10 PE=3 SV=1	213.84	39	0	39	29	1	0	469	Deamidation (NQ); Oxidation (M); Mutation	4	0.13
tr|A0A452QW14|A0A452QW14_URSAM	Keratin 14 OS=Ursus americanus OX=9643 GN=KRT14 PE=3 SV=1	195.22	38	0	38	22	1	0	132	Deamidation (NQ); Oxidation (M); Mutation	1	0.01
tr|A0A337RVB7|A0A337RVB7_FELCA	IF rod domain-containing protein OS=Felis catus OX=9685 GN=KRT5 PE=3 SV=1	182.97	37	0	37	28	9	0	233	Deamidation (NQ); Oxidation (M); Mutation	1	0.01
tr|M3VXK4|M3VXK4_FELCA	IF rod domain-containing protein OS=Felis catus OX=9685 GN=KRT16 PE=3 SV=3	177.85	32	0	32	21	6	0	178	Deamidation (NQ); Mutation	2	0.22
tr|A0A337SJQ6|A0A337SJQ6_FELCA	IF rod domain-containing protein OS=Felis catus OX=9685 GN=KRT1 PE=3 SV=1	171.05	20	0	20	19	1	0	306	Deamidation (NQ); Mutation	6	0.01
tr|M3X2B2|M3X2B2_FELCA	Histone H2A OS=Felis catus OX=9685 GN=H2AFJ PE=3 SV=1	168.8	29	0	29	18	16	0	37	Deamidation (NQ); Mutation	1	0
tr|M3WRZ7|M3WRZ7_FELCA	Uncharacterized protein OS=Felis catus OX=9685 GN=ACTB PE=3 SV=3	160.51	17	0	17	7	3	0	18	Deamidation (NQ); Oxidation (M); Mutation	2	0.03
tr|M3WI20|M3WI20_FELCA	IF rod domain-containing protein OS=Felis catus OX=9685 GN=KRT17 PE=3 SV=2	152.62	22	0	22	16	1	0	87	Mutation
tr|M3WJW6|M3WJW6_FELCA	Uncharacterized protein OS=Felis catus OX=9685 GN=COL2A1 PE=4 SV=3	152.03	8	5	7	27	2	34	61	Deamidation (NQ); Oxidation (M); Hydroxylation(P); Mutation	4	1
tr|A0A2I2V546|A0A2I2V546_FELCA	IF rod domain-containing protein OS=Felis catus OX=9685 GN=LOC101100226 PE=3 SV=2	145.26	20	0	20	15	2	0	87	Mutation
tr|M3WUP8|M3WUP8_FELCA	Histone H2A OS=Felis catus OX=9685 GN=LOC101101494 PE=3 SV=1	137	29	0	29	6	4	0	13	Deamidation (NQ); Mutation
tr|A0A337SCW1|A0A337SCW1_FELCA	Uncharacterized protein OS=Felis catus OX=9685 GN=ACTG2 PE=3 SV=1	130.13	19	0	19	5	2	0	9	Deamidation (NQ); Mutation
tr|M3VUG4|M3VUG4_FELCA	IF rod domain-containing protein OS=Felis catus OX=9685 GN=LOC101097497 PE=3 SV=2	120.13	11	0	11	9	2	0	105	Mutation
tr|M3VUH0|M3VUH0_FELCA	IF rod domain-containing protein OS=Felis catus OX=9685 GN=KRT79 PE=3 SV=1	119.97	17	0	17	10	2	0	84	Mutation
tr|A0A2I2UJE3|A0A2I2UJE3_FELCA	Uncharacterized protein OS=Felis catus OX=9685 GN=ACTBL2 PE=3 SV=1	117.43	14	0	14	4	1	0	7	Deamidation (NQ); Mutation
tr|A0A2I2UBN8|A0A2I2UBN8_FELCA	Uncharacterized protein OS=Felis catus OX=9685 GN=JUP PE=4 SV=1	114.86	11	0	11	7	7	0	10
tr|M3VUH2|M3VUH2_FELCA	IF rod domain-containing protein OS=Felis catus OX=9685 GN=KRT8 PE=3 SV=2	110.94	8	0	8	6	1	0	84	Mutation
tr|A0A2I2V571|A0A2I2V571_FELCA	IF rod domain-containing protein OS=Felis catus OX=9685 GN=KRT73 PE=3 SV=2	108.41	9	0	9	7	1	0	34	Mutation
tr|A0A337SQA1|A0A337SQA1_FELCA	Histone H2A OS=Felis catus OX=9685 GN=H2AFV PE=3 SV=1	98.78	31	0	31	3	2	0	8	Mutation
tr|M3WJR3|M3WJR3_FELCA	Core histone macro-H2A OS=Felis catus OX=9685 GN=H2AFY PE=4 SV=3	91.84	8	0	8	3	2	0	3	Mutation
tr|A0A2I2UVW3|A0A2I2UVW3_FELCA	IF rod domain-containing protein OS=Felis catus OX=9685 GN=KRT27 PE=3 SV=1	91.43	13	0	13	5	1	0	46	Deamidation (NQ); Oxidation (M); Mutation	2	0
tr|M3VUG2|M3VUG2_FELCA	IF rod domain-containing protein OS=Felis catus OX=9685 GN=KRT71 PE=3 SV=1	90.2	7	0	7	6	1	0	20	Mutation
tr|M3WL90|M3WL90_FELCA	Uncharacterized protein OS=Felis catus OX=9685 GN=COL3A1 PE=4 SV=3	85.32	4	3	2	6	3	8	2	Hydroxylation(P)
tr|M3WCK3|M3WCK3_FELCA	SH3 domain-containing protein OS=Felis catus OX=9685 GN=DSP PE=4 SV=2	81.3	2	0	2	6	6	0	6	Mutation
tr|M3WSM7|M3WSM7_FELCA	Histone H4 OS=Felis catus OX=9685 GN=LOC101092762 PE=3 SV=1	80.16	44	0	44	2	2	0	6
tr|M3WG78|M3WG78_FELCA	ATP synthase subunit beta OS=Felis catus OX=9685 GN=ATP5F1B PE=3 SV=2	78.23	5	0	5	3	3	0	4	Mutation
tr|M3WUP1|M3WUP1_FELCA	Fibrillar collagen NC1 domain-containing protein OS=Felis catus OX=9685 GN=COL11A1 PE=4 SV=3	65.5	2	1	1	3	2	1	2	Deamidation (NQ); Hydroxylation(P)	3	1
tr|A0A337SFM5|A0A337SFM5_FELCA	Fibrillar collagen NC1 domain-containing protein OS=Felis catus OX=9685 GN=COL5A1 PE=4 SV=1	64.79	3	1	2	6	4	2	7	Deamidation (NQ); Oxidation (M); Hydroxylation(P)	1	1
tr|M3WEV5|M3WEV5_FELCA	Uncharacterized protein OS=Felis catus OX=9685 GN=DSG1 PE=4 SV=3	63.91	3	0	3	2	2	0	4	Hydroxylation(P); Mutation
sp|P49822|ALBU_CANLF	Serum albumin OS=Canis lupus familiaris OX=9615 GN=ALB PE=1 SV=3	63.16	8	0	8	4	1	0	11	Mutation
tr|M3WE39|M3WE39_FELCA	Uncharacterized protein OS=Felis catus OX=9685 GN=OTC PE=3 SV=1	60.66	6	0	6	2	2	0	2
tr|M3WUY7|M3WUY7_FELCA	Histone H2B OS=Felis catus OX=9685 GN=HIST2H2BE PE=3 SV=3	57.69	33	0	33	5	5	0	10
tr|M3W1Y6|M3W1Y6_FELCA	Uncharacterized protein OS=Felis catus OX=9685 GN=COL17A1 PE=4 SV=3	56.26	1	1	1	3	2	14	2	Deamidation (NQ); Hydroxylation(P)	1	0.97
tr|M3WII3|M3WII3_FELCA	Fibrinogen beta chain OS=Felis catus OX=9685 GN=FGB PE=4 SV=2	56.18	6	0	6	2	2	0	3
tr|M3W1G5|M3W1G5_FELCA	Uncharacterized protein OS=Felis catus OX=9685 GN=SSR4 PE=4 SV=1	54.68	17	0	17	1	1	0	2
tr|M3X9E1|M3X9E1_FELCA	Dolichyl-diphosphooligosaccharide--protein glycosyltransferase subunit DAD1 OS=Felis catus OX=9685 GN=DAD1 PE=3 SV=1	53.58	38	0	38	2	2	0	3	Mutation
tr|M3WCX1|M3WCX1_FELCA	SERPIN domain-containing protein OS=Felis catus OX=9685 GN=SERPINA1 PE=3 SV=2	53.32	3	0	3	1	1	0	1
tr|M3WL91|M3WL91_FELCA	Uncharacterized protein OS=Felis catus OX=9685 GN=COL5A2 PE=4 SV=2	52.07	1	1	1	2	1	1	1	Hydroxylation(P)
tr|M3WA07|M3WA07_FELCA	Collagen IV NC1 domain-containing protein OS=Felis catus OX=9685 GN=COL4A4 PE=4 SV=3	51.72	1	1	0	2	1	4	0	Hydroxylation(P)
tr|M3W0X6|M3W0X6_FELCA	GOLD domain-containing protein OS=Felis catus OX=9685 GN=TMED2 PE=3 SV=3	51.42	12	0	12	1	1	0	1
tr|A0A337RYM9|A0A337RYM9_FELCA	Collagen IV NC1 domain-containing protein OS=Felis catus OX=9685 GN=COL4A3 PE=4 SV=1	51.05	2	0	2	2	2	0	4	Hydroxylation(P)
tr|M3XA02|M3XA02_FELCA	ER lumen protein-retaining receptor OS=Felis catus OX=9685 GN=KDELR2 PE=3 SV=2	50.93	8	0	8	1	1	0	1
tr|M3WDD1|M3WDD1_FELCA	LAM_G_DOMAIN domain-containing protein OS=Felis catus OX=9685 GN=COL9A1 PE=4 SV=3	50.16	3	2	2	3	1	1	4	Hydroxylation(P)
tr|M3W5A7|M3W5A7_FELCA	Electron transfer flavoprotein subunit alpha OS=Felis catus OX=9685 GN=ETFA PE=2 SV=1	48.27	7	0	7	1	1	0	1
tr|A0A337S9W6|A0A337S9W6_FELCA	Very-long-chain (3R)-3-hydroxyacyl-CoA dehydratase OS=Felis catus OX=9685 GN=HACD2 PE=3 SV=1	46.35	6	0	6	1	1	0	1
tr|A0A3Q7NPM1|A0A3Q7NPM1_CALUR	collagen alpha-1(X) chain OS=Callorhinus ursinus OX=34884 GN=COL10A1 PE=4 SV=1	45.91	4	2	2	2	2	1	4	Deamidation (NQ); Hydroxylation(P)	1	1
tr|A0A2I2U2E8|A0A2I2U2E8_FELCA	EMI domain-containing protein OS=Felis catus OX=9685 GN=EMID1 PE=4 SV=2	45.34	5	5	2	3	1	3	2	Hydroxylation(P)
tr|M3WN20|M3WN20_FELCA	LAM_G_DOMAIN domain-containing protein OS=Felis catus OX=9685 GN=COL16A1 PE=4 SV=3	45.27	1	0	1	1	1	0	3	Deamidation (NQ); Hydroxylation(P)	1	1
tr|A0A2I2UMR7|A0A2I2UMR7_FELCA	SERPIN domain-containing protein OS=Felis catus OX=9685 GN=SERPINB12 PE=3 SV=1	45.16	4	0	4	1	1	0	1
tr|M3X143|M3X143_FELCA	Corneodesmosin OS=Felis catus OX=9685 GN=CDSN PE=4 SV=2	44.88	3	0	3	1	1	0	1
tr|A0A337SPI3|A0A337SPI3_FELCA	Uncharacterized protein OS=Felis catus OX=9685 GN=ARF3 PE=4 SV=1	43.79	7	0	7	1	1	0	7
tr|M3VW78|M3VW78_FELCA	Uncharacterized protein OS=Felis catus OX=9685 GN=LOC111558717 PE=3 SV=3	42.42	10	0	10	2	2	0	3	Mutation
tr|A0A2I2UGM3|A0A2I2UGM3_FELCA	Uncharacterized protein OS=Felis catus OX=9685 GN=C1orf68 PE=4 SV=1	41.01	3	0	3	1	1	0	3
tr|M3X0X3|M3X0X3_FELCA	Histone H3 OS=Felis catus OX=9685 GN=H3F3B PE=3 SV=1	40.1	8	0	8	1	1	0	1
tr|M3WGK3|M3WGK3_FELCA	Protein transport protein Sec61 subunit beta OS=Felis catus OX=9685 GN=SEC61B PE=3 SV=2	38.92	26	0	26	1	1	0	1
tr|M3WSY9|M3WSY9_FELCA	Uncharacterized protein OS=Felis catus OX=9685 GN=SLC25A3 PE=3 SV=1	37.74	5	0	5	1	1	0	1
tr|M3WI74|M3WI74_FELCA	Amine oxidase OS=Felis catus OX=9685 GN=MAOB PE=3 SV=3	37.37	4	0	4	1	1	0	2	Mutation
tr|M3VXU3|M3VXU3_FELCA	Arginase OS=Felis catus OX=9685 GN=ARG1 PE=3 SV=2	36.8	3	0	3	1	1	0	1
sp|Q8WNR9|CYTA_FELCA	Cystatin-A OS=Felis catus OX=9685 GN=CSTA PE=1 SV=1	35.67	12	0	12	1	1	0	4	Mutation
tr|M3W8I8|M3W8I8_FELCA	Annexin OS=Felis catus OX=9685 GN=ANXA2 PE=3 SV=2	34.98	3	0	3	1	1	0	1
tr|M3WDK0|M3WDK0_FELCA	Spectrin beta chain OS=Felis catus OX=9685 GN=SPTBN1 PE=3 SV=2	33.7	1	0	1	1	1	0	1
tr|M3VVG3|M3VVG3_FELCA	HATPase_c domain-containing protein OS=Felis catus OX=9685 GN=HSP90AA1 PE=3 SV=2	33.29	2	0	2	1	1	0	1
tr|M3WP49|M3WP49_FELCA	Uncharacterized protein OS=Felis catus OX=9685 GN=POSTN PE=4 SV=2	32.08	2	2	0	1	1	1	0
tr|A0A2I2URL1|A0A2I2URL1_FELCA	Uncharacterized protein OS=Felis catus OX=9685 GN=SLC25A4 PE=3 SV=2	29.89	10	0	10	1	1	0	1	Mutation
tr|M3WXB0|M3WXB0_FELCA	VWFA domain-containing protein OS=Felis catus OX=9685 GN=COL21A1 PE=4 SV=3	29.46	1	0	1	1	1	0	1	Hydroxylation(P)
tr|A0A337SCY0|A0A337SCY0_FELCA	C1q domain-containing protein OS=Felis catus OX=9685 GN=COL8A2 PE=4 SV=1	28.53	1	1	0	1	1	1	0	Hydroxylation(P)
tr|M3W3M7|M3W3M7_FELCA	Collagen IV NC1 domain-containing protein OS=Felis catus OX=9685 GN=COL4A6 PE=4 SV=3	27.48	1	1	0	1	1	1	0	Hydroxylation(P); Hydroxylation(K)
tr|A0A2I2U7X4|A0A2I2U7X4_FELCA	HATPase_c domain-containing protein OS=Felis catus OX=9685 GN=HSP90AB1 PE=3 SV=2	23.77	2	0	2	1	1	0	2
tr|M3WCP0|M3WCP0_FELCA	Uncharacterized protein OS=Felis catus OX=9685 GN=ENO1 PE=3 SV=3	23.65	2	0	2	1	1	0	1
tr|M3WDK3|M3WDK3_FELCA	Acrosin OS=Felis catus OX=9685 GN=ACR PE=3 SV=3	22.68	4	4	0	1	1	1	0
tr|M3WPI8|M3WPI8_FELCA	Uncharacterized protein OS=Felis catus OX=9685 GN=PRR11 PE=4 SV=2	22.31	2	0	2	1	1	0	3	Hydroxylation(P)
tr|M3X5F0|M3X5F0_FELCA	Uncharacterized protein OS=Felis catus OX=9685 GN=LOC102902085 PE=4 SV=2	21.89	1	0	1	1	1	0	4
tr|M3XB57|M3XB57_FELCA	Uncharacterized protein OS=Felis catus OX=9685 GN=AKAP13 PE=4 SV=3	20.76	1	0	1	1	1	0	7
tr|M3W2F7|M3W2F7_FELCA	Uncharacterized protein OS=Felis catus OX=9685 GN=UBN1 PE=4 SV=3	20.72	1	0	1	1	1	0	2
crocuta_crocuta_Ghana_AHSG	crocuta_crocuta_Ghana_AHSG	44.95	8	8	0	1	1	20	0	Deamidation (NQ)	4	0.63
crocuta_crocuta_Ghana_CELA1	crocuta_crocuta_Ghana_CELA1	177.94	36	36	0	45	2	63	0	Deamidation (NQ); Mutation	4	0.02
crocuta_crocuta_Ghana_KRT18	crocuta_crocuta_Ghana_KRT18	159.4	31	0	31	15	1	0	401	Deamidation (NQ); Mutation	1	0.8
crocuta_crocuta_Ghana_SERPINF1	crocuta_crocuta_Ghana_SERPINF1	41.46	9	9	0	2	2	5	0	Deamidation (NQ); Oxidation (M)	1	1
#CONTAM#sp|K1C10_HUMAN|	#CONTAM#sp|K1C10_HUMAN|	274.08	66	0	66	52	21	0	736	Deamidation (NQ); Oxidation (M); Mutation	7	0.13
#CONTAM#sp|K2C1_HUMAN|	#CONTAM#sp|K2C1_HUMAN|	268.92	67	2	67	59	38	1	837	Deamidation (NQ); Oxidation (M); Hydroxylation(K); Mutation	12	0.01
#CONTAM#sp|K1C9_HUMAN|	#CONTAM#sp|K1C9_HUMAN|	256.84	59	0	59	39	37	0	472	Deamidation (NQ); Oxidation (M); Mutation	5	0.1
#CONTAM#sp|K22E_HUMAN|	#CONTAM#sp|K22E_HUMAN|	246.22	62	0	62	40	29	0	392	Deamidation (NQ); Oxidation (M); Mutation	4	0.02
#CONTAM#sp|ALBU_HUMAN|	#CONTAM#sp|ALBU_HUMAN|	207.11	30	0	30	40	34	0	254	Deamidation (NQ); Oxidation (M); Mutation
#CONTAM#sp|TRYP_PIG|	#CONTAM#sp|TRYP_PIG|	142.14	25	7	24	13	13	3	87	Deamidation (NQ); Mutation	1	0.06
#CONTAM#sp|REF_HEVBR|	#CONTAM#sp|REF_HEVBR|	124.29	64	0	64	7	7	0	31	Deamidation (NQ)	1	1
#CONTAM#sp|ALBU_BOVIN|	#CONTAM#sp|ALBU_BOVIN|	103.4	10	0	10	6	2	0	26	Mutation
#CONTAM#sp|RS27A_HUMAN|	#CONTAM#sp|RS27A_HUMAN|	80.1	22	0	22	3	3	0	8
#CONTAM#sp|GSTA1_HUMAN|	#CONTAM#sp|GSTA1_HUMAN|	78.79	12	0	12	1	1	0	2
#CONTAM#sp|LYSC_HUMAN|	#CONTAM#sp|LYSC_HUMAN|	73.96	14	0	14	2	2	0	5
#CONTAM#sp|PRDX1_HUMAN|	#CONTAM#sp|PRDX1_HUMAN|	59.19	18	0	18	2	2	0	2	Mutation
#CONTAM#sp|ANT3_HUMAN|	#CONTAM#sp|ANT3_HUMAN|	55.43	5	0	5	1	1	0	2
#CONTAM#sp|TRFL_HUMAN|	#CONTAM#sp|TRFL_HUMAN|	54.91	1	0	1	1	1	0	4
#CONTAM#sp|THIO_HUMAN|	#CONTAM#sp|THIO_HUMAN|	46.44	12	0	12	1	1	0	1
#CONTAM#sp|TRFE_HUMAN|	#CONTAM#sp|TRFE_HUMAN|	39.99	2	0	2	1	1	0	1
#CONTAM#sp|CATD_HUMAN|	#CONTAM#sp|CATD_HUMAN|	34.13	2	0	2	1	1	0	1
#CONTAM#sp|CTRA_BOVIN|	#CONTAM#sp|CTRA_BOVIN|	22.96	3	3	0	1	1	2	0
#CONTAM#sp|HBA_HUMAN|	#CONTAM#sp|HBA_HUMAN|	21.88	9	0	9	1	1	0	2

## Sheet: HZD proteins
Table S2. The identified proteins in the HZD sample.
Accession	Description	-10lgP	Coverage (%)	Coverage (%) HZDPE	Coverage (%) HZDPT	#Peptides	#Unique	#Spec HZDPE	#Spec HZDPT	PTM	NQ count	deamidation
tr|M3W2F5|M3W2F5_FELCA	Uncharacterized protein OS=Felis catus OX=9685 GN=COL1A1 PE=4 SV=2	403.2	73	66	69	657	618	1880	1738	Deamidation (NQ); Oxidation (M); Hydroxylation(P); Hydroxylation(K); Mutation	39	0.71
tr|M3WVN3|M3WVN3_FELCA	Fibrillar collagen NC1 domain-containing protein OS=Felis catus OX=9685 GN=COL1A2 PE=4 SV=3	384.74	71	54	66	478	471	773	1167	Deamidation (NQ); Oxidation (M); Hydroxylation(P); Hydroxylation(K); Mutation	42	0.58
crocuta_crocuta_Ghana_AHSG	crocuta_crocuta_Ghana_AHSG	255.03	62	23	57	89	15	67	321	Deamidation (NQ); Oxidation (M); Hydroxylation(P); Mutation	17	0.72
crocuta_crocuta_Ghana_SERPINF1	crocuta_crocuta_Ghana_SERPINF1	252.16	53	12	50	68	11	27	205	Deamidation (NQ); Oxidation (M); Hydroxylation(P); Mutation	11	0.59
tr|A0A337SFM5|A0A337SFM5_FELCA	Fibrillar collagen NC1 domain-containing protein OS=Felis catus OX=9685 GN=COL5A1 PE=4 SV=1	206.32	19	12	11	30	22	32	81	Deamidation (NQ); Oxidation (M); Hydroxylation(P); Hydroxylation(K); Mutation	9	0.6
crocuta_crocuta_Ghana_CHAD	crocuta_crocuta_Ghana_CHAD	204.81	53	19	52	42	4	37	160	Deamidation (NQ); Hydroxylation(P); Hydroxylation(K); Mutation	23	0.45
crocuta_crocuta_Ghana_BGN	crocuta_crocuta_Ghana_BGN	193.34	49	15	46	40	40	11	167	Deamidation (NQ); Oxidation (M); Mutation	22	0.72
crocuta_crocuta_Ghana_OMD	crocuta_crocuta_Ghana_OMD	191.16	33	15	27	32	14	81	85	Deamidation (NQ); Hydroxylation(P); Hydroxylation(K); Mutation	14	0.72
tr|A0A2I2UD65|A0A2I2UD65_FELCA	Uncharacterized protein OS=Felis catus OX=9685 GN=COL5A2 PE=4 SV=1	180.02	20	10	15	32	29	20	41	Deamidation (NQ); Oxidation (M); Hydroxylation(P); Hydroxylation(K); Mutation	10	0.64
crocuta_crocuta_Ghana_VTN	crocuta_crocuta_Ghana_VTN	179.56	32	20	27	38	16	27	80	Deamidation (NQ); Mutation	7	0.43
sp|P49064|ALBU_FELCA	Serum albumin OS=Felis catus OX=9685 GN=ALB PE=1 SV=1	171.53	18	3	16	22	6	2	74	Deamidation (NQ); Hydroxylation(P); Mutation	5	0.78
tr|M3W0X1|M3W0X1_FELCA	LRRNT domain-containing protein OS=Felis catus OX=9685 GN=LUM PE=4 SV=1	170.7	27	9	20	18	18	6	62	Deamidation (NQ); Hydroxylation(P)	7	0.61
tr|M3WJW6|M3WJW6_FELCA	Uncharacterized protein OS=Felis catus OX=9685 GN=COL2A1 PE=4 SV=3	162.84	11	7	10	39	3	81	75	Deamidation (NQ); Oxidation (M); Hydroxylation(P); Hydroxylation(K); Mutation	2	0.91
tr|M3W550|M3W550_FELCA	Kazal-like domain-containing protein OS=Felis catus OX=9685 GN=SPARC PE=4 SV=2	156.16	35	19	30	22	6	25	38	Deamidation (NQ); Mutation	7	0.78
tr|A0A2I2UGA8|A0A2I2UGA8_FELCA	Uncharacterized protein OS=Felis catus OX=9685 GN=POSTN PE=4 SV=1	153.43	17	1	17	13	13	1	41	Deamidation (NQ); Mutation	9	0.7
tr|M3WSI8|M3WSI8_FELCA	Prothrombin OS=Felis catus OX=9685 GN=F2 PE=3 SV=1	150.58	10	2	9	20	20	6	40	Deamidation (NQ); Oxidation (M); Mutation	2	0.56
tr|M3WL90|M3WL90_FELCA	Uncharacterized protein OS=Felis catus OX=9685 GN=COL3A1 PE=4 SV=3	149.64	13	6	11	23	16	31	32	Deamidation (NQ); Oxidation (M); Hydroxylation(P); Hydroxylation(K); Mutation	2	0.25
tr|M3WUP1|M3WUP1_FELCA	Fibrillar collagen NC1 domain-containing protein OS=Felis catus OX=9685 GN=COL11A1 PE=4 SV=3	147.79	7	5	3	12	4	10	41	Deamidation (NQ); Oxidation (M); Hydroxylation(P); Mutation	2	1
tr|M3XED7|M3XED7_FELCA	Uncharacterized protein OS=Felis catus OX=9685 GN=COL12A1 PE=4 SV=2	146.86	7	1	6	20	20	4	24	Deamidation (NQ); Mutation	8	0.84
tr|M3WHG4|M3WHG4_FELCA	Uncharacterized protein OS=Felis catus OX=9685 GN=COL6A3 PE=4 SV=3	140.79	5	0	5	11	11	0	29	Deamidation (NQ); Mutation	6	0.81
tr|M3WB23|M3WB23_FELCA	Olfactomedin-like domain-containing protein OS=Felis catus OX=9685 GN=OLFML3 PE=4 SV=1	126.23	13	4	12	10	10	4	14	Deamidation (NQ); Oxidation (M)	1	0.22
tr|M3WE38|M3WE38_FELCA	Uncharacterized protein OS=Felis catus OX=9685 GN=RPGR PE=4 SV=3	123.34	11	0	11	6	6	0	11	Deamidation (NQ); Mutation	1	1
tr|M3WYP5|M3WYP5_FELCA	Anoctamin OS=Felis catus OX=9685 GN=ANO5 PE=3 SV=3	123.14	7	1	6	8	8	2	11	Deamidation (NQ)	2	0.65
tr|M3WHK9|M3WHK9_FELCA	Uncharacterized protein OS=Felis catus OX=9685 GN=VIT PE=4 SV=3	110.52	12	3	11	6	6	2	10	Deamidation (NQ)	7	0.42
crocuta_crocuta_Ghana_CLEC3B	crocuta_crocuta_Ghana_CLEC3B	109.38	45	0	45	7	7	0	13	Deamidation (NQ); Oxidation (M)	7	0.77
tr|M3WJQ2|M3WJQ2_FELCA	Uncharacterized protein OS=Felis catus OX=9685 GN=MYO1B PE=3 SV=2	102.29	8	0	8	8	6	0	11	Deamidation (NQ)	8	1
tr|M3WWN6|M3WWN6_FELCA	LRRNT domain-containing protein OS=Felis catus OX=9685 GN=ASPN PE=4 SV=1	101.02	17	3	14	7	7	1	8	Deamidation (NQ)	5	0.4
tr|A0A2I2UBD2|A0A2I2UBD2_FELCA	Uncharacterized protein OS=Felis catus OX=9685 GN=IBSP PE=4 SV=1	97.69	5	5	5	7	7	5	14	Deamidation (NQ); Mutation	1	0.92
tr|M3WKK0|M3WKK0_FELCA	F5/8 type C domain-containing protein OS=Felis catus OX=9685 GN=AEBP1 PE=4 SV=3	97.1	6	1	5	5	5	1	6	Deamidation (NQ)	2	0.7
tr|M3W543|M3W543_FELCA	SERPIN domain-containing protein OS=Felis catus OX=9685 GN=SERPIND1 PE=3 SV=3	96.52	6	2	6	6	6	3	10	Deamidation (NQ)	1	1
tr|A0A337SDJ8|A0A337SDJ8_FELCA	Uncharacterized protein OS=Felis catus OX=9685 GN=IGFALS PE=4 SV=1	95.02	8	0	8	4	4	0	13	Deamidation (NQ); Mutation	4	0.49
tr|M3XE34|M3XE34_FELCA	Uncharacterized protein OS=Felis catus OX=9685 GN=DPT PE=4 SV=2	93.38	12	7	9	8	8	9	4	Deamidation (NQ)	1	0.92
tr|A0A2I2USJ0|A0A2I2USJ0_FELCA	Uncharacterized protein OS=Felis catus OX=9685 GN=PROS1 PE=4 SV=2	92.57	5	2	5	8	8	4	11	Mutation
tr|M3VZP6|M3VZP6_FELCA	Uncharacterized protein OS=Felis catus OX=9685 GN=GSN PE=4 SV=2	91.8	6	0	6	3	3	0	6	Deamidation (NQ); Mutation	1	0.32
tr|M3WGD0|M3WGD0_FELCA	VWFC domain-containing protein OS=Felis catus OX=9685 GN=ECM2 PE=4 SV=3	89.4	7	0	7	5	5	0	9	Deamidation (NQ); Mutation	3	0.77
tr|M3X0W2|M3X0W2_FELCA	Decorin OS=Felis catus OX=9685 GN=DCN PE=3 SV=1	89.1	12	4	12	4	4	2	5	Deamidation (NQ)	3	1
tr|M3W6Q0|M3W6Q0_FELCA	Uncharacterized protein OS=Felis catus OX=9685 GN=GAS6 PE=4 SV=3	89.08	10	0	10	4	4	0	5	Deamidation (NQ); Mutation	1	1
tr|M3W1D8|M3W1D8_FELCA	Fibrillar collagen NC1 domain-containing protein OS=Felis catus OX=9685 GN=LOC111556258 PE=4 SV=3	88.64	2	1	2	3	2	3	7	Deamidation (NQ); Hydroxylation(P)	1	1
tr|M3W6K9|M3W6K9_FELCA	Uncharacterized protein OS=Felis catus OX=9685 GN=PCOLCE PE=4 SV=3	87.67	9	0	9	3	3	0	8	Deamidation (NQ)	1	1
tr|A0A337S0K7|A0A337S0K7_FELCA	Uncharacterized protein OS=Felis catus OX=9685 GN=MMP2 PE=3 SV=1	87.26	5	2	5	5	5	2	4	Deamidation (NQ); Hydroxylation(P)	1	1
tr|M3X7Z9|M3X7Z9_FELCA	Tubulin beta chain OS=Felis catus OX=9685 GN=TUBB PE=3 SV=1	86.93	7	0	7	4	4	0	4	Deamidation (NQ)	1	1
tr|M3WF45|M3WF45_FELCA	Uncharacterized protein OS=Felis catus OX=9685 GN=THBS1 PE=4 SV=2	86.59	2	0	2	3	3	0	5	Oxidation (M)
tr|M3WK11|M3WK11_FELCA	HATPase_c domain-containing protein OS=Felis catus OX=9685 GN=HSP90B1 PE=3 SV=1	85.18	7	0	7	5	5	0	6	Deamidation (NQ)	3	1
tr|M3WFX6|M3WFX6_FELCA	Tubulin alpha chain OS=Felis catus OX=9685 GN=TUBA1C PE=3 SV=3	84.15	8	0	8	3	1	0	7	Deamidation (NQ)	1	0.62
tr|M3WGW9|M3WGW9_FELCA	Uncharacterized protein OS=Felis catus OX=9685 GN=MYO1D PE=3 SV=2	82.74	4	0	4	4	3	0	5	Deamidation (NQ)	2	1
tr|A0A2I2U6F0|A0A2I2U6F0_FELCA	C-type lectin domain-containing protein OS=Felis catus OX=9685 GN=CLEC11A PE=4 SV=2	82.59	12	0	12	3	3	0	17	Deamidation (NQ); Mutation	2	0.5
tr|M3WJI8|M3WJI8_FELCA	FERM domain-containing protein OS=Felis catus OX=9685 GN=MSN PE=4 SV=1	81.65	6	0	6	4	4	0	7	Deamidation (NQ)	1	0.33
tr|M3WP64|M3WP64_FELCA	Peptidase S1 domain-containing protein OS=Felis catus OX=9685 GN=LOC101085453 PE=3 SV=2	80.87	13	0	13	4	4	0	10	Deamidation (NQ); Mutation	1	0.37
tr|A0A337SJ63|A0A337SJ63_FELCA	Uncharacterized protein OS=Felis catus OX=9685 GN=CRTAP PE=4 SV=1	80.84	11	0	11	4	3	0	4	Deamidation (NQ); Mutation	1	1
tr|A0A337S5Y8|A0A337S5Y8_FELCA	SERPIN domain-containing protein OS=Felis catus OX=9685 GN=SERPINH1 PE=3 SV=1	79.69	5	0	5	3	3	0	5
tr|M3W5N0|M3W5N0_FELCA	SERPIN domain-containing protein OS=Felis catus OX=9685 GN=SERPINF2 PE=3 SV=3	74.99	9	0	9	3	3	0	7	Deamidation (NQ); Mutation	3	0.6
tr|M3WRZ7|M3WRZ7_FELCA	Uncharacterized protein OS=Felis catus OX=9685 GN=ACTB PE=3 SV=3	74.74	11	0	11	4	4	0	5	Deamidation (NQ)	2	1
tr|A0A337SMW0|A0A337SMW0_FELCA	Vitamin K-dependent protein C OS=Felis catus OX=9685 GN=PROC PE=3 SV=1	73.67	5	4	5	4	4	3	11	Deamidation (NQ); Mutation	1	0.24
tr|M3WKC7|M3WKC7_FELCA	Uncharacterized protein OS=Felis catus OX=9685 GN=F10 PE=3 SV=2	73.54	5	0	5	3	3	0	4
tr|M3WCE7|M3WCE7_FELCA	Uncharacterized protein OS=Felis catus OX=9685 GN=LRRC17 PE=4 SV=3	73.38	8	0	8	2	2	0	3	Deamidation (NQ); Hydroxylation(P)	1	1
tr|M3WPG6|M3WPG6_FELCA	Uncharacterized protein OS=Felis catus OX=9685 GN=APOA1 PE=3 SV=2	73.26	21	4	19	5	5	1	4	Deamidation (NQ); Mutation	4	1
tr|A0A337SF86|A0A337SF86_FELCA	Uncharacterized protein OS=Felis catus OX=9685 GN=GNAI2 PE=4 SV=1	69.41	8	0	8	2	2	0	7	Deamidation (NQ)	3	0.84
tr|M3WKC6|M3WKC6_FELCA	Uncharacterized protein OS=Felis catus OX=9685 GN=F7 PE=3 SV=2	69.36	8	0	8	3	3	0	8	Mutation
tr|M3WC26|M3WC26_FELCA	Uncharacterized protein OS=Felis catus OX=9685 GN=SLC29A1 PE=4 SV=1	67.35	5	0	5	2	2	0	2
tr|M3W8F5|M3W8F5_FELCA	Bone morphogenetic protein 3 OS=Felis catus OX=9685 GN=BMP3 PE=3 SV=2	66.63	7	0	7	2	2	0	3
tr|A0A2I2UMT4|A0A2I2UMT4_FELCA	LRRNT domain-containing protein OS=Felis catus OX=9685 GN=FMOD PE=4 SV=1	64.84	5	0	5	2	2	0	9	Deamidation (NQ)	1	0.9
tr|M3VYU2|M3VYU2_FELCA	Pannexin OS=Felis catus OX=9685 GN=PANX3 PE=3 SV=2	63.78	6	0	6	2	2	0	2	Mutation
tr|M3W0Q9|M3W0Q9_FELCA	Uncharacterized protein OS=Felis catus OX=9685 GN=HTRA1 PE=4 SV=3	63.59	4	0	4	2	2	0	4
tr|M3VXY6|M3VXY6_FELCA	Uncharacterized protein OS=Felis catus OX=9685 GN=P3H4 PE=4 SV=3	62.98	6	0	6	2	1	0	3	Deamidation (NQ)	1	1
tr|M3VX58|M3VX58_FELCA	Uncharacterized protein OS=Felis catus OX=9685 GN=SIL1 PE=4 SV=3	62.55	5	0	5	2	2	0	2
tr|M3XCN6|M3XCN6_FELCA	Protein disulfide-isomerase OS=Felis catus OX=9685 GN=P4HB PE=3 SV=3	62.31	3	0	3	2	2	0	3
tr|M3WGK0|M3WGK0_FELCA	Uncharacterized protein OS=Felis catus OX=9685 GN=COL15A1 PE=4 SV=3	61.95	3	1	2	4	4	1	4	Hydroxylation(P)
tr|M3VVG9|M3VVG9_FELCA	Uncharacterized protein OS=Felis catus OX=9685 GN=OGN PE=4 SV=3	61.75	8	0	8	2	2	0	4	Deamidation (NQ)	2	0.7
tr|M3W5M2|M3W5M2_FELCA	Uncharacterized protein OS=Felis catus OX=9685 GN=MYO1C PE=3 SV=2	57.89	2	0	2	2	1	0	2	Deamidation (NQ)	2	1
tr|M3WBX7|M3WBX7_FELCA	Uncharacterized protein OS=Felis catus OX=9685 GN=SPP2 PE=4 SV=3	55.32	10	4	6	2	2	1	3	Deamidation (NQ)	2	0.6
tr|M3VZ58|M3VZ58_FELCA	Uncharacterized protein OS=Felis catus OX=9685 GN=FARP2 PE=4 SV=3	54.86	2	0	2	2	2	0	2	Deamidation (NQ)	1	1
tr|M3WS14|M3WS14_FELCA	Glyco_18 domain-containing protein OS=Felis catus OX=9685 GN=CHID1 PE=3 SV=2	53.6	6	0	6	2	2	0	2	Mutation
tr|M3WZ15|M3WZ15_FELCA	Fibulin-1 OS=Felis catus OX=9685 GN=FBLN1 PE=3 SV=3	52.19	3	0	3	1	1	0	2	Deamidation (NQ)	2	0.84
tr|M3W358|M3W358_FELCA	Uncharacterized protein OS=Felis catus OX=9685 GN=TNC PE=4 SV=3	51.88	1	0	1	2	2	0	3	Mutation
tr|A0A337SDX6|A0A337SDX6_FELCA	Fibrillar collagen NC1 domain-containing protein OS=Felis catus OX=9685 GN=COL27A1 PE=4 SV=1	51.6	1	1	1	3	1	5	6	Hydroxylation(P)
tr|M3X5U9|M3X5U9_FELCA	C1q domain-containing protein OS=Felis catus OX=9685 GN=C1QTNF3 PE=4 SV=1	50.97	8	0	8	2	2	0	2
tr|M3W8I8|M3W8I8_FELCA	Annexin OS=Felis catus OX=9685 GN=ANXA2 PE=3 SV=2	50.19	5	0	5	1	1	0	2
tr|M3WBP5|M3WBP5_FELCA	Uncharacterized protein OS=Felis catus OX=9685 GN=SPON1 PE=4 SV=2	50.13	2	0	2	2	2	0	2
tr|M3WB06|M3WB06_FELCA	Uncharacterized protein OS=Felis catus OX=9685 GN=FN1 PE=4 SV=1	49.83	1	0	1	2	2	0	2	Deamidation (NQ); Mutation	1	1
tr|M3W678|M3W678_FELCA	Uncharacterized protein OS=Felis catus OX=9685 GN=MFGE8 PE=4 SV=2	49.75	3	0	3	1	1	0	3	Deamidation (NQ)	1	0.09
tr|M3VUQ9|M3VUQ9_FELCA	Neuropilin OS=Felis catus OX=9685 GN=NRP2 PE=3 SV=3	49.56	4	0	4	2	2	0	2
tr|M3WLE0|M3WLE0_FELCA	Uncharacterized protein OS=Felis catus OX=9685 GN=COL6A2 PE=4 SV=3	49.1	2	0	2	2	1	0	3	Hydroxylation(P)
tr|M3WUH9|M3WUH9_FELCA	Uncharacterized protein OS=Felis catus OX=9685 GN=MME PE=4 SV=2	48.41	3	0	3	2	2	0	2	Mutation
tr|M3WBP4|M3WBP4_FELCA	Uncharacterized protein OS=Felis catus OX=9685 GN=SLC8A3 PE=3 SV=1	48.36	2	0	2	1	1	0	1
tr|M3WA07|M3WA07_FELCA	Collagen IV NC1 domain-containing protein OS=Felis catus OX=9685 GN=COL4A4 PE=4 SV=3	48.21	3	3	0	4	3	4	1	Hydroxylation(P); Hydroxylation(K)
crocuta_crocuta_Ghana_CELA1	crocuta_crocuta_Ghana_CELA1	47.62	6	6	0	3	3	3	0
tr|M3WB59|M3WB59_FELCA	Uncharacterized protein OS=Felis catus OX=9685 GN=APCDD1L PE=4 SV=2	46.84	3	0	3	1	1	0	1
tr|M3VVC6|M3VVC6_FELCA	Collagen IV NC1 domain-containing protein OS=Felis catus OX=9685 GN=COL4A5 PE=4 SV=3	46.71	1	1	1	2	1	1	1	Hydroxylation(P)
tr|M3XBL3|M3XBL3_FELCA	Uncharacterized protein OS=Felis catus OX=9685 GN=ENPP1 PE=4 SV=3	46.58	2	0	2	1	1	0	1
tr|M3W0E4|M3W0E4_FELCA	Uncharacterized protein OS=Felis catus OX=9685 GN=CTNNB1 PE=4 SV=2	46.45	2	0	2	1	1	0	1	Deamidation (NQ)	1	1
tr|A0A337S9D6|A0A337S9D6_FELCA	Amyloid-beta A4 protein OS=Felis catus OX=9685 GN=APP PE=4 SV=1	46.39	2	0	2	1	1	0	5	Deamidation (NQ)	2	0.76
tr|A0A2I2UB25|A0A2I2UB25_FELCA	Aa_trans domain-containing protein OS=Felis catus OX=9685 GN=SLC36A2 PE=4 SV=2	45.51	5	0	5	2	2	0	2
tr|M3WLC2|M3WLC2_FELCA	Collagen IV NC1 domain-containing protein OS=Felis catus OX=9685 GN=COL4A1 PE=4 SV=3	45.1	2	2	0	2	2	2	0	Hydroxylation(P)
tr|M3WMB7|M3WMB7_FELCA	Uncharacterized protein OS=Felis catus OX=9685 GN=HTRA3 PE=4 SV=3	44.84	3	0	3	1	1	0	1
tr|M3WAX2|M3WAX2_FELCA	Uncharacterized protein OS=Felis catus OX=9685 GN=DDR2 PE=4 SV=2	44.63	1	0	1	1	1	0	1
tr|M3WXB0|M3WXB0_FELCA	VWFA domain-containing protein OS=Felis catus OX=9685 GN=COL21A1 PE=4 SV=3	44.14	1	0	1	2	2	0	4	Hydroxylation(P)
tr|M3WZN5|M3WZN5_FELCA	Uncharacterized protein OS=Felis catus OX=9685 GN=EMILIN1 PE=4 SV=3	44.03	1	0	1	1	1	0	1
tr|M3XCZ4|M3XCZ4_FELCA	C1q domain-containing protein OS=Felis catus OX=9685 GN=C1QTNF5 PE=4 SV=3	43.87	7	0	7	1	1	0	1	Deamidation (NQ)	1	1
tr|M3WB92|M3WB92_FELCA	Uncharacterized protein OS=Felis catus OX=9685 GN=LOXL4 PE=4 SV=3	43.7	3	0	3	1	1	0	1	Deamidation (NQ)	1	1
tr|A0A337S0H6|A0A337S0H6_FELCA	Uncharacterized protein OS=Felis catus OX=9685 GN=SFRP2 PE=4 SV=1	43.05	5	0	5	1	1	0	1	Deamidation (NQ)	1	1
tr|M3WH52|M3WH52_FELCA	Peptidylprolyl isomerase OS=Felis catus OX=9685 GN=FKBP7 PE=4 SV=3	42.95	5	0	5	1	1	0	2	Deamidation (NQ)	1	0.69
tr|M3X588|M3X588_FELCA	Leucine rich repeat containing 15 OS=Felis catus OX=9685 GN=LRRC15 PE=4 SV=2	42.57	2	0	2	1	1	0	1	Deamidation (NQ)	1	1
tr|M3W3M7|M3W3M7_FELCA	Collagen IV NC1 domain-containing protein OS=Felis catus OX=9685 GN=COL4A6 PE=4 SV=3	42.4	1	1	0	1	1	2	0	Deamidation (NQ); Hydroxylation(P)	1	1
tr|M3W107|M3W107_FELCA	Peptidase S1 domain-containing protein OS=Felis catus OX=9685 GN=PRSS35 PE=4 SV=3	41.83	4	0	4	2	2	0	2
tr|M3WU65|M3WU65_FELCA	Uncharacterized protein OS=Felis catus OX=9685 GN=SLIT2 PE=4 SV=3	41.81	1	0	1	1	1	0	2	Deamidation (NQ)	1	1
tr|M3WLD9|M3WLD9_FELCA	Uncharacterized protein OS=Felis catus OX=9685 GN=COL6A1 PE=4 SV=3	41.62	1	0	1	1	1	0	1
tr|M3WJN1|M3WJN1_FELCA	Uncharacterized protein OS=Felis catus OX=9685 GN=LOC101099143 PE=4 SV=3	41.4	2	0	2	1	1	0	2
tr|M3WMB2|M3WMB2_FELCA	Uncharacterized protein OS=Felis catus OX=9685 GN=ADAMTS17 PE=4 SV=3	41.32	1	0	1	1	1	0	2
tr|M3WK06|M3WK06_FELCA	Protein S100 OS=Felis catus OX=9685 GN=S100A4 PE=3 SV=3	39.63	8	0	8	1	1	0	1
tr|M3VU17|M3VU17_FELCA	Fe2OG dioxygenase domain-containing protein OS=Felis catus OX=9685 GN=PLOD1 PE=4 SV=1	39.5	1	0	1	1	1	0	1	Deamidation (NQ)	1	1
tr|M3WHF8|M3WHF8_FELCA	Folate gamma-glutamyl hydrolase OS=Felis catus OX=9685 GN=GGH PE=4 SV=2	38.98	4	0	4	1	1	0	1
tr|M3VVM1|M3VVM1_FELCA	Tr-type G domain-containing protein OS=Felis catus OX=9685 GN=EEF2 PE=4 SV=1	38.86	1	0	1	1	1	0	1
tr|M3WLL8|M3WLL8_FELCA	SERPIN domain-containing protein OS=Felis catus OX=9685 GN=SERPINC1 PE=3 SV=1	38.32	5	0	5	2	2	0	2	Deamidation (NQ)	1	1
tr|M3W3C1|M3W3C1_FELCA	Uncharacterized protein OS=Felis catus OX=9685 GN=CTHRC1 PE=4 SV=1	37.94	7	0	7	2	2	0	2
tr|M3X579|M3X579_FELCA	Uncharacterized protein OS=Felis catus OX=9685 GN=RAB10 PE=4 SV=1	36.96	6	0	6	1	1	0	1
tr|M3WCX1|M3WCX1_FELCA	SERPIN domain-containing protein OS=Felis catus OX=9685 GN=SERPINA1 PE=3 SV=2	36.75	2	0	2	1	1	0	1
tr|M3WZ55|M3WZ55_FELCA	Uncharacterized protein OS=Felis catus OX=9685 GN=CD36 PE=3 SV=2	36.45	5	3	2	2	2	1	1
tr|A0A2I2UVC1|A0A2I2UVC1_FELCA	BRICHOS domain-containing protein OS=Felis catus OX=9685 GN=ITM2B PE=4 SV=1	35.83	4	0	4	1	1	0	1
tr|M3WMI2|M3WMI2_FELCA	Peptidase S53 domain-containing protein OS=Felis catus OX=9685 GN=TPP1 PE=4 SV=3	35.65	2	0	2	1	1	0	1
tr|M3WI95|M3WI95_FELCA	MACPF domain-containing protein OS=Felis catus OX=9685 GN=C9 PE=4 SV=3	35.26	2	0	2	1	1	0	1	Deamidation (NQ)	1	1
tr|A0A2I2V3J5|A0A2I2V3J5_FELCA	Matrix Gla protein OS=Felis catus OX=9685 GN=MGP PE=3 SV=2	35.01	21	0	21	2	2	0	2	Deamidation (NQ); Mutation	3	1
tr|A0A2I2UT49|A0A2I2UT49_FELCA	UMP-CMP kinase OS=Felis catus OX=9685 GN=CMPK1 PE=3 SV=2	34.99	4	0	4	1	1	0	1
tr|J9P1I7|J9P1I7_CANLF	Collagen type X alpha 1 chain OS=Canis lupus familiaris OX=9615 GN=COL10A1 PE=4 SV=1	34.78	3	0	3	3	3	0	4	Deamidation (NQ); Hydroxylation(P); Hydroxylation(K); Mutation	1	0.02
tr|A0A2I2UI82|A0A2I2UI82_FELCA	Uncharacterized protein OS=Felis catus OX=9685 GN=PHOSPHO1 PE=4 SV=1	34.64	8	0	8	2	2	0	3	Deamidation (NQ); Mutation	1	0.72
tr|M3W2W8|M3W2W8_FELCA	Uncharacterized protein OS=Felis catus OX=9685 GN=LBP PE=4 SV=3	34.56	2	0	2	1	1	0	1
tr|M3W7H2|M3W7H2_FELCA	Uncharacterized protein OS=Felis catus OX=9685 GN=NUCB2 PE=4 SV=3	34.29	2	0	2	1	1	0	2
tr|A0A337S164|A0A337S164_FELCA	Uncharacterized protein OS=Felis catus OX=9685 GN=FBLN5 PE=4 SV=1	34.19	2	0	2	1	1	0	1	Deamidation (NQ)	1	1
tr|M3WN20|M3WN20_FELCA	LAM_G_DOMAIN domain-containing protein OS=Felis catus OX=9685 GN=COL16A1 PE=4 SV=3	33.66	1	1	0	2	1	3	0	Hydroxylation(P)
tr|M3WF28|M3WF28_FELCA	Uncharacterized protein OS=Felis catus OX=9685 GN=GARS PE=4 SV=3	33.1	2	0	2	1	1	0	1
tr|M3WDD1|M3WDD1_FELCA	LAM_G_DOMAIN domain-containing protein OS=Felis catus OX=9685 GN=COL9A1 PE=4 SV=3	32.79	1	0	1	1	1	0	1	Hydroxylation(P)
tr|M3W695|M3W695_FELCA	Uncharacterized protein OS=Felis catus OX=9685 GN=CTNND1 PE=4 SV=3	32.79	1	0	1	1	1	0	1	Deamidation (NQ)
tr|M3W1K0|M3W1K0_FELCA	DUF4430 domain-containing protein OS=Felis catus OX=9685 GN=TCN2 PE=4 SV=1	31.99	2	0	2	1	1	0	2	Deamidation (NQ)	1	0.26
tr|M3WLG1|M3WLG1_FELCA	Uncharacterized protein OS=Felis catus OX=9685 GN=FARP1 PE=4 SV=2	31.26	1	0	1	1	1	0	1
tr|M3XE75|M3XE75_FELCA	Endo/exonuclease/phosphatase domain-containing protein OS=Felis catus OX=9685 GN=SMPD3 PE=4 SV=1	29.94	4	0	4	1	1	0	2	Deamidation (NQ)	1	1
tr|A0A337RZB2|A0A337RZB2_FELCA	Nucleoside diphosphate kinase OS=Felis catus OX=9685 GN=NME3 PE=3 SV=1	29.51	4	0	4	1	1	0	1
tr|M3WXK5|M3WXK5_FELCA	Uncharacterized protein OS=Felis catus OX=9685 GN=IFITM5 PE=4 SV=1	28.21	6	0	6	1	1	0	1
tr|A0A337SHN0|A0A337SHN0_FELCA	Uncharacterized protein OS=Felis catus OX=9685 GN=EPDR1 PE=4 SV=1	27.57	4	0	4	1	1	0	1
tr|M3WGL4|M3WGL4_FELCA	Uncharacterized protein OS=Felis catus OX=9685 GN=ANKH PE=4 SV=2	27.45	2	0	2	1	1	0	1
tr|M3WMC0|M3WMC0_FELCA	FZ domain-containing protein OS=Felis catus OX=9685 GN=CPZ PE=4 SV=3	27.37	4	0	4	1	1	0	2	Deamidation (NQ)	3	0.84
tr|M3X5H8|M3X5H8_FELCA	Uncharacterized protein OS=Felis catus OX=9685 GN=RIC8A PE=4 SV=2	27.02	1	0	1	1	1	0	1
tr|M3WVN7|M3WVN7_FELCA	Uncharacterized protein OS=Felis catus OX=9685 GN=PEAR1 PE=4 SV=3	26.71	1	0	1	1	1	0	4
tr|M3VVG3|M3VVG3_FELCA	HATPase_c domain-containing protein OS=Felis catus OX=9685 GN=HSP90AA1 PE=3 SV=2	25.58	1	0	1	1	1	0	1
tr|M3WIL5|M3WIL5_FELCA	Uncharacterized protein OS=Felis catus OX=9685 GN=SLC44A1 PE=3 SV=3	25.23	2	0	2	1	1	0	1
tr|M3X3Z1|M3X3Z1_FELCA	Uncharacterized protein OS=Felis catus OX=9685 GN=PKHD1L1 PE=4 SV=3	23.76	0	0	0	1	1	0	1
tr|A0A337STQ1|A0A337STQ1_FELCA	Uncharacterized protein OS=Felis catus OX=9685 GN=IER5 PE=4 SV=1	23.64	3	0	3	1	1	0	1
tr|M3XAV7|M3XAV7_FELCA	Uncharacterized protein OS=Felis catus OX=9685 GN=C7 PE=4 SV=1	23.51	1	0	1	1	1	0	1
tr|A0A337SMU9|A0A337SMU9_FELCA	Uncharacterized protein OS=Felis catus OX=9685 GN=COL9A2 PE=4 SV=1	23.5	3	3	0	1	1	1	0	Hydroxylation(P)
tr|A0A337SAS9|A0A337SAS9_FELCA	Nucleic_acid_bd domain-containing protein OS=Felis catus OX=9685 GN=NCOA6 PE=4 SV=1	22.05	1	0	1	1	1	0	1	Deamidation (NQ); Hydroxylation(P)	2	1
tr|M3WHV4|M3WHV4_FELCA	Uncharacterized protein OS=Felis catus OX=9685 GN=CB3H15orf39 PE=4 SV=1	21.8	1	0	1	1	1	0	1	Hydroxylation(P); Hydroxylation(K)
tr|M3X355|M3X355_FELCA	FSA_C domain-containing protein OS=Felis catus OX=9685 GN=KIAA1109 PE=4 SV=3	21.21	0	0	0	1	1	0	2
tr|A0A337SAQ2|A0A337SAQ2_FELCA	C1q domain-containing protein OS=Felis catus OX=9685 GN=C1QL4 PE=4 SV=1	20.73	8	8	0	1	1	1	0	Hydroxylation(P)
tr|M3WJW1|M3WJW1_FELCA	Uncharacterized protein OS=Felis catus OX=9685 GN=FAM234B PE=4 SV=3	20.63	1	1	0	1	1	1	0
tr|M3WPH7|M3WPH7_FELCA	Zinc-hook domain-containing protein OS=Felis catus OX=9685 GN=RAD50 PE=4 SV=3	20.5	1	0	1	1	1	0	1
tr|A0A2I2UQH1|A0A2I2UQH1_FELCA	Uncharacterized protein OS=Felis catus OX=9685 GN=P4HA2 PE=4 SV=1	20.49	2	0	2	1	1	0	1	Deamidation (NQ)	1	1
tr|M3X7P6|M3X7P6_FELCA	Uncharacterized protein OS=Felis catus OX=9685 GN=SSPO PE=4 SV=3	20.34	0	0	0	1	1	0	1	Hydroxylation(P)
#CONTAM#sp|TRYP_PIG|	#CONTAM#sp|TRYP_PIG|	113.04	30	0	30	7	7	0	17	Deamidation (NQ); Mutation	4	0.11
#CONTAM#sp|K2C1_HUMAN|	#CONTAM#sp|K2C1_HUMAN|	77.99	7	3	5	4	4	2	2
#CONTAM#sp|K1C9_HUMAN|	#CONTAM#sp|K1C9_HUMAN|	72.04	6	6	0	6	6	7	0
#CONTAM#sp|ANXA5_HUMAN|	#CONTAM#sp|ANXA5_HUMAN|	52.06	7	0	7	2	2	0	2
#CONTAM#sp|RS27A_HUMAN|	#CONTAM#sp|RS27A_HUMAN|	36.19	6	0	6	1	1	0	1

## Sheet: LXD proteins
Table S3. The identified proteins in the LXD sample.
Accession	Description	-10lgP	Coverage (%)	Coverage (%) LXD-2BPE	Coverage (%) LXD-2BPT	Coverage (%) LXD-2DPE	Coverage (%) LXD-2DPT	Coverage (%) LXD-1BPE	Coverage (%) LXD-1BPT	Coverage (%) LXD-1DPE	Coverage (%) LXD-1DPT	#Peptides	#Unique	#Spec LXD-2BPE	#Spec LXD-2BPT	#Spec LXD-2DPE	#Spec LXD-2DPT	#Spec LXD-1BPE	#Spec LXD-1BPT	#Spec LXD-1DPE	#Spec LXD-1DPT	PTM	NQ count	deamidation
tr|M3W2F5|M3W2F5_FELCA	Uncharacterized protein OS=Felis catus OX=9685 GN=COL1A1 PE=4 SV=2	301.29	58	36	39	28	35	48	47	44	52	415	388	155	286	80	211	418	593	384	618	Deamidation (NQ); Oxidation (M); Hydroxylation(P); Hydroxylation(K); Mutation	30	0.97
tr|M3WVN3|M3WVN3_FELCA	Fibrillar collagen NC1 domain-containing protein OS=Felis catus OX=9685 GN=COL1A2 PE=4 SV=3	280.94	53	21	35	20	30	39	41	39	44	257	255	65	115	47	101	183	287	202	299	Deamidation (NQ); Oxidation (M); Hydroxylation(P); Hydroxylation(K); Mutation	31	0.99
tr|M3WJW6|M3WJW6_FELCA	Uncharacterized protein OS=Felis catus OX=9685 GN=COL2A1 PE=4 SV=3	143.22	10	3	4	3	4	5	6	4	7	31	5	18	21	9	15	28	40	30	45	Deamidation (NQ); Hydroxylation(P); Hydroxylation(K)	7	1
tr|A0A2U3YNB4|A0A2U3YNB4_LEPWE	keratin type I cytoskeletal 10 OS=Leptonychotes weddellii OX=9713 GN=KRT10 PE=3 SV=1	122.76	28	0	10	8	24	0	2	0	12	20	1	0	8	5	25	0	1	0	7	Oxidation (M); Mutation	3	0.07
crocuta_crocuta_Ghana_AHSG	crocuta_crocuta_Ghana_AHSG	106.94	20	0	3	0	0	17	6	0	3	11	11	0	1	0	0	92	13	0	1	Deamidation (NQ); Hydroxylation(P)	7	0.68
crocuta_crocuta_Ghana_LOC101100486	crocuta_crocuta_Ghana_LOC101100486	101.44	17	0	13	8	7	0	2	0	5	13	1	0	8	6	9	0	1	0	3
tr|A0A2I2V546|A0A2I2V546_FELCA	IF rod domain-containing protein OS=Felis catus OX=9685 GN=LOC101100226 PE=3 SV=2	93.2	13	2	11	4	6	0	4	0	5	9	1	1	8	3	11	0	3	0	4
tr|A0A337RVB7|A0A337RVB7_FELCA	IF rod domain-containing protein OS=Felis catus OX=9685 GN=KRT5 PE=3 SV=1	91.78	14	0	11	6	7	0	2	0	3	10	1	0	7	4	8	0	1	0	2
tr|M3WLC2|M3WLC2_FELCA	Collagen IV NC1 domain-containing protein OS=Felis catus OX=9685 GN=COL4A1 PE=4 SV=3	89.9	7	3	0	2	0	4	2	2	1	12	12	3	0	5	0	9	4	4	2	Deamidation (NQ); Hydroxylation(P); Hydroxylation(K)	1	1
tr|M3WL91|M3WL91_FELCA	Uncharacterized protein OS=Felis catus OX=9685 GN=COL5A2 PE=4 SV=2	89.48	4	1	1	0	0	0	1	3	3	7	7	1	2	0	0	0	3	6	9	Deamidation (NQ); Hydroxylation(P)	3	1
crocuta_crocuta_Ghana_KRT14	crocuta_crocuta_Ghana_KRT14	83.78	13	0	5	9	9	0	0	0	1	10	1	0	3	6	10	0	0	0	1	Oxidation (M)
tr|M3WLC3|M3WLC3_FELCA	Collagen IV NC1 domain-containing protein OS=Felis catus OX=9685 GN=COL4A2 PE=4 SV=2	83.59	4	3	0	4	0	3	0	3	0	6	6	6	0	11	0	3	0	5	0	Hydroxylation(P); Hydroxylation(K)
crocuta_crocuta_Ghana_SERPINF1	crocuta_crocuta_Ghana_SERPINF1	67.6	19	0	0	0	0	19	0	0	0	5	5	0	0	0	0	11	0	0	0	Deamidation (NQ); Oxidation (M)	2	1
tr|M3WL90|M3WL90_FELCA	Uncharacterized protein OS=Felis catus OX=9685 GN=COL3A1 PE=4 SV=3	64.77	6	1	0	2	0	1	3	1	1	6	4	6	0	4	0	6	2	4	1	Deamidation (NQ); Hydroxylation(P)	2	1
tr|M3W1Y6|M3W1Y6_FELCA	Uncharacterized protein OS=Felis catus OX=9685 GN=COL17A1 PE=4 SV=3	47.66	5	4	0	0	0	1	0	2	0	3	3	3	0	0	0	1	0	2	0	Deamidation (NQ); Oxidation (M); Hydroxylation(P)	1	0.77
tr|M3W1D8|M3W1D8_FELCA	Fibrillar collagen NC1 domain-containing protein OS=Felis catus OX=9685 GN=LOC111556258 PE=4 SV=3	46.54	2	0	0	0	0	2	0	1	0	2	2	0	0	0	0	2	0	1	0	Hydroxylation(P); Hydroxylation(K)
tr|A0A337SDX6|A0A337SDX6_FELCA	Fibrillar collagen NC1 domain-containing protein OS=Felis catus OX=9685 GN=COL27A1 PE=4 SV=1	45.23	1	1	0	1	0	0	1	0	0	2	2	1	0	2	0	0	1	0	0	Deamidation (NQ); Hydroxylation(P)	2	1
sp|P49064|ALBU_FELCA	Serum albumin OS=Felis catus OX=9685 GN=ALB PE=1 SV=1	44.69	5	2	0	0	0	5	0	2	0	2	2	2	0	0	0	3	0	1	0
tr|A0A337S496|A0A337S496_FELCA	Fibrillar collagen NC1 domain-containing protein OS=Felis catus OX=9685 GN=COL11A1 PE=4 SV=1	43.63	1	0	0	0	1	1	1	1	1	2	1	0	0	0	1	1	5	1	3	Deamidation (NQ); Oxidation (M); Hydroxylation(P)	2	1
tr|M3WA07|M3WA07_FELCA	Collagen IV NC1 domain-containing protein OS=Felis catus OX=9685 GN=COL4A4 PE=4 SV=3	42.59	1	0	0	0	0	1	0	1	0	1	1	0	0	0	0	1	0	1	0	Hydroxylation(P)
tr|A0A337SIP9|A0A337SIP9_FELCA	Collagen IV NC1 domain-containing protein OS=Felis catus OX=9685 GN=COL4A6 PE=4 SV=1	42.54	1	1	0	1	0	1	0	1	0	2	2	1	0	1	0	1	0	3	0	Deamidation (NQ); Hydroxylation(P)	1	1
tr|A0A2I2USC5|A0A2I2USC5_FELCA	EMI domain-containing protein OS=Felis catus OX=9685 GN=EMID1 PE=4 SV=2	40.78	7	0	0	0	2	0	2	5	2	2	1	0	0	0	1	0	5	1	3	Oxidation (M); Hydroxylation(P)
tr|A0A2I2UVY3|A0A2I2UVY3_FELCA	Fibrillar collagen NC1 domain-containing protein OS=Felis catus OX=9685 GN=COL24A1 PE=4 SV=2	40.47	2	0	0	1	0	0	1	0	1	3	2	0	0	1	0	0	1	0	1	Deamidation (NQ); Hydroxylation(P)	2	1
tr|A0A337SN04|A0A337SN04_FELCA	Collagen IV NC1 domain-containing protein OS=Felis catus OX=9685 GN=COL4A5 PE=4 SV=1	37.88	3	0	0	0	0	1	2	0	0	2	2	0	0	0	0	1	1	0	0	Deamidation (NQ); Hydroxylation(P)	2	1
tr|A0A337SQX8|A0A337SQX8_FELCA	Uncharacterized protein OS=Felis catus OX=9685 GN=OVCH1 PE=3 SV=1	35.7	1	0	0	0	0	0	0	1	0	1	1	0	0	0	0	0	0	1	0	Mutation
tr|M3WYP5|M3WYP5_FELCA	Anoctamin OS=Felis catus OX=9685 GN=ANO5 PE=3 SV=3	34.78	2	0	0	0	0	2	0	0	0	1	1	0	0	0	0	1	0	0	0
tr|M3WP49|M3WP49_FELCA	Uncharacterized protein OS=Felis catus OX=9685 GN=POSTN PE=4 SV=2	34.26	2	0	0	0	0	2	0	0	0	1	1	0	0	0	0	3	0	0	0
tr|M3YFZ7|M3YFZ7_MUSPF	C1q domain-containing protein OS=Mustela putorius furo OX=9669 GN=COL10A1 PE=4 SV=1	34.17	1	1	0	0	0	1	0	1	0	2	2	1	0	0	0	2	0	2	0
tr|M3WN20|M3WN20_FELCA	LAM_G_DOMAIN domain-containing protein OS=Felis catus OX=9685 GN=COL16A1 PE=4 SV=3	33.77	1	0	1	0	0	0	1	0	1	2	2	0	2	0	0	0	1	0	1	Deamidation (NQ); Oxidation (M); Hydroxylation(P)	1	1
tr|M3WHR1|M3WHR1_FELCA	Peptidase S1 domain-containing protein OS=Felis catus OX=9685 GN=CTRL PE=3 SV=2	32.5	11	7	0	4	0	7	0	0	0	2	2	1	0	1	0	3	0	0	0
tr|A0A337S279|A0A337S279_FELCA	Uncharacterized protein OS=Felis catus OX=9685 GN=COL19A1 PE=4 SV=1	30.2	2	0	0	0	0	2	0	0	0	1	1	0	0	0	0	1	0	0	0	Hydroxylation(P)
crocuta_crocuta_Ghana_VTN	crocuta_crocuta_Ghana_VTN	28.49	2	0	0	0	0	2	0	0	0	1	1	0	0	0	0	2	0	0	0	Deamidation (NQ)	2	0.78
tr|M3WDK3|M3WDK3_FELCA	Acrosin OS=Felis catus OX=9685 GN=ACR PE=3 SV=3	25.21	4	0	0	4	0	4	0	4	0	1	1	0	0	3	0	3	0	1	0
tr|A0A337SCA8|A0A337SCA8_FELCA	Uncharacterized protein OS=Felis catus OX=9685 GN=PIK3R2 PE=4 SV=1	24.3	1	0	0	0	0	0	0	0	1	1	1	0	0	0	0	0	0	0	2	Hydroxylation(P)
tr|A0A2I2U1S4|A0A2I2U1S4_FELCA	Hexosyltransferase OS=Felis catus OX=9685 GN=CHPF PE=3 SV=2	24.05	2	0	0	0	0	0	2	0	0	1	1	0	0	0	0	0	1	0	0	Deamidation (NQ)	1	1
tr|A0A2I2UT92|A0A2I2UT92_FELCA	Uncharacterized protein OS=Felis catus OX=9685 GN=LOC101083875 PE=3 SV=1	23.44	14	0	14	0	14	0	14	0	14	1	1	0	1	0	1	0	2	0	1	Deamidation (NQ); Hydroxylation(P); Hydroxylation(K)	1	0.21
tr|M3WKP3|M3WKP3_FELCA	Uncharacterized protein OS=Felis catus OX=9685 GN=SCARA3 PE=4 SV=2	23.28	2	0	0	0	0	0	2	0	0	1	1	0	0	0	0	0	1	0	0	Hydroxylation(P)
tr|M3W8H2|M3W8H2_FELCA	Peptidase S1 domain-containing protein OS=Felis catus OX=9685 GN=PRSS57 PE=3 SV=1	22.23	2	0	2	0	2	0	2	0	2	1	1	0	2	0	2	0	2	0	2
tr|M3WCB6|M3WCB6_FELCA	Protein kinase domain-containing protein OS=Felis catus OX=9685 GN=CDK12 PE=4 SV=2	22.13	1	0	0	0	0	0	0	1	0	1	1	0	0	0	0	0	0	1	0	Mutation
tr|M3VYU0|M3VYU0_FELCA	Uncharacterized protein OS=Felis catus OX=9685 GN=PRSS36 PE=3 SV=3	21.85	2	2	0	2	0	2	0	2	0	1	1	2	0	1	0	1	0	1	0	Hydroxylation(P)
tr|M3VWC5|M3VWC5_FELCA	Uncharacterized protein OS=Felis catus OX=9685 GN=SLC35A4 PE=4 SV=1	21.83	5	0	0	0	0	0	5	0	0	1	1	0	0	0	0	0	1	0	0	Hydroxylation(P)
tr|M3VU69|M3VU69_FELCA	Peptidase S1 domain-containing protein OS=Felis catus OX=9685 GN=KLK14 PE=3 SV=2	21.74	4	0	4	0	0	0	4	0	0	1	1	0	1	0	0	0	1	0	0
tr|M3VU42|M3VU42_FELCA	Uncharacterized protein OS=Felis catus OX=9685 GN=CFI PE=3 SV=3	21.59	3	0	0	0	0	3	0	0	0	1	1	0	0	0	0	1	0	0	0	Hydroxylation(K)
tr|M3W5B1|M3W5B1_FELCA	Uncharacterized protein OS=Felis catus OX=9685 GN=ABCB11 PE=4 SV=2	21.56	1	1	0	0	0	0	0	0	0	1	1	1	0	0	0	0	0	0	0	Hydroxylation(P)
tr|A0A337SAQ2|A0A337SAQ2_FELCA	C1q domain-containing protein OS=Felis catus OX=9685 GN=C1QL4 PE=4 SV=1	21.35	7	7	0	0	0	0	0	0	0	1	1	1	0	0	0	0	0	0	0	Hydroxylation(P)
tr|M3WD30|M3WD30_FELCA	Olfactomedin-like domain-containing protein OS=Felis catus OX=9685 GN=GLDN PE=4 SV=3	21.08	4	4	0	0	0	0	0	0	0	1	1	1	0	0	0	0	0	0	0	Hydroxylation(P)
tr|M3W3G7|M3W3G7_FELCA	Uncharacterized protein OS=Felis catus OX=9685 GN=PRSS12 PE=3 SV=1	21.05	1	0	0	0	0	1	0	0	0	1	1	0	0	0	0	1	0	0	0
tr|A0A337SRA6|A0A337SRA6_FELCA	VWFA domain-containing protein OS=Felis catus OX=9685 GN=COL22A1 PE=4 SV=1	20.89	1	1	0	0	0	0	0	0	0	1	1	1	0	0	0	0	0	0	0	Hydroxylation(P)
tr|M3WMV4|M3WMV4_FELCA	Oxysterol-binding protein OS=Felis catus OX=9685 GN=OSBP PE=3 SV=2	20.82	2	2	0	0	0	0	0	0	0	1	1	1	0	0	0	0	0	0	0
tr|A0A337SHY5|A0A337SHY5_FELCA	C1q domain-containing protein OS=Felis catus OX=9685 GN=C1QL1 PE=4 SV=1	20.42	4	0	0	0	0	0	0	0	4	1	1	0	0	0	0	0	0	0	1	Hydroxylation(P); Hydroxylation(K)
tr|M3WLZ3|M3WLZ3_FELCA	Uncharacterized protein OS=Felis catus OX=9685 GN=PTPRF PE=4 SV=3	20.37	1	0	0	0	0	0	0	1	0	1	1	0	0	0	0	0	0	1	0	Hydroxylation(P)
Para)hyaena_brunnea_CELA1	Para)hyaena_brunnea_CELA1	188.21	57	26	0	53	0	41	0	31	0	73	2	39	0	64	0	70	0	62	0	Deamidation (NQ); Oxidation (M); Hydroxylation(P); Mutation	1	0
Para)hyaena_brunnea_LOC101085453	Para)hyaena_brunnea_LOC101085453	78.11	37	0	8	0	25	0	29	0	8	7	4	0	7	0	10	0	12	0	7	Deamidation (NQ); Mutation	3	0.08
#CONTAM#sp|TRYP_PIG|	#CONTAM#sp|TRYP_PIG|	193.72	62	9	48	18	56	16	55	13	54	68	63	2	118	7	157	11	134	7	105	Deamidation (NQ); Oxidation (M); Hydroxylation(P); Hydroxylation(K); Mutation	14	0.03
#CONTAM#sp|K1C10_HUMAN|	#CONTAM#sp|K1C10_HUMAN|	167.71	47	4	37	12	46	0	2	0	35	40	16	2	24	8	67	0	1	0	19	Deamidation (NQ); Oxidation (M)	4	0.06
#CONTAM#sp|K22E_HUMAN|	#CONTAM#sp|K22E_HUMAN|	167.56	54	3	15	11	53	0	4	0	9	34	21	2	11	10	41	0	2	0	6	Deamidation (NQ); Oxidation (M)	2	0.08
#CONTAM#sp|K1C9_HUMAN|	#CONTAM#sp|K1C9_HUMAN|	158.91	46	0	26	10	32	0	8	0	4	24	22	0	16	9	21	0	4	0	3	Deamidation (NQ); Oxidation (M); Hydroxylation(K); Mutation	1	0.77
#CONTAM#sp|K2C1_HUMAN|	#CONTAM#sp|K2C1_HUMAN|	152.19	39	7	25	22	24	0	12	4	20	39	25	4	29	23	36	0	9	3	18	Deamidation (NQ); Oxidation (M)	1	0.01
#CONTAM#sp|TRY1_BOVIN|	#CONTAM#sp|TRY1_BOVIN|	42.87	9	0	4	0	0	0	4	0	9	2	1	0	1	0	0	0	1	0	2	Deamidation (NQ)	2	0.5
#CONTAM#sp|REF_HEVBR|	#CONTAM#sp|REF_HEVBR|	34.71	20	0	20	0	0	0	0	0	0	2	2	0	2	0	0	0	0	0	0
#CONTAM#sp|HBB_HUMAN|	#CONTAM#sp|HBB_HUMAN|	28.85	9	0	0	0	9	0	0	0	0	1	1	0	0	0	1	0	0	0	0
#CONTAM#sp|CTRA_BOVIN|	#CONTAM#sp|CTRA_BOVIN|	26.98	3	3	0	3	0	3	0	3	0	1	1	2	0	2	0	3	0	3	0
#CONTAM#sp|RS27A_HUMAN|	#CONTAM#sp|RS27A_HUMAN|	22.51	10	0	0	0	10	0	0	0	0	1	1	0	0	0	1	0	0	0	0

## Sheet: Dataset sources
Table S4 Comparative dataset used for phylogenetic reconstructions, referencing database sources (with accession numbers) or associated genome/proteome publications.
Family	Species	Accession COL1ɑ1	Accession COL1ɑ2	Accession AHSG	Accession BGN	Accession CHAD	Accession CLEC3B	Accession OMD	Accession SERPINF1	Accession SPARC	Accession VTN
Hyaenidae	Hyaena hyaena	Westbury et al. 2018	Westbury et al. 2018	Westbury et al. 2018	Westbury et al. 2018	Westbury et al. 2018	Westbury et al. 2018	Westbury et al. 2018	Westbury et al. 2018	Westbury et al. 2018	Westbury et al. 2018
Hyaenidae	Parahyaena brunnea	Westbury et al. 2018	Westbury et al. 2018	Westbury et al. 2018	Westbury et al. 2018	Westbury et al. 2018	Westbury et al. 2018	Westbury et al. 2018	Westbury et al. 2018	Westbury et al. 2018	Westbury et al. 2018
Hyaenidae	Crocuta crocuta (Ghana)	Westbury et al. 2020	Westbury et al. 2020	Westbury et al. 2020	Westbury et al. 2020	Westbury et al. 2020	Westbury et al. 2020	Westbury et al. 2020	Westbury et al. 2020	Westbury et al. 2020	Westbury et al. 2020
Hyaenidae	Crocuta crocuta (SomaIia)	Westbury et al. 2020	Westbury et al. 2020	Westbury et al. 2020	Westbury et al. 2020	Westbury et al. 2020	Westbury et al. 2020	Westbury et al. 2020	Westbury et al. 2020	Westbury et al. 2020	Westbury et al. 2020
Hyaenidae	Crocuta crocuta (Namibia)	Westbury et al. 2020	Westbury et al. 2020	Westbury et al. 2020	Westbury et al. 2020	Westbury et al. 2020	Westbury et al. 2020	Westbury et al. 2020	Westbury et al. 2020	Westbury et al. 2020	Westbury et al. 2020
Hyaenidae	Crocuta crocuta (SYZ)	this study	this study	this study	this study	this study	this study	this study	this study	this study	this study
Hyaenidae	Crocuta crocuta (HZD)	this study	this study	this study	this study	this study	this study	this study	this study	this study	this study
Hyaenidae	Crocuta crocuta (LXD)	this study	this study	this study	this study	this study	this study	this study	this study	this study	this study
Felidae	Felis catus	XP_003996748.1	M3WVN3	XP_006936266.1	XP_019680037.1	XP_023099283.1	XP_003982187.1	XP_006939071.1	XP_003996465.1	XP_003981423.1	XP_003996546.1
Felidae	Acinonyx jubatus	XP_026889851.1	XP_014922022.1	-	-	-	-	-	-	-	-
Felidae	Lynx lynx	Welker et al. 2016	Welker et al. 2016	-	-	-	-	-	-	-	-
Felidae	Puma concolor	XP_025771932.1	XP_025785714.1	-	-	-	-	-	-	-	-
Felidae	Panthera pardus	XP_019271349.1	XP_019298880.1	-	-	-	-	-	-	-	-
Felidae	Panthera leo	Welker et al. 2016	Welker et al. 2016	-	-	-	-	-	-	-	-
Felidae	Panthera tigris altaica	XP_015395059.1	XP_007076757.1	-	-	-	-	-	-	-	-
Ursidae	Ailuropoda melanoleuca	G1M012	XP_002918275.1	-	-	-	-	-	-	-	-
